# Supplementary material for: SOXC are critical regulators of adult bone mass
Source: Nat Commun. 2024 Apr 5;15:2956. doi: 10.1038/s41467-024-47413-2 (PMC10997656; doi:10.1038/s41467-024-47413-2)
Supplement: Supplementary file 4 — Supplementary Dataset 1 [file 41467_2024_47413_MOESM4_ESM.xlsx]

## Sheet: Supplementary Data 1a
Supplementary Data 1a. Lists of the most strongly expressed genes (markers) in each control cluster relative to others before regrouping them based on lineages and differentiation stages (related to Fig. 5c). Logarithmic fold-change values (avg_log2FC) of average gene expression levels between the indicated cluster and all other clusters in the dataset are reported along with the percentages of c…
1. Sca1+ MSCs					2. Lepr+ MSCs					3. Lepr+ OPs					4. PreOBs					5. Proliferating preOBs					6. OBs
Cluster 18					Cluster 5					Cluster 7					Cluster 4					Cluster 21					Cluster 0					Cluster 1					Cluster 2					Cluster 6					Cluster 9
gene	avg_log2FC	pct.1	pct.2	p_val_adj	gene	avg_log2FC	pct.1	pct.2	p_val_adj	gene	avg_log2FC	pct.1	pct.2	p_val_adj	gene	avg_log2FC	pct.1	pct.2	p_val_adj	gene	avg_log2FC	pct.1	pct.2	p_val_adj	gene	avg_log2FC	pct.1	pct.2	p_val_adj	gene	avg_log2FC	pct.1	pct.2	p_val_adj	gene	avg_log2FC	pct.1	pct.2	p_val_adj	gene	avg_log2FC	pct.1	pct.2	p_val_adj	gene	avg_log2FC	pct.1	pct.2	p_val_adj
Col3a1	5.14158	0.828	0.143	0	Cxcl12	4.28715	0.996	0.433	0	Igfbp4	2.91405	0.977	0.42	0	Spp1	3.3094	0.824	0.456	0	Stmn1	2.49553	0.955	0.244	1.24592e-244	Bglap2	1.74746	1	0.944	0	Gadd45g	1.95269	0.998	0.674	0	Bglap	1.73678	1	0.989	0	Fkbp11	1.33442	0.92	0.489	0	Col1a1	1.77077	1	0.998	0
Apod	4.49719	0.491	0.023	0	Hp	4.18303	0.958	0.144	0	Cxcl12	2.73298	0.982	0.443	0	Postn	2.55636	0.775	0.129	0	Top2a	2.34804	0.894	0.15	0	Bglap	1.72268	1	0.989	0	Nupr1	1.67746	0.999	0.788	0	Bglap2	1.72923	1	0.946	0	Cthrc1	1.17998	0.848	0.475	0	Phex	1.7549	0.808	0.437	1.97298e-291
Aspn	3.4704	0.608	0.031	0	Igfbp5	3.87144	0.987	0.304	0	Wif1	2.71162	0.765	0.349	0	Tnc	2.50396	0.907	0.336	0	Pclaf	2.28072	0.846	0.072	0	Car3	1.33391	0.999	0.694	0	Ier3	1.66594	0.996	0.675	0	Car3	1.38754	0.999	0.705	0	Ifitm5	1.05256	0.97	0.495	0	Col11a2	1.71024	0.994	0.722	0
Postn	3.1164	0.458	0.169	1.39261e-54	Adipoq	3.86714	0.955	0.089	0	Apoe	2.58567	0.919	0.415	0	Wif1	2.48455	0.854	0.337	0	Ube2c	2.26156	0.797	0.119	0	Ifitm5	1.24759	0.994	0.461	0	Mt1	1.45193	0.866	0.584	0	Ifitm5	1.38221	0.997	0.479	0	Smpd3	1.04248	0.951	0.588	0	Col1a2	1.65495	1	0.999	0
Pmp22	3.10913	0.545	0.292	4.38072e-38	Lpl	3.80522	0.955	0.114	0	Col8a1	2.50036	0.778	0.198	0	Mmp13	2.40875	0.55	0.219	0	Birc5	2.2234	0.891	0.09	0	Col1a2	1.24381	1	0.999	0	Neat1	1.441	0.991	0.739	0	Serpinf1	1.26515	0.998	0.665	0	Nrp2	1.03534	0.968	0.665	0	Neat1	1.64309	0.952	0.756	1.90723e-294
Mgp	3.02463	0.714	0.411	6.27066e-63	Cxcl14	3.457	0.971	0.165	0	Limch1	2.44721	0.746	0.279	0	Limch1	2.00037	0.826	0.267	0	Cenpf	2.20107	0.733	0.073	0	Serpinf1	1.22132	0.997	0.653	0	Arl4d	1.2995	0.885	0.252	0	Dcn	1.20028	1	0.804	0	Cadm1	1.02168	0.901	0.448	0	Dmp1	1.45571	0.419	0.212	1.01116e-88
Sfrp4	2.97892	0.458	0.127	2.25989e-80	Gas6	3.44685	0.979	0.192	0	Gas6	2.44005	0.864	0.212	0	Serpine2	1.97682	0.887	0.522	0	H2afz	2.19036	1	0.812	2.43312e-161	Col1a1	1.14681	1	0.998	0	Vim	1.25038	0.999	0.861	0	Col1a1	1.17744	1	0.998	0	Rcn3	0.996263	0.976	0.722	0	Col22a1	1.4421	0.932	0.481	0
Igfbp5	2.76635	0.729	0.347	4.04481e-76	Esm1	3.25681	0.913	0.066	0	Cxcl14	2.42254	0.847	0.185	0	Omd	1.90123	0.532	0.177	0	Hmgb2	2.14302	0.994	0.492	2.03403e-157	Sparc	1.13056	1	0.996	0	Hmox1	1.16033	0.741	0.192	0	Col5a2	1.14746	0.999	0.759	0	Serpinh1	0.973597	0.996	0.846	0	Col11a1	1.40486	0.994	0.866	0
Ptn	2.71902	0.44	0.094	4.56372e-110	Igfbp4	3.2185	0.989	0.409	0	Fbln5	2.38784	0.83	0.179	0	Lifr	1.89667	0.877	0.634	0	Tubb5	2.09514	0.987	0.72	6.71276e-146	Prss35	1.13015	0.948	0.388	0	Bglap	1.11757	1	0.989	0	Col1a2	1.14295	1	0.999	0	Lgals1	0.912581	0.99	0.721	2.04705e-297	Col5a2	1.38943	0.979	0.769	0
Igfbp6	2.64976	0.319	0.004	0	Vcam1	3.21088	0.964	0.163	0	Mmp13	2.29228	0.682	0.216	0	Olfml3	1.82722	0.858	0.434	0	Prc1	1.89641	0.762	0.082	0	Dcn	1.1217	0.999	0.797	0	Serpinf1	1.11601	0.998	0.657	0	Bglap3	1.10567	0.998	0.736	0	Gpx3	0.902132	0.914	0.605	1.3938e-209	Ptprz1	1.38254	0.391	0.195	3.20093e-95
Dio2	2.62174	0.289	0.013	0	Serping1	3.1056	0.95	0.272	0	Tnc	2.28166	0.795	0.35	0	Kcnk2	1.79586	0.729	0.205	0	Cdk1	1.87976	0.801	0.077	0	Bambi	1.11538	0.968	0.517	0	Cryab	1.11238	0.969	0.474	0	Smpd3	1.1032	0.993	0.574	0	Tmem119	0.88267	0.887	0.442	0	Ptprs	1.23081	0.922	0.578	0
S100a6	2.57126	0.922	0.433	1.14535e-161	Kitl	3.07302	0.954	0.189	0	Kcnk2	2.24254	0.644	0.217	0	A2m	1.75897	0.337	0.096	7.82686e-286	Tuba1b	1.85645	0.952	0.564	8.38725e-122	Col5a2	1.09295	0.998	0.751	0	Bglap2	1.11099	1	0.945	0	Cgref1	1.0742	0.983	0.478	0	Cgref1	0.880945	0.909	0.496	1.7147e-296	Pcsk6	1.19477	0.789	0.412	0
Ogn	2.46324	0.699	0.161	2.13663e-180	Lepr	3.05599	0.94	0.102	0	Adipoq	2.17582	0.596	0.124	0	Col12a1	1.75254	0.731	0.216	0	Arl6ip1	1.8199	0.807	0.382	8.68613e-90	Bglap3	1.05467	0.997	0.727	0	Pxdc1	1.1104	0.916	0.36	0	Cpz	1.07393	0.976	0.414	0	Col1a1	0.876053	1	0.998	5.19124e-259	Col5a1	1.16666	0.885	0.577	9.00444e-270
Gsn	2.40472	0.804	0.662	2.37892e-38	Fstl1	2.93471	0.968	0.389	0	Igfbp5	2.11724	0.878	0.322	0	Vcan	1.71836	0.429	0.08	0	H2afv	1.77609	0.945	0.553	6.9587e-130	Nupr1	1.03735	0.999	0.785	0	Atf3	1.10906	0.989	0.582	0	Ccn4	1.07028	0.979	0.515	0	Serpinf1	0.871352	0.979	0.676	1.13489e-212	Col24a1	1.14503	0.719	0.292	0
Fbln1	2.37788	0.518	0.071	1.05545e-223	Trf	2.89737	0.613	0.071	0	Serpine2	2.06321	0.887	0.527	0	Gas1	1.70731	0.68	0.236	0	Lockd	1.74628	0.756	0.073	0	Loxl2	1.02613	0.88	0.434	0	Col1a2	1.0971	1	0.999	0	Lgals1	1.05674	0.997	0.712	0	Kdelr2	0.870269	0.941	0.667	0	Loxl2	1.13083	0.757	0.471	1.79384e-176
Nbl1	2.35399	0.548	0.398	3.95723e-23	Gdpd2	2.84944	0.911	0.09	0	Fstl1	2.0206	0.829	0.406	0	Col6a2	1.60983	0.767	0.313	0	Smc4	1.6803	0.852	0.3	2.90393e-152	Ptgis	1.01705	0.992	0.518	0	Car3	1.07736	0.998	0.698	0	Sparc	1.04209	1	0.996	0	Selenom	0.860827	0.96	0.673	0	Ahnak	1.09414	0.923	0.691	4.46622e-174
Itm2a	2.35179	0.66	0.181	1.44088e-148	Fbln5	2.71808	0.949	0.158	0	Serping1	2.01269	0.802	0.292	0	Col3a1	1.54995	0.332	0.138	4.54656e-157	Smc2	1.6785	0.83	0.162	1.75455e-251	Kazald1	1.00195	0.986	0.46	0	Tnfrsf12a	1.04735	0.892	0.313	0	Col11a1	1.04152	1	0.861	0	Col1a2	0.857955	1	0.999	2.00222e-251	Pcdh7	1.09091	0.771	0.37	0
Thbs2	2.19947	0.506	0.144	9.23082e-99	Apoe	2.70991	0.973	0.402	0	Hp	2.00972	0.743	0.17	0	Alpl	1.48012	0.913	0.677	0	Tnc	1.65662	0.91	0.368	5.99916e-110	Cpz	0.985842	0.966	0.395	0	Slc35e4	1.04071	0.873	0.275	0	Loxl2	1.04101	0.885	0.449	0	Dcn	0.856648	0.997	0.81	3.94199e-254	Irx5	1.03544	0.548	0.336	7.7154e-101
Sparcl1	2.17896	0.313	0.061	1.66126e-79	Plpp3	2.66817	0.932	0.173	0	Islr	1.95029	0.731	0.364	0	Col8a1	1.43659	0.663	0.198	0	Nusap1	1.63724	0.698	0.069	0	Col11a1	0.976946	0.999	0.856	0	Mt2	1.03762	0.634	0.315	0	Prss35	1.03612	0.951	0.408	0	Col5a1	0.856277	0.927	0.571	0	Col15a1	0.965372	0.688	0.315	1.40127e-277
Aebp1	2.1054	0.623	0.175	3.01775e-126	Chrdl1	2.59989	0.844	0.107	0	Olfml2b	1.91623	0.644	0.169	0	Ndnf	1.38761	0.474	0.083	0	H2afx	1.63368	0.807	0.265	2.46171e-139	Cgref1	0.961362	0.981	0.459	0	Ifitm5	1.0157	0.994	0.467	0	Cthrc1	1.0039	0.938	0.456	0	Gsn	0.844458	0.968	0.647	0	Mrc2	0.962078	0.773	0.4	1.88524e-291
Lrp1	2.08686	0.66	0.487	2.96249e-43	Ltbp2	2.53299	0.785	0.062	0	Palld	1.86035	0.681	0.373	0	Cp	1.3742	0.773	0.407	0	Cenpa	1.62061	0.653	0.104	1.71532e-221	Lgals1	0.959271	0.998	0.702	0	Ptgis	0.959533	0.996	0.523	0	Tmem119	0.998958	0.959	0.423	0	Cfh	0.843914	0.976	0.677	4.25228e-275	Fat3	0.95997	0.742	0.403	2.15803e-211
Timp2	1.98486	0.795	0.563	1.4266e-79	Cxcl1	2.53269	0.682	0.171	0	Cxcl1	1.783	0.455	0.193	2.47022e-198	Vldlr	1.3673	0.658	0.312	0	Cks2	1.61439	0.92	0.399	8.62968e-130	Smpd3	0.953365	0.985	0.56	0	Gadd45b	0.953635	0.994	0.669	0	Bambi	0.990094	0.964	0.533	0	Fkbp10	0.839554	0.925	0.602	0	Fgfr1	0.948495	0.899	0.582	3.5275e-268
Col16a1	1.94187	0.464	0.139	8.04936e-79	Grem1	2.52747	0.721	0.038	0	Ifitm3	1.78239	0.93	0.701	0	Ptn	1.36707	0.327	0.082	0	Cdca3	1.59139	0.701	0.069	0	Ccn4	0.951109	0.981	0.498	0	Bhlhe40	0.948995	0.953	0.452	0	Nrp2	0.972858	0.992	0.654	0	Sec61b	0.833835	0.957	0.747	8.43749e-272	Ptgis	0.941384	0.91	0.556	5.93452e-181
S100a4	1.91827	0.446	0.057	1.88202e-199	Ebf3	2.50786	0.877	0.087	0	Ogn	1.7577	0.592	0.143	0	Mpp6	1.27392	0.494	0.328	2.32024e-121	Ccdc34	1.57057	0.871	0.309	7.60933e-154	Metrnl	0.891739	0.98	0.523	0	Col1a1	0.939368	1	0.998	0	Ibsp	0.96956	1	0.836	0	Mmp2	0.832534	0.938	0.568	0	Slc13a5	0.934672	0.81	0.449	3.99675e-224
Lbp	1.91676	0.34	0.059	1.05164e-105	Col8a1	2.45579	0.904	0.179	0	H2-K1	1.74463	0.971	0.874	0	Tnfrsf19	1.25228	0.606	0.284	0	Hmgn2	1.54753	0.839	0.275	2.35489e-154	Cdo1	0.889852	0.925	0.398	0	Dcn	0.937073	0.999	0.8	0	Ptgis	0.949264	0.992	0.535	0	Col22a1	0.821368	0.93	0.476	0	Cd109	0.930352	0.448	0.237	3.00016e-96
Ly6a	1.87297	0.398	0.079	7.36015e-100	Clu	2.45024	0.901	0.163	0	Mdk	1.73351	0.567	0.15	0	Rasl11a	1.25066	0.547	0.244	8.49936e-284	Nucks1	1.53593	0.923	0.603	1.5535e-109	Tmem119	0.885005	0.948	0.405	0	Dnajb9	0.928376	0.956	0.503	0	Entpd3	0.928364	0.943	0.379	0	Vkorc1	0.820532	0.944	0.646	1.09357e-299	Thbs1	0.925631	0.873	0.648	3.28049e-141
Col12a1	1.86018	0.494	0.247	3.63877e-32	Ccl2	2.43801	0.468	0.058	0	Olfml3	1.72746	0.731	0.447	0	Col6a1	1.24802	0.763	0.342	0	Ccnb2	1.526	0.733	0.069	0	Entpd3	0.882231	0.937	0.36	0	Sparc	0.927629	1	0.996	0	Kazald1	0.924501	0.986	0.479	0	Ibsp	0.812675	0.991	0.841	4.31242e-215	Malat1	0.912142	0.999	0.986	2.26722e-192
Rarres2	1.84413	0.608	0.179	1.6267e-99	Fbn1	2.42922	0.88	0.109	0	A2m	1.72179	0.395	0.096	0	Tpm1	1.24181	0.949	0.81	0	Pbk	1.52201	0.656	0.045	0	Slc13a5	0.873318	0.933	0.405	0	Col5a2	0.926322	0.999	0.754	0	Lum	0.922224	0.973	0.682	0	Ctsh	0.812281	0.684	0.288	0	Wasl	0.91158	0.464	0.416	2.31808e-15
Mmp14	1.83264	0.63	0.528	3.67838e-25	Plxdc2	2.40436	0.887	0.118	0	Pappa	1.68198	0.563	0.122	0	Plxna2	1.15879	0.562	0.165	0	Tpx2	1.51183	0.743	0.066	0	Sgms2	0.869152	0.981	0.57	0	Ifrd1	0.911851	0.988	0.635	0	Cdo1	0.899391	0.937	0.416	0	Creb3l1	0.810457	0.912	0.491	0	Sema3d	0.887331	0.725	0.388	3.47274e-207
Igf1	1.80356	0.422	0.133	7.4955e-55	Bmp4	2.36948	0.747	0.122	0	Kctd12	1.66662	0.629	0.287	0	Ptgs2	1.14372	0.281	0.077	1.02934e-239	Cks1b	1.50936	0.814	0.176	2.06046e-216	Thbs1	0.868792	0.973	0.618	0	Cpz	0.90882	0.963	0.401	0	Fkbp11	0.896282	0.948	0.474	0	Slc36a2	0.807002	0.892	0.46	0	mt-Nd4l	0.887229	0.972	0.806	6.14239e-227
Rbp1	1.75692	0.446	0.122	4.15318e-77	Kng1	2.33118	0.84	0.046	0	Plxna2	1.66457	0.549	0.171	0	Olfml2b	1.14074	0.598	0.166	0	Selenoh	1.50054	0.878	0.434	4.46044e-123	Lum	0.837615	0.96	0.673	0	Dmp1	0.902696	0.532	0.185	0	Sgms2	0.858777	0.981	0.584	0	Ckb	0.796112	0.969	0.636	1.38465e-253	Mical3	0.833456	0.76	0.461	4.39931e-203
Cygb	1.70487	0.358	0.075	1.57973e-85	Kng2	2.32066	0.828	0.039	0	Igf1	1.66189	0.561	0.112	0	Gja1	1.13011	0.863	0.684	6.01122e-295	Tubb4b	1.46518	0.916	0.641	1.49666e-74	Lox	0.834839	0.989	0.583	0	Nme2	0.882653	0.999	0.859	0	Col22a1	0.855197	0.978	0.459	0	Bmp1	0.787728	0.943	0.627	5.86191e-292	Nrp2	0.833452	0.922	0.67	5.6672e-153
Col14a1	1.66835	0.292	0.002	0	Cxcl9	2.29807	0.401	0.071	0	Cp	1.65073	0.688	0.416	1.25362e-285	Slc20a2	1.11722	0.425	0.103	0	Ube2s	1.46328	0.923	0.69	4.9595e-89	Nrp2	0.826647	0.99	0.642	0	Kazald1	0.88153	0.985	0.466	0	Slc13a5	0.850246	0.928	0.424	0	Ssr4	0.781262	0.958	0.757	9.9515e-233	Itga10	0.826356	0.687	0.376	1.263e-202
Ltbp2	1.61927	0.361	0.109	1.78465e-50	Pappa	2.2889	0.845	0.094	0	Gas1	1.64158	0.562	0.249	1.24844e-287	Cfh	1.10739	0.906	0.677	0	Ptn	1.42647	0.556	0.094	2.44723e-167	Cpe	0.820961	0.998	0.675	0	Metrnl	0.874201	0.985	0.528	0	Copz2	0.84973	0.97	0.56	0	Fkbp7	0.779523	0.926	0.567	4.97707e-302	Entpd3	0.824145	0.796	0.407	7.96506e-229
Gpm6b	1.60499	0.47	0.087	1.72341e-133	Rarres2	2.27061	0.851	0.134	0	Arrdc4	1.63137	0.593	0.169	0	Colec12	1.07185	0.719	0.353	0	Tmpo	1.41856	0.826	0.216	9.14033e-181	Cthrc1	0.806924	0.919	0.441	0	Cgref1	0.872777	0.975	0.466	0	Cpe	0.833647	0.997	0.687	0	Nme2	0.773694	0.991	0.866	8.5112e-299	mt-Cytb	0.813559	1	0.945	0
Serping1	1.59521	0.699	0.315	1.00188e-66	Aldh1a2	2.26574	0.807	0.065	0	S100b	1.6224	0.549	0.16	0	Shox2	1.06924	0.757	0.546	4.24147e-280	Wif1	1.41391	0.759	0.367	3.61452e-59	Ckb	0.782554	0.992	0.611	0	Cthrc1	0.865359	0.926	0.446	0	Lipc	0.825372	0.864	0.31	0	Ptgis	0.756588	0.966	0.549	1.12915e-240	Prss35	0.806377	0.818	0.434	7.29496e-191
Gpx3	1.53828	0.617	0.621	3.40577e-07	Serpina3g	2.22642	0.736	0.082	0	Cd302	1.6223	0.694	0.448	2.68922e-272	Islr	1.04624	0.682	0.362	5.41077e-288	Hmmr	1.41029	0.701	0.059	0	Col13a1	0.768965	0.933	0.39	0	Prss35	0.851591	0.921	0.397	0	Pltp	0.807877	0.907	0.406	0	Sec61g	0.755372	0.966	0.787	6.56733e-226	Gm42418	0.797902	1	1	5.59469e-60
Lum	1.53326	0.813	0.704	1.02212e-26	Abi3bp	2.2222	0.837	0.113	0	Igfbp7	1.61154	0.889	0.376	0	Ncam1	1.03785	0.632	0.378	2.12307e-239	Spc24	1.40797	0.759	0.088	0	Lipc	0.767805	0.875	0.288	0	Rgcc	0.8292	0.942	0.479	0	Tsc22d1	0.804089	0.99	0.758	0	Cpz	0.750214	0.875	0.435	7.65996e-249	Gpc1	0.795977	0.801	0.542	1.06081e-156
Fmo2	1.50635	0.256	0.043	3.85882e-75	Agt	2.19165	0.886	0.329	0	Vcam1	1.60785	0.683	0.192	0	Loxl1	1.03537	0.521	0.131	0	Hist1h2ae	1.37127	0.453	0.08	2.60081e-123	Col22a1	0.757328	0.973	0.441	0	Zfand5	0.825248	0.99	0.714	0	Mlip	0.803753	0.913	0.356	0	Cdo1	0.745627	0.836	0.436	1.66337e-244	Lox	0.782262	0.912	0.616	1.88274e-180
Pcolce	1.50445	0.699	0.519	5.97128e-44	C4b	2.17372	0.789	0.124	0	H2-D1	1.59419	0.972	0.886	0	Prrx1	1.0334	0.664	0.356	9.14691e-295	Cdca8	1.36547	0.727	0.082	0	Id3	0.743558	0.992	0.737	0	Mdm2	0.820628	0.778	0.333	0	Ckb	0.795166	0.987	0.625	0	Lman1	0.722244	0.929	0.673	2.01041e-252	Satb2	0.781383	0.846	0.516	3.64462e-200
Fmod	1.48715	0.325	0.13	4.01837e-25	H2-K1	2.15821	0.996	0.871	0	Lifr	1.58293	0.703	0.647	2.39837e-167	Maf	1.02975	0.62	0.291	3.66753e-291	Rrm2	1.36438	0.678	0.084	8.48115e-300	Rgs3	0.74095	0.967	0.573	0	Ckb	0.815948	0.993	0.615	0	Vkorc1	0.793625	0.98	0.634	0	Tmem258	0.715741	0.852	0.599	5.65549e-196	Bmp1	0.77335	0.895	0.632	8.54661e-169
Itgbl1	1.4868	0.377	0.001	0	Igfbp7	2.09729	0.96	0.362	0	Loxl1	1.55668	0.565	0.134	0	Cebpb	1.00488	0.794	0.651	5.72575e-178	Crip1	1.34736	0.939	0.658	7.66124e-98	Atf3	0.739327	0.951	0.582	0	Lox	0.80627	0.991	0.587	0	Snhg18	0.787624	0.976	0.569	0	Rrbp1	0.715693	0.966	0.824	5.02153e-237	Bhlhe40	0.768879	0.757	0.491	2.56297e-148
Mmp13	1.48568	0.446	0.238	5.48625e-21	Runx1	2.08605	0.95	0.548	0	Aldh1a2	1.55125	0.513	0.094	0	Col6a3	1.00487	0.652	0.215	0	Hmgb1	1.33985	0.968	0.799	2.27362e-103	Cadm1	0.736844	0.945	0.412	0	Cdkn1a	0.800902	0.992	0.622	0	Fkbp7	0.775234	0.97	0.553	0	Col13a1	0.71133	0.839	0.429	3.67463e-265	Myo1b	0.754509	0.694	0.425	9.94906e-147
Htra1	1.47608	0.482	0.323	1.62944e-20	Mme	2.07825	0.817	0.162	0	Abi3bp	1.50338	0.548	0.141	0	Fap	1.00454	0.836	0.616	1.05251e-290	H1fx	1.33928	0.752	0.212	3.23637e-147	Snhg18	0.733978	0.973	0.555	0	Adamts5	0.798992	0.881	0.384	0	C1qtnf6	0.772862	0.948	0.513	0	Ift20	0.702826	0.921	0.673	5.5399e-232	Ptprd	0.7518	0.846	0.579	2.50448e-126
Loxl1	1.46076	0.557	0.152	3.48614e-95	Serpine2	2.04789	0.973	0.514	0	Plxdc2	1.48497	0.599	0.147	0	Nudt4	0.991345	0.724	0.467	2.2537e-256	Cdc20	1.3338	0.576	0.072	7.99881e-253	Mlip	0.724731	0.891	0.338	0	Lgals1	0.793701	0.999	0.705	0	Cadm1	0.771325	0.94	0.432	0	Hpgd	0.696614	0.81	0.438	4.7961e-216	Basp1	0.747837	0.343	0.259	2.3124e-13
Prss23	1.45781	0.364	0.062	1.67336e-112	C3	2.00179	0.527	0.035	0	Esm1	1.46172	0.458	0.105	0	Mgll	0.986506	0.523	0.209	0	Ckap2	1.32564	0.614	0.052	0	Ramp1	0.724555	0.928	0.471	0	Arid5b	0.784417	0.822	0.318	0	Metrnl	0.770785	0.973	0.54	0	Car3	0.693878	0.994	0.713	8.16918e-186	Fbn2	0.746556	0.622	0.293	2.47685e-214
Ifi27l2a	1.44763	0.253	0.047	6.01362e-66	Igf1	1.99842	0.789	0.088	0	Tnfrsf19	1.45367	0.541	0.292	1.78539e-209	Mmp14	0.982621	0.729	0.515	2.59056e-237	Ckap2l	1.32433	0.685	0.052	0	Fos	0.71801	0.99	0.795	0	Sqstm1	0.756669	0.958	0.571	0	Gxylt2	0.766451	0.924	0.456	0	Col5a2	0.689049	0.987	0.767	1.41503e-190	Sema5a	0.744308	0.573	0.317	2.87548e-133
Cpxm1	1.43876	0.482	0.168	1.17022e-62	Cd302	1.98472	0.863	0.431	0	Ndnf	1.4486	0.432	0.091	0	Dpysl3	0.978519	0.739	0.505	1.03386e-239	Tyms	1.31463	0.669	0.124	4.29856e-193	Col11a2	0.716375	0.997	0.701	0	Has1	0.740097	0.492	0.077	0	Thbs1	0.757934	0.967	0.631	0	Ptprs	0.686916	0.931	0.574	2.82075e-252	Atp2b1	0.743686	0.858	0.657	3.0184e-156
C1s1	1.37942	0.476	0.104	8.96371e-107	Ptx3	1.98077	0.601	0.05	0	Tpm1	1.44751	0.898	0.815	0	Cdh11	0.977031	0.804	0.546	2.77531e-303	Jpt1	1.31017	0.859	0.509	1.50897e-78	Serpinh1	0.713639	0.999	0.835	0	Lmna	0.739196	0.993	0.696	0	Lox	0.754378	0.987	0.597	0	Copz2	0.686154	0.918	0.575	5.05775e-242	mt-Nd2	0.743253	0.996	0.911	1.61825e-255
Bicc1	1.37851	0.605	0.425	5.56094e-29	Pdgfrb	1.97283	0.843	0.135	0	Kng1	1.44347	0.428	0.082	0	Marcks	0.969687	0.836	0.595	1.58517e-301	Tubb6	1.26826	0.733	0.229	9.4949e-125	Bmp3	0.703218	0.874	0.34	0	Cdo1	0.739082	0.913	0.406	0	Slc36a2	0.753008	0.94	0.444	0	Fat3	0.680995	0.797	0.396	5.77726e-259	Abca1	0.72424	0.634	0.345	1.16762e-160
Tmem100	1.35228	0.377	0.064	1.79143e-117	Cyp1b1	1.9634	0.75	0.064	0	S100a11	1.43091	0.815	0.703	5.7465e-277	Sdc2	0.964666	0.726	0.518	1.01852e-234	Racgap1	1.26379	0.643	0.055	0	C1qtnf6	0.703169	0.936	0.498	0	Plod2	0.739026	0.991	0.63	0	Col11a2	0.750027	0.997	0.711	0	Mmp16	0.678398	0.728	0.334	0	Ccn4	0.719552	0.856	0.538	1.6984e-146
Col6a3	1.34932	0.572	0.24	3.19943e-53	Iigp1	1.9613	0.629	0.134	0	Nudt4	1.42959	0.659	0.474	1.61883e-201	S100b	0.96456	0.464	0.16	4.96939e-291	Spp1	1.25641	0.759	0.478	3.19661e-34	Creb3l1	0.702075	0.949	0.458	0	Col11a1	0.713638	0.999	0.857	0	Ramp1	0.746516	0.929	0.487	0	Cd63	0.678014	0.995	0.862	2.22806e-268	mt-Atp6	0.719076	1	0.97	2.47994e-275
Pmepa1	1.34084	0.714	0.582	6.06751e-27	Col6a5	1.94234	0.512	0.024	0	Colec12	1.41838	0.632	0.362	4.57556e-250	Ogn	0.935624	0.462	0.146	0	Olfml2b	1.24346	0.73	0.189	1.12907e-121	Gnai1	0.698901	0.909	0.397	0	Smpd3	0.713576	0.988	0.564	0	Chn1	0.745476	0.882	0.36	0	Dapk2	0.675466	0.863	0.484	1.58477e-262	Smpd3	0.71496	0.892	0.595	8.08829e-119
Col6a1	1.33793	0.702	0.366	1.63969e-51	Cdh11	1.92538	0.948	0.534	0	B2m	1.41529	0.981	0.91	0	Clec11a	0.934872	0.715	0.516	1.88317e-197	Serpine2	1.24207	0.929	0.542	2.34406e-65	Insc	0.684924	0.884	0.334	0	Lum	0.705615	0.954	0.676	0	Bmp3	0.744027	0.885	0.358	0	Serf2	0.674191	0.994	0.909	0	Cpz	0.714602	0.837	0.442	3.78935e-176
Serpine2	1.31823	0.75	0.543	1.24972e-34	Ifitm3	1.92497	0.964	0.695	0	Ebf1	1.41265	0.681	0.428	8.99704e-234	S100a6	0.92556	0.747	0.417	3.16059e-284	Prdx4	1.22319	0.891	0.563	1.98634e-87	Fkbp7	0.676886	0.972	0.538	0	Csrnp1	0.70302	0.883	0.363	0	Col13a1	0.734182	0.92	0.41	0	Pcolce	0.673336	0.802	0.505	5.39586e-155	mt-Nd4	0.714186	0.999	0.92	1.67924e-275
Smoc2	1.31568	0.425	0.359	7.85162e-05	Sfrp4	1.92017	0.687	0.089	0	Rspo3	1.39751	0.515	0.146	0	Wls	0.916408	0.657	0.425	9.79697e-233	Ptms	1.21354	0.913	0.654	5.00106e-74	Pltp	0.676124	0.885	0.391	0	Slc13a5	0.687938	0.899	0.415	0	Rcn3	0.723301	0.995	0.712	0	Mmp23	0.670154	0.823	0.431	4.02491e-275	Pdpn	0.711206	0.323	0.132	2.70755e-109
Matn2	1.26895	0.322	0.045	2.1086e-128	Ebf1	1.91758	0.941	0.404	0	Fbn1	1.3966	0.547	0.141	0	Ddr2	0.916286	0.599	0.407	5.01294e-167	Tk1	1.20629	0.595	0.059	0	Ier2	0.675526	0.992	0.758	0	Cebpb	0.681274	0.985	0.624	0	Serpinh1	0.716867	1	0.841	0	Sparc	0.662958	1	0.996	2.29441e-174	Cd44	0.702419	0.491	0.32	4.34343e-64
Fndc1	1.24161	0.343	0.018	0	Tnc	1.91157	0.952	0.33	0	Kitl	1.39266	0.619	0.22	0	Zfhx4	0.915504	0.589	0.345	1.57476e-200	Clec11a	1.19995	0.859	0.525	3.25984e-72	Copz2	0.674686	0.968	0.546	0	Herpud1	0.672942	0.95	0.555	0	Creb3l1	0.709912	0.948	0.475	0	Kdelr3	0.657278	0.866	0.492	7.78001e-239	Ramp1	0.700199	0.607	0.518	3.23279e-11
Dbi	1.23568	0.611	0.642	0.0489364	Epas1	1.90226	0.868	0.269	0	Tmem176b	1.39114	0.894	0.766	0	Pi15	0.905873	0.319	0.054	0	Cenpe	1.19429	0.621	0.063	0	Cryab	0.674677	0.964	0.469	0	Col13a1	0.669827	0.926	0.397	0	Fxyd6	0.708233	0.689	0.265	0	Fap	0.657086	0.932	0.614	1.35449e-185	Rrbp1	0.697525	0.97	0.825	2.36314e-142
Igsf10	1.23136	0.413	0.126	1.20053e-62	Dpep1	1.90029	0.732	0.039	0	Gdpd2	1.38606	0.559	0.123	0	Ppfibp2	0.905222	0.52	0.265	1.96254e-230	Spc25	1.18734	0.611	0.045	0	Gxylt2	0.67192	0.911	0.44	0	Insc	0.668428	0.874	0.341	0	Mef2c	0.685327	0.981	0.67	0	Tmed3	0.649396	0.935	0.654	1.41882e-228	Mef2a	0.694796	0.838	0.619	1.22359e-135
Pam	1.20876	0.56	0.296	3.99752e-41	Arrdc4	1.88316	0.788	0.147	0	Marcks	1.38353	0.747	0.603	1.10275e-235	Gstm1	0.891541	0.554	0.28	5.14051e-225	Cenpm	1.1872	0.685	0.057	0	Fkbp11	0.666929	0.941	0.457	0	Cpe	0.665513	0.999	0.679	0	Kdelr3	0.667688	0.938	0.475	0	Ostc	0.6492	0.931	0.697	1.18094e-216	Bmp3	0.680782	0.681	0.387	1.60467e-137
Olfml3	1.20796	0.645	0.46	1.35113e-29	Slc5a3	1.86568	0.736	0.226	0	Clu	1.38123	0.612	0.191	0	Tiparp	0.867454	0.592	0.461	1.49475e-97	Cdkn2c	1.18641	0.637	0.097	4.13581e-232	Rcn3	0.660211	0.994	0.702	0	Rcn3	0.660355	0.997	0.705	0	Lman1	0.666622	0.97	0.662	0	Snhg18	0.647322	0.919	0.584	6.7457e-209	Glg1	0.670665	0.711	0.493	1.15009e-130
Mmp2	1.19878	0.681	0.587	1.65288e-24	Csf1	1.86027	0.823	0.22	0	Bst2	1.373	0.743	0.591	1.50458e-192	Scara3	0.864489	0.563	0.238	0	Ran	1.18097	0.942	0.679	9.59058e-85	Chn1	0.643861	0.85	0.346	0	Mir22hg	0.65474	0.825	0.322	0	Sema3d	0.659407	0.813	0.367	0	Mxra8	0.636402	0.855	0.518	2.6257e-231	Ckap4	0.670167	0.9	0.635	1.73415e-151
Ahnak	1.16748	0.849	0.7	3.24367e-43	H2-D1	1.86014	0.991	0.883	0	Id4	1.36382	0.525	0.176	0	Timp2	0.864052	0.739	0.554	5.14697e-198	Olfml3	1.15353	0.897	0.458	4.40102e-82	Sema3d	0.640439	0.815	0.351	0	Jund	0.654386	1	0.871	0	Ptprs	0.65769	0.969	0.561	0	Cdh2	0.629928	0.924	0.579	1.82252e-204	Kazald1	0.66621	0.87	0.503	1.71745e-149
Sulf1	1.15351	0.407	0.08	5.38738e-106	Tmem176b	1.85656	0.967	0.758	0	Slc20a2	1.35098	0.408	0.108	0	Fat3	0.860633	0.616	0.403	6.69718e-160	H2-Q7	1.15271	0.9	0.51	5.48625e-75	Ibsp	0.632053	0.998	0.83	0	Ramp1	0.654253	0.907	0.478	0	Gnai1	0.65501	0.892	0.416	0	Lox	0.627232	0.952	0.61	4.17449e-184	Pdzd2	0.659244	0.528	0.302	3.14044e-102
Sptbn1	1.1399	0.666	0.531	1.00983e-25	Slc6a6	1.84148	0.768	0.262	0	Maf	1.33288	0.551	0.299	9.58529e-184	Irx3	0.858223	0.53	0.319	1.34179e-146	Marcks	1.14188	0.916	0.608	6.72955e-67	Nbl1	0.627072	0.846	0.343	0	Col22a1	0.654145	0.972	0.447	0	Nme2	0.650854	0.999	0.862	0	Sgms2	0.624548	0.935	0.598	1.33e-176	Chka	0.658386	0.662	0.476	1.45789e-73
Mxra7	1.13221	0.449	0.093	5.908e-117	Kctd12	1.82569	0.839	0.266	0	Dpysl3	1.33239	0.652	0.513	5.10581e-180	Srpx2	0.851068	0.519	0.282	4.9445e-190	Limch1	1.13447	0.785	0.299	1.00738e-80	Tsc22d1	0.626274	0.988	0.75	0	Irf2bpl	0.652549	0.811	0.343	0	Cdh2	0.640576	0.976	0.564	0	Bgn	0.615326	0.993	0.854	6.4286e-226	Mef2c	0.652133	0.897	0.685	4.38159e-85
Mxra8	1.1312	0.663	0.535	1.4495e-29	Rspo3	1.81636	0.717	0.125	0	Rarres2	1.31128	0.489	0.166	8.33224e-274	Palld	0.837189	0.637	0.372	3.26135e-207	Cenpw	1.13177	0.685	0.113	8.72599e-229	Fyn	0.624862	0.898	0.431	0	Serpinh1	0.648117	0.999	0.837	0	Tmed3	0.636638	0.978	0.642	0	Tent5a	0.613512	0.878	0.575	6.93327e-170	Col13a1	0.648398	0.783	0.436	3.55484e-160
Fth1	1.12284	0.979	0.938	1.15495e-64	Id4	1.81575	0.749	0.154	0	Tns3	1.29469	0.544	0.273	8.47369e-220	S100a11	0.830048	0.845	0.7	4.36902e-242	Ccnb1	1.12022	0.511	0.052	1.16195e-270	Pcsk6	0.619926	0.867	0.373	0	Fyn	0.633677	0.908	0.435	0	Selenom	0.619861	0.978	0.664	0	Ccn4	0.611337	0.926	0.531	4.91095e-190	mt-Co3	0.645794	0.999	0.968	1.32049e-250
Zbtb20	1.12121	0.735	0.61	1.87848e-24	Tns3	1.81431	0.81	0.249	0	Fth1	1.28818	0.981	0.936	0	Runx2	0.829479	0.667	0.504	3.81608e-155	Rad21	1.10758	0.73	0.327	8.49779e-82	Plod2	0.607187	0.981	0.627	0	Entpd3	0.626644	0.915	0.369	0	Cd59a	0.619497	0.861	0.397	0	Dmp1	0.610487	0.408	0.21	4.50951e-78	Brwd1	0.640692	0.607	0.381	6.55079e-107
Mafb	1.11884	0.5	0.271	1.39562e-26	1500009L16Rik	1.80042	0.733	0.067	0	Ccl2	1.27974	0.282	0.075	2.58964e-202	Bicc1	0.82025	0.647	0.411	2.47961e-206	Dek	1.10756	0.884	0.639	1.04752e-61	Nme2	0.60614	0.997	0.857	0	Bag3	0.617335	0.843	0.358	0	Tent5a	0.618822	0.942	0.561	0	Satb2	0.597496	0.88	0.511	3.28326e-209	Unc5b	0.630794	0.647	0.39	1.40976e-132
Ctsb	1.11069	0.765	0.712	8.33304e-34	Cp	1.80027	0.901	0.396	0	Gstm1	1.27307	0.526	0.285	4.64034e-187	Adamts9	0.81421	0.555	0.248	6.16705e-267	Mmp13	1.10195	0.505	0.238	2.83901e-26	Fxyd6	0.598607	0.665	0.253	0	Snai1	0.616698	0.656	0.191	0	Cd63	0.611327	0.999	0.858	0	Krtcap2	0.592108	0.939	0.716	4.39427e-205	mt-Atp8	0.630674	0.829	0.634	2.46306e-118
Col6a2	1.11005	0.587	0.34	2.26476e-27	Vegfc	1.79687	0.73	0.074	0	Ebf3	1.26018	0.503	0.121	0	Nedd9	0.806668	0.554	0.325	1.45657e-172	Pimreg	1.10063	0.563	0.016	0	Ckap4	0.595462	0.977	0.604	0	Nbl1	0.616307	0.851	0.348	0	Cryab	0.605418	0.965	0.486	0	Thbs4	0.591975	0.253	0.069	5.60766e-176	Nav1	0.629418	0.685	0.447	1.3547e-114
Abca8a	1.10226	0.304	0.085	1.48158e-46	Tgfbr3	1.78927	0.774	0.153	0	1500009L16Rik	1.26005	0.417	0.096	0	Zeb2	0.799962	0.76	0.619	4.62175e-155	Tuba1c	1.09955	0.794	0.441	2.49775e-55	Satb2	0.586282	0.94	0.478	0	Nr1d1	0.614565	0.687	0.194	0	Atp1b3	0.602484	0.978	0.67	0	Ppic	0.590879	0.97	0.734	1.66413e-185	mt-Co1	0.62359	0.999	0.951	7.41627e-222
Prrx1	1.102	0.575	0.374	3.39222e-26	Islr	1.77064	0.866	0.348	0	Pdgfrb	1.25599	0.534	0.164	0	Gm36827	0.79907	0.282	0.086	4.38096e-218	Ccna2	1.09377	0.656	0.066	0	Atp1b3	0.584069	0.981	0.658	0	Mlip	0.611335	0.878	0.346	0	Col5a1	0.601757	0.964	0.558	0	Tmem59	0.582254	0.964	0.783	5.2767e-186	mt-Nd3	0.620608	0.948	0.802	2.28056e-114
Cnn3	1.09949	0.557	0.246	9.78195e-51	Olfml2b	1.76493	0.801	0.149	0	Antxr1	1.25346	0.529	0.287	1.39068e-189	Mdk	0.789902	0.423	0.155	2.35759e-227	Atad2	1.08813	0.688	0.162	6.95558e-148	Vkorc1	0.581324	0.976	0.622	0	Vasn	0.60929	0.948	0.523	0	Serf2	0.59888	0.998	0.906	0	Rcn1	0.579561	0.866	0.56	9.44273e-210	Fam20c	0.619261	0.519	0.283	1.05104e-111
Edil3	1.09846	0.386	0.062	2.19409e-130	Mgst1	1.74751	0.741	0.088	0	Pdlim2	1.24695	0.495	0.287	7.35218e-147	Cald1	0.786981	0.865	0.697	1.29643e-256	S100a11	1.08325	0.939	0.707	2.79567e-61	Slc36a2	0.578553	0.929	0.427	0	Cadm1	0.605547	0.937	0.419	0	Sp7	0.597099	0.857	0.395	0	Tbrg1	0.578749	0.865	0.602	4.45994e-193	Adamts2	0.619125	0.803	0.505	1.44077e-146
Entpd2	1.09057	0.256	0.015	2.79069e-248	Foxc1	1.74403	0.772	0.293	0	Lepr	1.2465	0.563	0.137	0	B2m	0.784217	0.979	0.91	0	Lmnb1	1.07735	0.691	0.129	4.38673e-194	Mt1	0.577031	0.894	0.577	0	Fkbp7	0.605245	0.968	0.543	0	Mmp2	0.595439	0.965	0.555	0	Ssr2	0.576282	0.918	0.687	1.45997e-169	Magi2	0.612232	0.559	0.292	2.51791e-144
Itgb5	1.08622	0.488	0.217	7.12081e-46	Itga1	1.74295	0.797	0.155	0	Mpp6	1.24334	0.456	0.332	5.19977e-75	Csf1	0.783106	0.539	0.242	7.19687e-234	Psmb8	1.05853	0.849	0.373	7.21831e-80	Tuba1a	0.569493	0.99	0.721	0	Ccn4	0.602927	0.974	0.504	0	Fap	0.582224	0.971	0.601	0	Gxylt2	0.573028	0.827	0.474	2.45137e-202	Sh3pxd2a	0.605315	0.746	0.512	3.43133e-110
Crip1	1.06902	0.804	0.659	2.66629e-40	Fst	1.74167	0.642	0.053	0	Cdh11	1.23688	0.689	0.556	1.75846e-179	Vdr	0.782177	0.46	0.304	1.45243e-98	Col6a2	1.05723	0.73	0.339	1.76632e-51	Phex	0.568769	0.872	0.401	0	Fkbp11	0.600758	0.935	0.463	0	Fxyd1	0.582181	0.971	0.583	0	Cope	0.570674	0.917	0.662	4.58395e-192	Sgms2	0.604632	0.885	0.604	6.099e-115
Thbd	1.05582	0.265	0.072	2.04786e-39	Mmp13	1.738	0.76	0.202	0	Agt	1.23611	0.549	0.358	2.46938e-131	Zfp36l1	0.776853	0.807	0.696	6.44731e-153	Cdkn3	1.05365	0.518	0.035	0	Ptprs	0.567926	0.963	0.547	0	Thbs1	0.60061	0.968	0.623	0	Cfh	0.577823	0.992	0.667	2.73912e-274	Atp5e	0.570473	0.976	0.831	1.36795e-193	Mmp2	0.60358	0.861	0.575	7.14907e-136
Colec12	1.05539	0.587	0.375	3.61478e-27	Samhd1	1.73737	0.786	0.243	0	Kng2	1.22011	0.371	0.077	0	Aebp1	0.776542	0.367	0.166	2.08201e-139	Col8a1	1.04711	0.608	0.225	3.7121e-52	Mef2c	0.565624	0.98	0.658	0	Klf9	0.598975	0.98	0.654	0	Ostc	0.572164	0.974	0.686	0	Mef2c	0.570231	0.948	0.68	1.06699e-153	Sh3pxd2b	0.603448	0.686	0.405	3.94991e-141
Plxdc2	1.05415	0.551	0.167	3.20325e-74	Nrp1	1.72015	0.806	0.295	0	Fhl2	1.20549	0.484	0.177	1.7655e-271	Ebf1	0.766504	0.748	0.419	2.82131e-276	Tacc3	1.03697	0.637	0.07	0	Pcdh7	0.556918	0.811	0.334	0	Pcsk6	0.595817	0.855	0.38	0	Kdelr2	0.563724	0.976	0.656	0	Rpl27a	0.567055	0.995	0.94	1.0276e-255	mt-Co2	0.603296	1	0.948	2.73944e-214
Htra3	1.05143	0.404	0.247	7.29159e-18	Errfi1	1.71153	0.888	0.515	0	Rbms3	1.20522	0.487	0.225	4.12963e-210	Itgb5	0.758839	0.441	0.204	1.49828e-193	Csrp2	1.03667	0.682	0.249	1.03e-77	Rerg	0.555687	0.755	0.255	0	Ubb	0.594401	1	0.935	0	Cnpy2	0.561719	0.974	0.675	0	Hdlbp	0.564102	0.948	0.736	1.35592e-177	Robo2	0.602398	0.549	0.265	1.80348e-157
Phlda3	1.05054	0.479	0.223	2.54707e-37	C1s1	1.70716	0.684	0.066	0	Isg15	1.19009	0.475	0.252	2.08153e-134	Adamts18	0.749467	0.289	0.042	0	Knstrn	1.03204	0.576	0.052	0	Kdelr3	0.553314	0.929	0.459	0	Tmem119	0.591233	0.914	0.415	0	Mgst3	0.557319	0.834	0.388	0	Nme1	0.563766	0.937	0.688	1.80355e-159	Ano1	0.596984	0.607	0.326	8.61709e-146
Dcn	1.03824	0.864	0.819	6.29901e-10	Zfp36l1	1.69576	0.926	0.687	0	Cpxm1	1.18716	0.443	0.156	7.28544e-253	Kctd12	0.739348	0.562	0.287	9.47397e-182	Anln	1.02767	0.572	0.039	0	Cdh2	0.541075	0.972	0.55	0	Loxl2	0.590006	0.777	0.45	1.60184e-283	Col24a1	0.553255	0.754	0.272	0	Postn	0.563707	0.487	0.154	5.20974e-260	Plod2	0.594361	0.93	0.655	3.61319e-114
Fbn1	1.0254	0.407	0.16	7.91896e-32	Ggt5	1.69222	0.709	0.059	0	Sfrp1	1.18282	0.385	0.079	0	Rnd3	0.736896	0.523	0.325	1.07972e-131	Kcnk2	1.01271	0.701	0.235	3.84999e-83	Kdelr2	0.538287	0.974	0.645	0	Resf1	0.58832	0.853	0.52	0	Phex	0.548679	0.863	0.418	0	P4hb	0.563543	0.932	0.732	3.69914e-175	Podxl2	0.589749	0.63	0.353	4.20506e-139
Rnase4	1.0101	0.461	0.201	6.51658e-40	Spry1	1.69076	0.657	0.089	0	Csf1	1.17896	0.528	0.246	4.40185e-212	2610300M13Rik	0.732884	0.278	0.053	0	Gas1	1.00723	0.72	0.261	1.53828e-79	Klf2	0.534497	0.957	0.625	0	Ckap4	0.585942	0.983	0.608	0	Krtcap2	0.546641	0.979	0.706	0	Timp1	0.56286	0.8	0.437	1.02468e-230	Fhod3	0.58675	0.55	0.293	3.85142e-123
Ctsk	1.00918	0.578	0.483	5.40422e-18	Palld	1.68028	0.843	0.355	0	Prrx1	1.17339	0.568	0.365	1.77607e-150	H2-D1	0.728221	0.949	0.886	5.02632e-297	Col12a1	1.00192	0.633	0.246	1.73363e-56	Cd59a	0.534368	0.846	0.382	0	Gnai1	0.581504	0.892	0.405	0	Mmp16	0.541539	0.776	0.318	0	Tmsb10	0.56099	0.984	0.837	1.48739e-185	Samd4	0.58568	0.618	0.373	1.87586e-116
Mdk	1.0052	0.458	0.169	7.42058e-45	Cxcl10	1.67498	0.352	0.115	2.65696e-254	Tmem86a	1.17319	0.38	0.109	4.64393e-266	Cd63	0.728034	0.972	0.862	3.83712e-279	Hist1h2ap	0.999436	0.392	0.077	8.56004e-90	Ccn1	0.530944	0.983	0.693	0	Arl6ip5	0.581464	0.89	0.487	0	Pcsk6	0.541172	0.864	0.391	0	Serf1	0.559712	0.808	0.522	1.78861e-189	Myo10	0.585584	0.808	0.55	2.57847e-122
Axl	1.00189	0.331	0.045	9.61596e-133	Mdk	1.66694	0.719	0.132	0	Cyp1b1	1.16531	0.447	0.092	0	Errfi1	0.727748	0.661	0.533	2.08578e-83	Slc20a2	0.996134	0.444	0.121	1.00378e-67	Fxyd1	0.52438	0.968	0.569	0	Fkbp10	0.579479	0.972	0.579	0	Cope	0.528867	0.966	0.651	0	Entpd3	0.552548	0.823	0.402	2.38495e-212	Cpe	0.584483	0.946	0.701	5.60996e-115
Add3	0.995626	0.355	0.142	5.94832e-33	Tnfsf11	1.65956	0.539	0.053	0	Zfhx4	1.164	0.512	0.353	6.89847e-110	Mxra8	0.725776	0.704	0.524	2.11378e-152	Rrm1	0.994493	0.682	0.147	1.69383e-157	Mmp2	0.507511	0.958	0.541	0	Ptprs	0.578719	0.967	0.551	0	mt-Cytb	0.522765	1	0.943	0	P3h1	0.549867	0.789	0.462	1.1593e-197	mt-Nd1	0.584076	0.995	0.905	3.92148e-172
Cavin3	0.988669	0.581	0.414	7.01754e-23	Gpm6b	1.65683	0.665	0.049	0	Col6a2	1.12389	0.612	0.328	1.91854e-189	Dapk2	0.712815	0.653	0.494	1.66245e-117	Postn	0.985784	0.621	0.167	4.47603e-94	Bgn	0.506071	0.999	0.844	0	Fabp3	0.575491	0.714	0.254	0	Gpx8	0.52049	0.961	0.593	0	Kazald1	0.546967	0.931	0.496	1.15454e-182	mt-Nd5	0.582507	0.962	0.803	6.0856e-122
Timp3	0.983476	0.639	0.317	3.51837e-39	C1ra	1.62416	0.692	0.07	0	Ecm1	1.12028	0.456	0.165	1.68616e-242	Cldn10	0.711358	0.381	0.15	3.3409e-195	Hint1	0.974204	0.958	0.776	1.05647e-69	Sp7	0.501756	0.83	0.382	0	Kdelr3	0.570571	0.927	0.465	0	Sra1	0.519807	0.894	0.509	0	Cnpy2	0.537845	0.939	0.685	3.79884e-174	Cadm1	0.580427	0.791	0.458	1.70275e-129
S100b	0.981278	0.401	0.178	5.39867e-26	Marcks	1.59536	0.934	0.587	0	Ackr4	1.11776	0.44	0.231	1.86743e-139	Mfap2	0.705982	0.459	0.243	2.15599e-157	Kif20b	0.961946	0.534	0.057	2.91265e-272	Col24a1	0.491957	0.73	0.257	0	Ftl1	0.570562	1	0.92	0	Rerg	0.518515	0.741	0.273	0	Bmp3	0.535673	0.754	0.38	1.85738e-193	Abl2	0.57769	0.47	0.267	1.61873e-87
Abi3bp	0.977251	0.413	0.16	2.00719e-34	Ogn	1.58139	0.726	0.125	0	Lpl	1.10294	0.522	0.152	0	Twist1	0.70206	0.561	0.382	5.21466e-109	Psmb9	0.946279	0.736	0.253	1.13591e-91	Selenom	0.490778	0.979	0.652	0	Rab2a	0.565899	0.983	0.703	0	Ift20	0.517918	0.967	0.661	1.3483e-300	Insc	0.530793	0.776	0.374	1.57746e-233	Fat1	0.574086	0.609	0.391	2.00861e-94
Scd2	0.974378	0.428	0.363	0.000546961	Rbms1	1.58088	0.828	0.403	0	H2-Q7	1.1026	0.668	0.505	6.2771e-142	Frmd6	0.701871	0.585	0.41	2.13303e-116	A2m	0.941212	0.293	0.11	2.95632e-21	Col15a1	0.488412	0.756	0.278	0	Pim1	0.565114	0.928	0.48	0	Insc	0.517631	0.854	0.355	0	Maged1	0.524988	0.923	0.636	1.98224e-175	Prex1	0.573335	0.538	0.306	1.292e-113
Cped1	0.974372	0.398	0.249	1.78164e-14	Mylk	1.57655	0.815	0.254	0	Zeb2	1.0941	0.655	0.627	1.93734e-97	Tmem59	0.699845	0.861	0.788	2.74908e-160	Bok	0.94078	0.656	0.152	4.56456e-138	Mgst3	0.488297	0.822	0.373	0	Col11a2	0.559079	0.998	0.704	0	Itm2b	0.514734	0.999	0.915	0	Gabarap	0.524639	0.96	0.797	8.76081e-168	Dnm3os	0.568602	0.396	0.184	1.68839e-102
Lamb1	0.964859	0.355	0.108	1.9481e-45	Sfrp1	1.57483	0.604	0.057	0	Psmb8	1.09121	0.579	0.367	3.55423e-134	Ccn2	0.696449	0.51	0.332	6.37059e-80	Mxd3	0.938033	0.511	0.013	0	Grrp1	0.485102	0.626	0.194	0	Errfi1	0.558746	0.935	0.497	0	Cd200	0.504731	0.92	0.54	2.84891e-296	Surf4	0.524106	0.87	0.606	1.41344e-183	Adamts5	0.564916	0.583	0.427	1.64814e-37
Nid1	0.964602	0.346	0.101	1.33041e-46	Antxr1	1.55898	0.766	0.265	0	Tmem176a	1.08595	0.865	0.759	3.62601e-222	Adam12	0.691321	0.502	0.297	2.5844e-155	Pcna	0.937156	0.691	0.411	1.06017e-35	Serf2	0.484968	0.998	0.903	0	Nrp2	0.55722	0.993	0.646	0	AU021092	0.499366	0.567	0.178	0	Ddost	0.523535	0.873	0.628	9.5287e-161	Bmp8a	0.559666	0.353	0.15	2.22126e-109
Il11ra1	0.958529	0.316	0.113	1.8872e-34	Nudt4	1.55577	0.863	0.456	0	Dpep1	1.07969	0.352	0.072	0	Qsox1	0.687621	0.466	0.306	5.57069e-105	Siva1	0.930399	0.637	0.294	9.58289e-49	Tmed3	0.483354	0.97	0.631	0	Arl4c	0.556605	0.594	0.205	0	Plod2	0.497288	0.98	0.639	2.57276e-214	Serp1	0.523102	0.849	0.608	1.54959e-162	Map7d1	0.556574	0.72	0.507	3.06532e-97
Prnp	0.958066	0.361	0.283	0.000468796	Limch1	1.54907	0.819	0.265	0	Col6a1	1.07896	0.653	0.353	4.76061e-189	Clmp	0.685706	0.567	0.356	6.06354e-146	Mki67	0.921437	0.817	0.159	4.29528e-207	Hpgd	0.476845	0.833	0.41	0	Bglap3	0.55546	0.987	0.731	0	Sec61b	0.489082	0.984	0.739	1.04397e-231	Rpl41	0.515319	0.998	0.96	6.72825e-195	Creb3l1	0.553249	0.787	0.501	4.95359e-113
Dkk3	0.948635	0.337	0.049	6.96633e-126	Bst2	1.54729	0.9	0.577	0	Mme	1.07844	0.447	0.194	1.09565e-178	Plat	0.684385	0.278	0.087	8.58621e-191	Cdkn2d	0.913778	0.617	0.25	1.70508e-62	Hspb2	0.476639	0.688	0.234	0	Fhod3	0.551029	0.723	0.257	0	Filip1l	0.485325	0.764	0.28	0	Lum	0.510704	0.928	0.692	6.57724e-102	Utp14b	0.55282	0.333	0.164	1.61522e-70
Zfhx4	0.936943	0.551	0.359	4.22706e-23	Fgf7	1.5472	0.609	0.041	0	Mgst1	1.07623	0.401	0.118	2.75569e-255	Bmp2k	0.681824	0.509	0.324	2.18529e-127	Mpp6	0.913106	0.608	0.336	1.8639e-31	Ccdc194	0.476525	0.645	0.207	0	Ugdh	0.549208	0.756	0.363	0	Ccdc194	0.483308	0.655	0.221	0	Ppib	0.509591	0.976	0.824	3.09364e-179	Sec31a	0.550307	0.811	0.601	2.5174e-113
Akap12	0.931083	0.322	0.135	9.47675e-22	Bmp6	1.53019	0.616	0.054	0	Plpp3	1.06348	0.569	0.206	5.45083e-289	Lrp4	0.676251	0.407	0.213	8.99593e-140	Usp1	0.912035	0.669	0.253	2.73692e-76	Ift20	0.475535	0.965	0.65	0	Creb3l1	0.548223	0.932	0.465	0	Kdelr1	0.482675	0.954	0.629	0	Selenos	0.508507	0.918	0.68	2.45496e-140	Lyst	0.54557	0.466	0.238	7.19542e-111
Lsp1	0.928859	0.313	0.084	1.01487e-48	Socs3	1.52771	0.81	0.478	0	Ncam1	1.05308	0.489	0.389	1.15181e-69	Lum	0.675224	0.842	0.695	1.70847e-89	Esco2	0.910277	0.45	0.042	2.31156e-261	Pard6g	0.469266	0.805	0.365	0	Pcdh7	0.544543	0.813	0.339	0	Col15a1	0.479062	0.75	0.295	0	Ramp1	0.507182	0.821	0.505	1.12928e-128	Slit2	0.541581	0.577	0.329	1.46473e-102
Omd	0.928487	0.31	0.199	8.92318e-06	Rbpms	1.51953	0.722	0.169	0	Ctsl	1.0335	0.776	0.764	3.33836e-152	Pdk4	0.67349	0.457	0.25	5.01833e-139	Aspm	0.90291	0.492	0.053	8.7926e-242	Cope	0.466387	0.966	0.639	0	Mast4	0.544528	0.759	0.322	0	Sec61g	0.478396	0.986	0.78	2.1374e-240	Ssr3	0.506928	0.894	0.685	3.04411e-162	Nuak1	0.53855	0.577	0.368	2.51238e-88
Tspan11	0.924412	0.253	0.072	5.07675e-37	Zeb2	1.51464	0.899	0.608	0	Cldn10	1.02443	0.393	0.153	6.43572e-190	Dnaja1	0.673465	0.826	0.775	4.87189e-104	Sdc2	0.901038	0.849	0.528	8.62591e-54	Sppl2a	0.46462	0.918	0.559	0	Map7d1	0.540403	0.883	0.475	0	Ap1s2	0.477269	0.817	0.375	0	Srm	0.506777	0.765	0.476	2.26523e-154	Nfat5	0.537473	0.669	0.487	1.42909e-73
Cald1	0.920913	0.75	0.708	3.70301e-22	Lgals3bp	1.50664	0.725	0.265	0	Irx3	1.02383	0.473	0.325	4.18156e-84	Slit2	0.667034	0.472	0.331	1.86743e-73	Rnaseh2c	0.890356	0.83	0.476	1.43602e-56	Fkbp10	0.464446	0.963	0.576	0	Klf6	0.538892	0.982	0.648	0	Sdf4	0.476417	0.962	0.664	2.80992e-291	Gpc1	0.503569	0.856	0.537	5.46767e-168	Spns2	0.5373	0.447	0.237	5.09849e-97
Crispld2	0.91861	0.283	0.085	1.57127e-35	Serpina3f	1.50388	0.468	0.038	0	Emc2	1.01813	0.457	0.322	1.61379e-80	Htra1	0.666159	0.482	0.313	5.4945e-104	Mdk	0.875747	0.514	0.169	6.22612e-54	Selenos	0.461995	0.973	0.657	0	Sgms2	0.537989	0.97	0.576	0	Scd1	0.475178	0.759	0.322	0	P4ha1	0.49982	0.769	0.48	2.11938e-147	Fyn	0.535039	0.72	0.472	2.79479e-100
Marcks	0.909957	0.744	0.609	5.24293e-25	Ms4a4d	1.49418	0.597	0.032	0	Clmp	1.01271	0.497	0.363	3.35516e-89	Lamp2	0.665929	0.731	0.614	6.26624e-135	Trim59	0.868352	0.547	0.102	2.65996e-148	Gsn	0.458832	0.984	0.623	0	Snhg18	0.536246	0.962	0.561	0	Tmem167	0.475068	0.941	0.611	0	Rpl38	0.499279	0.997	0.927	2.56061e-187	Slc38a10	0.534764	0.683	0.495	1.13473e-87
Igfbp7	0.906613	0.75	0.4	9.17106e-43	Aplp2	1.48816	0.92	0.627	0	Ggt5	1.00988	0.404	0.087	0	Enah	0.663434	0.549	0.344	1.19629e-141	Hsp90b1	0.867941	0.949	0.815	5.81366e-53	Mmp16	0.458559	0.753	0.304	0	Bmp1	0.536095	0.972	0.606	0	BC055402	0.472934	0.498	0.13	0	Tceal9	0.497398	0.89	0.664	6.81537e-146	Uaca	0.530554	0.548	0.326	3.00538e-88
Ptms	0.90647	0.753	0.656	1.26179e-28	Loxl1	1.48736	0.728	0.114	0	Trf	1.00872	0.253	0.1	2.94549e-91	Pak1	0.657628	0.436	0.223	6.01049e-172	Lig1	0.863246	0.582	0.155	6.21194e-94	Kcnk1	0.456887	0.647	0.222	0	Gsn	0.533308	0.991	0.627	0	Sppl2a	0.472599	0.911	0.573	7.02338e-299	Robo2	0.496475	0.58	0.26	2.41198e-206	Fndc3b	0.529749	0.777	0.555	5.06932e-105
Cd9	0.903855	0.877	0.799	2.54455e-17	Tmem86a	1.48594	0.564	0.091	0	Ltbp1	1.00216	0.489	0.3	3.49082e-125	Pappa	0.657263	0.384	0.129	6.66714e-215	Emp3	0.862735	0.945	0.734	2.42644e-55	Crip2	0.450305	0.906	0.487	0	Bach1	0.525089	0.757	0.314	0	Gsn	0.471294	0.987	0.636	5.49137e-293	Sec61a1	0.49053	0.798	0.537	5.88273e-164	Zfp451	0.529741	0.455	0.308	2.48242e-47
Utrn	0.898245	0.437	0.403	0.0167085	Igsf3	1.48214	0.723	0.323	0	Samhd1	0.992557	0.474	0.27	4.83185e-121	Foxn3	0.650511	0.629	0.531	2.16061e-94	Cavin3	0.851298	0.762	0.412	7.57746e-52	Fhod3	0.446116	0.696	0.255	0	Lipc	0.524549	0.801	0.303	0	Pcdh7	0.470458	0.79	0.352	0	Wnt4	0.490228	0.703	0.429	5.84879e-120	Fkbp10	0.528946	0.853	0.609	3.04614e-99
Fstl1	0.889192	0.636	0.426	4.0145e-24	Mpdz	1.47922	0.642	0.108	0	Ctsb	0.991033	0.722	0.712	2.06763e-126	Adamts5	0.647811	0.648	0.419	7.2317e-141	Dnajc9	0.846012	0.714	0.265	1.01063e-86	Col5a1	0.444486	0.954	0.544	0	Ift20	0.521861	0.969	0.654	0	Nme1	0.469874	0.969	0.678	1.82655e-224	Dpm3	0.489806	0.834	0.593	5.40291e-149	Plec	0.526916	0.565	0.383	8.25795e-63
Anxa1	0.883292	0.627	0.315	2.13859e-39	Plxna2	1.478	0.686	0.154	0	Foxc1	0.990707	0.499	0.316	4.84934e-111	H2-K1	0.647627	0.939	0.875	2.78433e-257	Rbm3	0.843818	0.952	0.786	3.01719e-58	Zfp36	0.441409	0.962	0.64	0	Fgfr1	0.521632	0.95	0.555	0	Hspb2	0.467407	0.677	0.251	0	Sec31a	0.489442	0.864	0.596	2.0822e-155	Ano6	0.524637	0.574	0.39	4.70661e-71
Antxr1	0.875851	0.485	0.298	1.70056e-19	Cebpd	1.47713	0.771	0.48	0	Mylk	0.982482	0.521	0.28	2.78194e-150	Nav2	0.646873	0.393	0.152	8.58448e-211	Nudt4	0.843308	0.83	0.48	7.65744e-46	Nme1	0.439829	0.97	0.667	6.36307e-284	Bgn	0.521611	1	0.845	0	Yif1a	0.465259	0.85	0.463	0	Mlip	0.486188	0.78	0.379	5.61965e-202	Ccdc194	0.524286	0.456	0.247	1.68274e-89
Clec11a	0.874269	0.551	0.528	2.84382e-07	Col6a1	1.4685	0.899	0.33	0	Tgfbr3	0.977806	0.447	0.181	3.72889e-197	Dlx5	0.645363	0.412	0.284	9.77432e-69	Fkbp2	0.842151	0.83	0.554	2.1249e-46	Cd200	0.437606	0.907	0.528	0	Satb2	0.51857	0.935	0.484	0	Hrc	0.463917	0.595	0.208	0	Cnn2	0.485144	0.882	0.568	3.59151e-177	Sash1	0.521312	0.544	0.362	2.80209e-71
Clstn1	0.867839	0.377	0.171	7.82629e-27	Il1rn	1.46745	0.403	0.013	0	Rnd3	0.975211	0.466	0.331	2.3177e-78	Fhl2	0.642266	0.426	0.177	4.01914e-188	Prrx1	0.840841	0.775	0.372	2.56027e-57	Fabp3	0.43675	0.668	0.254	0	Bambi	0.517022	0.929	0.527	0	Sh3pxd2b	0.462464	0.818	0.383	0	Fabp3	0.484983	0.631	0.282	7.74e-224	Pdgfa	0.518227	0.531	0.44	7.89885e-19
Lama4	0.862658	0.346	0.13	1.60952e-32	Egr1	1.46438	0.933	0.74	0	Serpina3g	0.974995	0.32	0.116	4.18324e-141	Cebpd	0.640177	0.614	0.492	1.47187e-64	Hjurp	0.838714	0.65	0.239	1.25437e-75	Hrc	0.434652	0.596	0.194	0	Rnh1	0.512734	0.89	0.518	0	Tmem263	0.461657	0.819	0.41	0	Kdelr1	0.483616	0.886	0.642	7.81792e-163	Pcsk5	0.517793	0.58	0.318	4.71848e-122
Lmna	0.855613	0.753	0.726	0.00045277	B2m	1.45724	0.989	0.909	0	Ccn2	0.974878	0.533	0.333	2.14017e-100	Runx1	0.636946	0.722	0.565	3.47281e-127	Tpm2	0.837124	0.743	0.231	2.40344e-107	Cd63	0.431695	0.999	0.853	2.11079e-255	Me2	0.512379	0.794	0.367	0	Selenos	0.461325	0.971	0.668	9.97468e-245	Gpx7	0.479198	0.73	0.429	2.88298e-167	Mast4	0.515649	0.498	0.361	1.20939e-39
Ecrg4	0.853797	0.377	0.196	4.12765e-14	Tmem176a	1.45474	0.958	0.751	0	Cald1	0.97314	0.755	0.705	5.68011e-155	Ctsb	0.635757	0.813	0.706	3.55727e-176	Vcan	0.834168	0.424	0.1	1.20367e-75	Nnmt	0.431039	0.771	0.323	0	Kcnk1	0.510728	0.665	0.224	0	Hpgd	0.459493	0.836	0.425	6.07565e-302	Pard6g	0.476314	0.744	0.396	3.11321e-179	Zfp469	0.510749	0.455	0.252	3.52608e-88
Pdgfrl	0.849021	0.392	0.283	3.55417e-08	Ecm1	1.45449	0.679	0.144	0	Spon1	0.969504	0.305	0.058	0	Pcolce	0.629513	0.668	0.51	1.29687e-94	Hmgn1	0.832944	0.891	0.694	7.15572e-53	Mpnd	0.429758	0.777	0.343	0	Col5a1	0.510375	0.964	0.548	0	Nbl1	0.456916	0.808	0.364	0	Ctnnb1	0.475133	0.942	0.736	3.8062e-126	D830025C05Rik	0.503887	0.353	0.179	4.73471e-72
Emp2	0.845408	0.479	0.324	4.03202e-14	Ghr	1.45347	0.662	0.225	0	Serinc3	0.968216	0.632	0.586	1.02368e-89	Mxd4	0.626527	0.761	0.673	1.03244e-111	Tagln2	0.828629	0.852	0.435	9.12616e-56	Sdf4	0.428112	0.958	0.654	0	Rrbp1	0.509632	0.994	0.813	6.94834e-297	Ost4	0.45566	0.965	0.674	6.57448e-255	Metrnl	0.473682	0.913	0.555	7.6513e-136	D10Wsu102e	0.502895	0.377	0.291	1.3487e-16
Nfix	0.841482	0.675	0.617	9.64637e-18	Rbms3	1.44851	0.678	0.206	0	Timp2	0.957472	0.631	0.562	1.11761e-94	Sdc3	0.62174	0.665	0.539	1.74616e-90	Nuf2	0.827775	0.482	0.032	0	Tent5a	0.427906	0.925	0.549	0	Maff	0.504121	0.806	0.333	0	Serf1	0.454471	0.879	0.507	0	P3h4	0.472987	0.817	0.486	6.6444e-162	Jmjd1c	0.501393	0.715	0.53	6.54713e-70
Slit2	0.833576	0.392	0.339	0.0419702	Ccn5	1.44007	0.463	0.035	0	Npc2	0.95413	0.679	0.711	1.68478e-64	Atp1a1	0.620455	0.781	0.724	2.38937e-80	Incenp	0.826562	0.627	0.119	4.21837e-166	BC055402	0.425201	0.467	0.12	0	Selenos	0.500793	0.975	0.66	0	Pdzd2	0.453762	0.699	0.278	0	Dap	0.47216	0.899	0.642	1.3573e-153	Dtna	0.501184	0.435	0.217	6.99338e-103
Lama2	0.830691	0.265	0.031	1.31336e-123	Gm4951	1.43215	0.554	0.063	0	H2-T22	0.944579	0.415	0.234	9.03548e-104	Ifi27	0.614288	0.75	0.682	1.17493e-95	Ncam1	0.820024	0.765	0.391	1.49972e-57	AU021092	0.424357	0.54	0.167	0	Adamts1	0.500569	0.897	0.442	0	P4ha1	0.453259	0.846	0.465	8.98439e-290	Chn1	0.469831	0.749	0.383	1.43326e-184	Ugdh	0.496787	0.515	0.398	4.04934e-28
Malat1	0.828596	0.982	0.987	7.03083e-19	Man1a	1.42571	0.617	0.124	0	Fgfr2	0.943765	0.499	0.369	2.412e-85	Gpx3	0.613437	0.767	0.611	7.69428e-86	Hist1h1b	0.819733	0.508	0.134	9.29015e-75	Gm266	0.422913	0.585	0.178	0	Crip2	0.498912	0.905	0.492	0	Atp5e	0.451815	0.988	0.826	4.07364e-231	Tmem263	0.469279	0.728	0.426	5.66097e-168	Tmtc2	0.49385	0.524	0.296	1.6755e-98
Sdc2	0.827702	0.557	0.531	1.14138e-07	S100a11	1.40907	0.919	0.694	0	Scara3	0.942678	0.468	0.247	1.38745e-146	Dipk2a	0.613274	0.532	0.385	8.62759e-96	Knl1	0.81639	0.547	0.071	2.14537e-216	Kdelr1	0.422577	0.947	0.618	0	Sec24d	0.496131	0.794	0.376	0	Fat3	0.4512	0.828	0.382	0	Cyfip2	0.467511	0.743	0.419	7.40144e-174	Chsy1	0.493441	0.577	0.366	9.79646e-94
Wnt5a	0.825977	0.259	0.089	1.58169e-27	Fhl2	1.39965	0.639	0.16	0	Gpx3	0.934691	0.748	0.614	2.24334e-111	Cnn2	0.612193	0.718	0.575	2.63365e-107	Ppia	0.81503	0.981	0.899	7.60459e-61	Dapk2	0.42195	0.877	0.457	0	Sertad1	0.494935	0.935	0.522	0	Bmp1	0.447845	0.967	0.616	6.00109e-246	Pth1r	0.461962	0.971	0.676	1.56623e-167	Bcl2l11	0.491081	0.496	0.297	6.40167e-73
Cd81	0.823038	0.837	0.769	6.96639e-38	H2-Q7	1.3988	0.868	0.488	0	Ms4a4d	0.934333	0.295	0.058	0	Ifrd1	0.610828	0.717	0.668	4.88114e-51	Dtymk	0.809103	0.72	0.347	9.78149e-56	Lman1	0.420659	0.959	0.652	2.22453e-294	Phex	0.492122	0.835	0.41	0	Fyn	0.447392	0.88	0.448	0	Sra1	0.460849	0.807	0.524	1.34971e-156	Mtss1	0.486096	0.696	0.495	2.06394e-77
Scarb2	0.822395	0.392	0.203	1.32235e-21	Serpina12	1.39274	0.458	0.058	0	C1ra	0.932743	0.357	0.099	1.47714e-246	Mmp23	0.608969	0.596	0.441	6.71036e-92	Nap1l1	0.804907	0.871	0.636	3.97706e-45	Maged1	0.420505	0.966	0.611	0	Smad7	0.487733	0.918	0.546	0	Satb2	0.447178	0.92	0.496	7.78445e-278	Arl1	0.45228	0.881	0.657	9.99621e-145	Adgrd1	0.484144	0.482	0.237	2.36772e-122
Nsg1	0.8212	0.313	0.08	2.6907e-53	Tln2	1.38326	0.616	0.107	0	Gdf10	0.930921	0.326	0.086	2.15139e-254	Ifitm3	0.603887	0.896	0.701	2.30979e-225	Sgo2a	0.793279	0.479	0.03	0	Farp2	0.4202	0.666	0.247	0	Hpgd	0.48385	0.83	0.415	0	Rgs3	0.446695	0.939	0.59	1.53314e-242	Cpe	0.446111	0.982	0.696	2.4325e-99	Zbtb7c	0.483949	0.482	0.253	1.91034e-105
Flrt2	0.821003	0.319	0.191	2.27972e-10	Colec12	1.38263	0.807	0.345	0	Runx1	0.925979	0.617	0.573	2.21698e-69	Fam78b	0.599923	0.47	0.324	5.56309e-85	Bub3	0.79294	0.675	0.315	1.94734e-57	Itm2b	0.414562	0.998	0.912	0	Sec31a	0.48355	0.931	0.574	0	Crtap	0.446075	0.915	0.544	9.2597e-289	Gnai1	0.445939	0.793	0.435	1.69181e-156	Lsmem1	0.482754	0.364	0.185	5.53172e-69
Tgfb3	0.820177	0.358	0.153	9.87381e-28	Zfp36l2	1.38119	0.847	0.534	0	Adamts5	0.924816	0.553	0.427	3.11903e-78	Ltbp1	0.599718	0.471	0.299	5.68152e-96	Kif11	0.791023	0.566	0.068	9.76473e-248	Mtss1	0.412077	0.86	0.459	0	Tubb3	0.482173	0.477	0.13	0	Pard6g	0.443195	0.816	0.38	0	Yif1a	0.44586	0.757	0.479	1.47159e-149	Sema4d	0.481363	0.506	0.305	7.91603e-85
Map1b	0.819498	0.337	0.158	1.69616e-19	Serinc3	1.37914	0.856	0.569	0	Lamp2	0.917581	0.628	0.621	5.79315e-80	Tns3	0.598806	0.491	0.274	1.87966e-129	Prdx1	0.78937	0.958	0.81	2.72475e-51	Scd1	0.411172	0.728	0.31	0	Fbxo32	0.481112	0.588	0.171	0	Ssr4	0.443097	0.984	0.749	5.25888e-201	Pcdh7	0.445151	0.695	0.37	1.8484e-148	Pdgfra	0.481316	0.662	0.404	6.53032e-107
Lpl	0.816646	0.491	0.169	9.71825e-49	Emp2	1.37761	0.699	0.298	0	Ptx3	0.912479	0.282	0.077	1.29774e-192	Tmsb10	0.598007	0.912	0.84	4.38446e-154	Ndnf	0.78019	0.469	0.106	2.26578e-87	Zbtb7c	0.405165	0.621	0.218	0	Hdlbp	0.480626	0.986	0.72	0	Gm266	0.435243	0.602	0.191	0	Ano1	0.443029	0.664	0.32	1.91234e-201	Prdm2	0.481251	0.501	0.318	2.16691e-62
Lamp2	0.811982	0.69	0.621	1.55265e-19	Ackr4	1.37551	0.648	0.212	0	Tnfsf11	0.908448	0.287	0.075	1.29672e-209	Mef2a	0.597558	0.697	0.623	1.35668e-74	Anp32b	0.77995	0.894	0.7	3.51825e-46	Podxl2	0.404211	0.757	0.315	0	Bmp3	0.473026	0.831	0.351	0	Sema3b	0.434494	0.645	0.223	0	Bsg	0.441085	0.963	0.795	3.80684e-138	Resf1	0.480747	0.694	0.547	1.38417e-52
Cemip2	0.801804	0.407	0.272	4.26477e-11	Fth1	1.3749	0.982	0.935	0	Fmo1	0.903222	0.331	0.061	0	Ptprd	0.595087	0.766	0.578	1.6132e-113	Dut	0.771041	0.64	0.276	4.5886e-49	Irf1	0.402247	0.838	0.445	0	Mmp2	0.471413	0.96	0.546	0	Tmem176a	0.43117	0.992	0.745	3.53995e-236	Cd59a	0.441003	0.735	0.417	6.40174e-149	Cemip	0.47972	0.473	0.258	2.70918e-93
Fxyd1	0.801458	0.687	0.613	3.85778e-07	Ccn2	1.36839	0.713	0.316	0	Lmo4	0.900285	0.573	0.507	1.71466e-73	Angptl4	0.591685	0.421	0.233	2.98536e-110	Ddah2	0.764489	0.717	0.335	7.39185e-50	Me2	0.40208	0.763	0.367	0	Mef2a	0.471173	0.929	0.594	0	Rabac1	0.430414	0.977	0.723	2.24047e-234	Sp7	0.439396	0.737	0.415	8.13161e-155	Elmo1	0.479489	0.541	0.366	1.18572e-61
Il6st	0.800822	0.533	0.395	8.25972e-16	Anxa1	1.36188	0.74	0.287	0	Cops9	0.897088	0.591	0.618	3.82951e-42	Dleu2	0.588633	0.54	0.468	9.70469e-47	H2-Q6	0.764488	0.666	0.309	3.25791e-47	Bmp1	0.39831	0.964	0.603	6.53393e-302	Map2k3	0.470986	0.851	0.424	0	Podxl2	0.428177	0.761	0.33	0	Maged2	0.439346	0.825	0.511	1.1418e-155	Trps1	0.478622	0.626	0.427	2.47729e-70
Ctsd	0.800404	0.672	0.597	4.43567e-19	Mycbp2	1.36126	0.731	0.413	0	Grem1	0.89465	0.283	0.074	4.18364e-199	Cpxm1	0.587345	0.391	0.156	5.17063e-185	Plp2	0.762332	0.608	0.239	3.33368e-60	Sh3pxd2b	0.394512	0.786	0.371	0	Abl2	0.469555	0.653	0.233	0	Uqcc2	0.427937	0.924	0.598	1.95789e-283	Pcsk6	0.435732	0.754	0.41	1.52893e-161	Skil	0.476128	0.659	0.485	2.49166e-57
Ifitm3	0.80039	0.813	0.712	2.91901e-23	Gm16685	1.35721	0.414	0.019	0	Rai14	0.893899	0.453	0.295	2.02711e-90	Ctsc	0.586922	0.338	0.135	6.51305e-161	Kif22	0.761346	0.514	0.059	2.71738e-242	Stk17b	0.393108	0.892	0.52	0	Gja1	0.469453	0.989	0.663	3.87726e-301	Ppic	0.42551	0.99	0.725	7.50297e-194	Prdx4	0.434827	0.794	0.554	5.35772e-118	Frmd4b	0.474653	0.505	0.289	6.37442e-95
Cst3	0.800222	0.934	0.917	4.10749e-16	Tmsb4x	1.34958	0.988	0.911	0	Tmem47	0.888465	0.353	0.134	2.89869e-164	Dbndd2	0.58269	0.465	0.351	3.43291e-60	Snrpd1	0.757456	0.871	0.535	7.69006e-51	Sema4d	0.388291	0.655	0.271	0	Atp1b3	0.468149	0.975	0.662	0	Wnt4	0.423253	0.781	0.415	3.173e-241	Itga10	0.434822	0.678	0.373	3.39893e-153	Mmp16	0.473175	0.549	0.346	3.17026e-72
Plat	0.797285	0.316	0.097	1.06711e-39	Vegfa	1.34693	0.657	0.33	0	St3gal6	0.887277	0.496	0.455	1.1068e-40	Antxr1	0.577177	0.514	0.284	4.05107e-147	Scara3	0.757079	0.659	0.255	3.29414e-62	Cacnb3	0.385678	0.665	0.257	0	Sema3d	0.466648	0.771	0.361	0	Dapk2	0.417679	0.878	0.472	3.41668e-288	Arf4	0.434186	0.957	0.784	8.05305e-126	Tiam2	0.472326	0.481	0.272	1.55531e-83
Cdh11	0.794708	0.614	0.562	2.56473e-09	Fosb	1.33984	0.942	0.787	0	C4b	0.884754	0.356	0.159	2.34183e-116	Gpc1	0.577077	0.688	0.544	2.96666e-99	Hmgn3	0.754211	0.675	0.322	2.21016e-48	Sh3pxd2a	0.385587	0.851	0.48	0	Calm2	0.464495	0.998	0.848	1.90472e-303	Nt5dc2	0.412247	0.786	0.41	1.6033e-293	Ptprd	0.433853	0.899	0.573	1.60843e-125	Nsd3	0.469146	0.636	0.512	5.93202e-38
Nenf	0.789825	0.705	0.662	1.67264e-18	Bicc1	1.33323	0.776	0.401	0	Lgals3bp	0.884034	0.458	0.287	4.18251e-93	Tacc1	0.57491	0.675	0.599	3.4109e-96	Txn1	0.7504	0.939	0.723	1.20376e-41	Cfh	0.385528	0.992	0.655	5.66315e-216	Pltp	0.462695	0.854	0.4	0	Itga10	0.411355	0.745	0.359	0	Gpx8	0.428498	0.911	0.606	2.88048e-141	Farp2	0.468539	0.507	0.284	4.09169e-96
Svil	0.788168	0.355	0.244	7.86356e-08	Hspa5	1.32284	0.982	0.865	0	Podnl1	0.880007	0.329	0.082	1.68629e-268	Gstm2	0.57108	0.445	0.239	1.79679e-137	Shox2	0.749254	0.807	0.558	5.73908e-34	Sra1	0.379965	0.869	0.498	0	Cd63	0.454127	0.999	0.854	1.9783e-258	Dpm3	0.411205	0.899	0.58	2.28541e-266	Fgfr1	0.428241	0.898	0.578	2.22786e-137	Slc8a3	0.46835	0.553	0.347	2.88813e-83
Ddah2	0.786779	0.452	0.338	4.69306e-10	Col4a1	1.32069	0.852	0.17	0	Zfp36l1	0.878047	0.684	0.705	1.4813e-65	9130024F11Rik	0.56615	0.451	0.308	2.28376e-75	Ranbp1	0.748911	0.849	0.637	2.32731e-32	Ostc	0.3792	0.969	0.676	8.17352e-271	Stk17b	0.452661	0.91	0.522	0	Dtna	0.407849	0.57	0.197	0	Ndufa13	0.42327	0.951	0.759	1.87372e-136	2310022B05Rik	0.466194	0.638	0.451	4.61014e-78
Prrx2	0.786464	0.262	0.009	0	Maf	1.32042	0.745	0.28	0	Selenow	0.873215	0.698	0.748	1.92243e-63	H2-Q7	0.557803	0.693	0.501	1.35488e-113	Col3a1	0.747113	0.322	0.149	2.66213e-14	Sec31a	0.377218	0.925	0.571	0	Frmd6	0.452357	0.82	0.377	0	Kcnk1	0.407586	0.638	0.237	0	Rom1	0.420919	0.568	0.309	1.4728e-130	Kank1	0.462834	0.449	0.248	1.16007e-84
Cyth3	0.78227	0.346	0.238	8.97586e-07	Fmo2	1.31156	0.46	0.015	0	H2-T23	0.86274	0.459	0.354	6.70112e-50	Csrp2	0.555887	0.414	0.242	5.40674e-94	Csf1	0.741173	0.695	0.257	5.38915e-64	Dap	0.375756	0.957	0.617	0	Zfp451	0.449978	0.664	0.275	0	Galnt1	0.407205	0.85	0.524	9.20063e-252	Vdr	0.420453	0.568	0.3	2.67354e-136	Spag9	0.462141	0.788	0.624	5.48032e-77
Dag1	0.78105	0.488	0.436	7.49763e-05	Gpx3	1.30805	0.922	0.599	0	Sdc2	0.861804	0.566	0.529	5.60603e-52	D10Wsu102e	0.553803	0.365	0.289	6.83846e-26	H2-K1	0.740356	0.987	0.878	3.72959e-45	Mrc2	0.373325	0.793	0.368	0	D10Wsu102e	0.44886	0.632	0.256	0	Hdlbp	0.40607	0.979	0.727	5.11796e-185	Fxyd1	0.420143	0.903	0.597	3.9176e-127	Phldb1	0.458858	0.491	0.292	5.5539e-79
Tagln2	0.760956	0.66	0.437	4.91663e-26	Ar	1.3068	0.661	0.248	0	Ctsk	0.858923	0.522	0.482	3.89264e-37	Chka	0.552736	0.578	0.477	3.27552e-62	Sae1	0.740154	0.682	0.32	8.03342e-54	Smoc2	0.372497	0.725	0.314	0	Smoc2	0.448259	0.747	0.316	0	mt-Nd4	0.404482	0.998	0.917	9.90758e-246	Ap1s2	0.417343	0.715	0.393	4.89427e-164	Lpar3	0.458821	0.304	0.136	2.77406e-81
App	0.758996	0.75	0.691	1.75207e-20	Adamts1	1.30427	0.744	0.47	0	H2-Q6	0.846608	0.454	0.305	3.78766e-73	Zfp703	0.551811	0.443	0.3	1.02828e-75	Clic1	0.739626	0.894	0.659	1.77738e-38	Cyfip2	0.370864	0.793	0.392	0	Kdelr2	0.44819	0.969	0.649	0	Mrc2	0.402576	0.806	0.382	0	Ost4	0.416537	0.906	0.685	3.55171e-116	Macf1	0.456248	0.744	0.557	7.07234e-87
Sspn	0.758233	0.346	0.214	3.89131e-11	Cebpa	1.29354	0.611	0.133	0	Wls	0.846151	0.504	0.436	2.80094e-54	Plagl1	0.549801	0.426	0.221	1.96832e-125	Fam111a	0.739258	0.424	0.068	2.94506e-130	Cnpy2	0.36859	0.966	0.665	2.7948e-277	Rbbp6	0.447983	0.929	0.592	0	Mpnd	0.401431	0.768	0.359	0	Enpp6	0.416266	0.624	0.322	3.55533e-150	Epb41l2	0.45448	0.745	0.559	4.68552e-70
Col5a1	0.751484	0.651	0.589	3.41284e-06	Zfhx4	1.29284	0.685	0.337	0	Hspa5	0.843842	0.836	0.875	1.92719e-144	Vim	0.547274	0.915	0.872	1.10106e-61	Ezh2	0.735436	0.672	0.252	2.6139e-71	Tmtc2	0.365898	0.659	0.262	0	Tuba1a	0.446311	0.978	0.726	1.45225e-200	Maged1	0.399062	0.966	0.624	1.77733e-221	Cdh15	0.415959	0.443	0.203	4.29019e-132	Hrc	0.451728	0.447	0.23	1.40966e-89
Ecm2	0.7496	0.271	0.06	4.13287e-56	Snai2	1.28028	0.508	0.114	0	Gstm2	0.841694	0.374	0.245	2.6831e-59	Aldh2	0.5469	0.736	0.659	1.89073e-91	Kif23	0.735005	0.473	0.053	3.35262e-224	Sec61g	0.364939	0.986	0.772	1.25992e-225	Bcl2l11	0.444727	0.688	0.262	0	P3h4	0.397641	0.882	0.47	5.11348e-278	Mydgf	0.415906	0.851	0.602	1.30295e-124	Kcnma1	0.451459	0.444	0.292	6.64774e-50
Auts2	0.748649	0.425	0.33	4.34074e-07	Pik3r1	1.27737	0.742	0.39	0	Errfi1	0.83942	0.557	0.54	1.04229e-24	Timp3	0.546675	0.575	0.302	5.07149e-154	Mad2l1	0.731866	0.473	0.076	2.55002e-151	Lrrfip2	0.363869	0.747	0.378	0	Nfe2l2	0.444374	0.829	0.431	0	Robo2	0.396244	0.643	0.245	0	Smim14	0.414906	0.856	0.587	1.18623e-141	Psd3	0.443492	0.503	0.306	8.06655e-78
Serpinb6a	0.744597	0.56	0.471	3.64473e-12	Lamb1	1.2766	0.591	0.075	0	Tuba1c	0.82936	0.526	0.439	3.1356e-54	Apoe	0.543396	0.63	0.428	8.45924e-91	Tsen34	0.731853	0.723	0.399	2.42766e-45	Crtap	0.363743	0.91	0.531	0	Eif5	0.439949	0.984	0.739	0	Ckap4	0.392139	0.965	0.618	2.88751e-189	Cdk5rap3	0.411482	0.745	0.46	1.97326e-151	Srgap2	0.443448	0.527	0.348	2.70392e-63
Lpar1	0.742907	0.407	0.314	6.08636e-07	Mrps6	1.27145	0.689	0.324	0	Ifi27	0.82829	0.652	0.688	1.86642e-51	Abcc9	0.542442	0.432	0.219	1.90791e-137	Plk1	0.725172	0.434	0.036	3.13152e-281	Nt5dc2	0.362024	0.769	0.399	0	Atp2b1	0.438817	0.953	0.633	1.02254e-278	Fkbp10	0.392128	0.956	0.59	1.51564e-205	Crtap	0.410921	0.819	0.56	3.07214e-116	Ppfia2	0.439455	0.487	0.272	2.3764e-86
Egfr	0.739443	0.259	0.059	3.52975e-49	Nfkbiz	1.26249	0.649	0.362	0	S100a6	0.824416	0.659	0.426	1.10281e-150	Fosb	0.541182	0.841	0.795	1.22095e-71	Col6a1	0.719442	0.714	0.366	4.03854e-31	Ano1	0.360683	0.705	0.292	0	Sfr1	0.437543	0.98	0.722	1.53169e-293	Bgn	0.386027	0.999	0.849	1.62839e-131	Slit2	0.410849	0.582	0.327	8.68e-107	Atp1a1	0.437601	0.873	0.721	4.74513e-84
Fam129a	0.737292	0.322	0.212	3.0888e-07	Cpxm1	1.25169	0.591	0.14	0	S1pr1	0.822933	0.462	0.337	6.88165e-66	Sem1	0.539841	0.884	0.827	2.98797e-130	Fbln5	0.718582	0.514	0.21	1.51421e-31	Yif1a	0.360647	0.817	0.453	0	Maged1	0.437234	0.975	0.614	0	Smoc2	0.385321	0.738	0.327	0	Rabac1	0.409417	0.925	0.733	1.45734e-117	Sema3b	0.436077	0.459	0.247	2.70141e-89
Pdlim2	0.735001	0.431	0.296	6.61904e-11	Ier5	1.2515	0.749	0.596	1.15681e-243	Cebpd	0.822659	0.52	0.499	1.52309e-25	Ctsh	0.538794	0.416	0.301	1.98386e-54	Idh2	0.71604	0.752	0.479	2.77437e-34	Enpp6	0.357972	0.71	0.291	0	Baiap2	0.434089	0.681	0.257	0	Rcn1	0.38446	0.909	0.548	2.96097e-248	Epb41l2	0.407294	0.812	0.553	2.01253e-119	Smad7	0.4355	0.757	0.576	7.19145e-54
Ifitm2	0.733373	0.792	0.807	1.38996e-15	Clmp	1.25059	0.718	0.344	0	Ar	0.810309	0.425	0.268	2.90849e-82	Hspa5	0.537273	0.917	0.87	1.07374e-150	Ifi27	0.713497	0.875	0.684	6.55134e-33	Gpc1	0.357814	0.908	0.509	0	D830025C05Rik	0.431944	0.522	0.149	0	Sema4d	0.380808	0.677	0.282	0	Nupr1	0.405845	0.99	0.799	2.12784e-86	Tmem119	0.433625	0.705	0.455	8.50555e-66
Fmo1	0.729973	0.25	0.074	1.15452e-31	Npc2	1.24813	0.875	0.697	0	H2-Q4	0.80852	0.438	0.245	1.47166e-107	Ccdc80	0.537051	0.783	0.611	1.35686e-142	Tcf19	0.711623	0.402	0.032	1.80879e-272	Pdzd2	0.357652	0.662	0.268	0	Arl1	0.431187	0.959	0.636	0	Reep5	0.379399	0.966	0.677	1.05204e-203	Sar1a	0.405843	0.893	0.653	3.67761e-131	Nrbp2	0.431725	0.409	0.221	3.67791e-79
Col5a3	0.726904	0.307	0.081	1.09766e-46	Rspo2	1.24406	0.452	0.02	0	Gem	0.807018	0.278	0.159	1.08268e-48	Ctsz	0.536367	0.725	0.641	6.45943e-89	Rbbp7	0.709523	0.775	0.454	2.78381e-44	P3h4	0.357485	0.885	0.455	0	Nnmt	0.430179	0.739	0.332	0	Smim14	0.375993	0.919	0.574	1.92942e-239	9130024F11Rik	0.405193	0.602	0.301	2.01695e-154	Mbnl2	0.431308	0.731	0.578	2.27298e-58
Ctsl	0.726201	0.816	0.764	4.68192e-20	44986	1.24198	0.515	0.032	0	Bicc1	0.802723	0.507	0.422	3.51416e-57	Cd302	0.535645	0.659	0.447	1.24412e-150	Cbx5	0.709478	0.633	0.275	5.93488e-49	Adgrd1	0.357248	0.589	0.204	0	Mcl1	0.43016	0.971	0.653	0	Gabarap	0.374426	0.983	0.79	6.64952e-176	Ssr1	0.405012	0.802	0.588	1.86264e-117	Ankrd28	0.431158	0.447	0.288	5.26026e-53
Cyb5r3	0.723187	0.464	0.417	0.000177807	Dlc1	1.22352	0.742	0.442	0	Tmsb4x	0.797901	0.983	0.913	6.14223e-282	Ccnd2	0.532809	0.481	0.34	2.51004e-70	B2m	0.709303	1	0.913	4.26021e-45	Serf1	0.356658	0.859	0.496	0	Klf4	0.429591	0.993	0.698	9.01116e-272	Slc35a2	0.374353	0.741	0.367	1.27333e-288	Prrc1	0.401988	0.774	0.495	3.20923e-135	Pde4dip	0.430528	0.464	0.274	1.86391e-71
Ltbp3	0.721765	0.431	0.326	1.39531e-08	AW112010	1.20915	0.541	0.133	0	Ifnar2	0.797141	0.527	0.542	9.67235e-23	Ccdc12	0.532072	0.718	0.648	1.08446e-76	Uhrf1	0.708439	0.476	0.079	7.70062e-137	Ppfia2	0.354447	0.618	0.239	0	Mtss1	0.429148	0.87	0.463	0	Bet1	0.371702	0.773	0.406	2.37755e-302	Yif1b	0.40004	0.721	0.501	1.08413e-104	Dab2ip	0.428494	0.552	0.399	5.52154e-46
Tuba1a	0.71669	0.861	0.75	1.96291e-18	Il7	1.20286	0.478	0.032	0	Tln2	0.793694	0.352	0.13	6.84803e-165	Hsp90b1	0.530529	0.864	0.813	2.38673e-117	Dpysl3	0.708377	0.833	0.518	8.35212e-36	Cdk5rap3	0.353542	0.812	0.433	0	Emp3	0.426262	0.979	0.709	6.35366e-279	Lbh	0.371528	0.783	0.383	0	Mrc2	0.398244	0.722	0.399	1.00755e-150	Hdlbp	0.428217	0.918	0.739	5.07808e-82
Tspo	0.715965	0.527	0.494	0.00567245	Klf6	1.19516	0.841	0.67	5.03185e-284	Zfp36l2	0.793183	0.577	0.555	4.35178e-42	Fat1	0.529363	0.526	0.392	1.85707e-76	Smc1a	0.702892	0.788	0.496	2.59482e-41	Sema3b	0.351802	0.593	0.214	0	Uaca	0.425401	0.723	0.292	0	Tmtc2	0.371359	0.672	0.274	0	Slc39a7	0.396809	0.759	0.493	2.32225e-131	Fosl2	0.425187	0.577	0.387	2.17e-66
Hsd17b11	0.715704	0.295	0.123	6.04366e-22	S1pr3	1.19444	0.702	0.368	0	C1s1	0.790206	0.317	0.097	1.95181e-181	Cyfip2	0.522414	0.542	0.429	1.83685e-60	H2-D1	0.701056	0.984	0.889	8.06181e-42	Krtcap2	0.351259	0.97	0.697	3.25006e-253	Copz2	0.423727	0.955	0.552	0	Pcolce	0.370398	0.83	0.494	1.27478e-185	Id3	0.396468	0.964	0.755	3.74267e-88	Mdm2	0.423983	0.489	0.373	2.38599e-27
Shisa5	0.707986	0.416	0.316	4.38995e-07	Cebpb	1.18806	0.858	0.646	0	Hsp90b1	0.790036	0.774	0.819	1.0117e-98	Cnn3	0.520627	0.445	0.235	3.14755e-122	AI506816	0.698715	0.817	0.566	2.22466e-36	Ap1s2	0.347831	0.774	0.364	0	Pnrc1	0.420865	0.985	0.719	0	Serp1	0.366034	0.918	0.595	9.93169e-238	Sec13	0.39634	0.763	0.507	3.0501e-126	Sec24a	0.423267	0.487	0.332	1.99423e-52
Pdlim4	0.706823	0.292	0.137	4.68474e-16	Isg15	1.18618	0.595	0.239	0	44986	0.787515	0.269	0.054	4.19278e-275	Esr1	0.519175	0.309	0.101	7.88816e-203	Colec12	0.697247	0.772	0.373	3.46943e-51	Dtna	0.345353	0.551	0.186	0	Ibsp	0.42016	1	0.832	3.29457e-282	Nupr1	0.364432	0.998	0.793	1.75014e-200	Svbp	0.392866	0.737	0.481	2.14726e-119	C1qtnf6	0.42277	0.748	0.538	4.65406e-66
Rhoj	0.703133	0.31	0.097	1.54974e-35	Akap12	1.18552	0.603	0.102	0	Pnp	0.786957	0.504	0.489	5.03517e-23	Id3	0.516476	0.843	0.76	4.6516e-54	Islr	0.696492	0.704	0.38	2.0858e-33	P4ha1	0.343343	0.83	0.453	0	Rerg	0.415615	0.696	0.267	0	Sh3pxd2a	0.363618	0.853	0.493	7.42426e-219	Rpl14	0.391594	0.992	0.898	6.25993e-158	Gprc5c	0.421288	0.52	0.312	1.88574e-79
Sntb2	0.700316	0.352	0.193	6.64576e-15	Negr1	1.18516	0.487	0.023	0	Sod2	0.784127	0.48	0.539	5.78461e-09	Emilin1	0.516395	0.572	0.436	2.27565e-80	Alyref	0.695944	0.762	0.43	1.08388e-44	Gprc5c	0.342703	0.658	0.279	0	Nme1	0.415286	0.974	0.67	6.96492e-260	Gpr180	0.362997	0.733	0.352	0	Ckap4	0.390764	0.918	0.631	4.41201e-97	Irf2bpl	0.41975	0.577	0.382	6.29606e-62
Kctd12	0.696052	0.443	0.304	1.53177e-07	Angptl1	1.18377	0.373	0.01	0	Tle2	0.778474	0.326	0.107	2.75165e-186	Jak1	0.509255	0.687	0.617	4.41636e-69	Kif20a	0.692856	0.453	0.03	0	Fap	0.341982	0.963	0.588	1.38408e-286	Eif4e	0.415053	0.854	0.47	0	Npdc1	0.361969	0.843	0.462	9.68456e-256	Gja1	0.390158	0.948	0.682	1.30298e-87	Med13	0.41721	0.59	0.443	9.45834e-49
Arpc1b	0.693182	0.678	0.664	0.000100643	Shroom3	1.17966	0.458	0.039	0	Fgf7	0.778315	0.272	0.07	4.839e-199	Pdia3	0.508351	0.829	0.782	7.36774e-98	Lsm2	0.692817	0.637	0.284	3.36841e-45	Smim14	0.340026	0.927	0.56	0	Mafk	0.414015	0.723	0.282	0	Ccpg1	0.361897	0.801	0.437	7.01314e-270	Dad1	0.38983	0.927	0.76	1.37099e-97	Mir22hg	0.416052	0.537	0.365	3.17195e-52
Pik3r1	0.688918	0.527	0.413	4.66038e-10	Il34	1.1787	0.449	0.019	0	Vegfc	0.777789	0.33	0.107	2.15241e-174	Fads3	0.507798	0.441	0.287	2.56098e-86	Pcolce	0.684932	0.791	0.518	4.51874e-25	2310022B05Rik	0.339693	0.796	0.417	0	Selenom	0.413484	0.981	0.655	7.98653e-258	Ptprd	0.361724	0.952	0.559	1.80457e-200	Pycr1	0.388626	0.489	0.226	2.78189e-161	P3h1	0.414214	0.665	0.471	3.94492e-61
Maf	0.684682	0.44	0.311	4.86345e-07	Zfp36	1.17814	0.84	0.663	1.05559e-275	Adamts9	0.774374	0.437	0.258	1.20095e-93	Cdh2	0.507176	0.774	0.584	1.86029e-85	Psip1	0.684399	0.814	0.578	1.33491e-31	Fat3	0.335398	0.812	0.368	0	Btg3	0.413067	0.88	0.522	0	Cd1d1	0.359216	0.808	0.414	4.17291e-279	Tmem167	0.387353	0.867	0.624	1.15713e-117	Sec24d	0.41364	0.599	0.41	2.18109e-71
Ecm1	0.679497	0.319	0.179	1.58915e-09	Jun	1.17689	0.919	0.809	1.22429e-263	Cebpa	0.772215	0.321	0.157	7.20114e-88	Dstn	0.506643	0.845	0.772	4.84961e-115	1810037I17Rik	0.684284	0.759	0.526	3.0428e-23	Pcsk5	0.333049	0.682	0.285	0	Ston2	0.41243	0.516	0.106	0	Hoxb2	0.35814	0.349	0.11	4.04735e-269	Rps28	0.387187	0.994	0.925	1.52229e-135	Slc35e4	0.413376	0.502	0.329	1.04986e-52
Csrp2	0.677251	0.383	0.252	1.85728e-08	Amotl2	1.17649	0.643	0.353	0	Ddr2	0.769083	0.448	0.418	9.71894e-28	Nfib	0.506606	0.622	0.5	2.74564e-67	Ptma	0.683616	0.994	0.952	1.5788e-62	Robo2	0.332915	0.612	0.235	0	Tgif1	0.409062	0.6	0.2	0	9130024F11Rik	0.356326	0.676	0.286	0	Slc38a10	0.386439	0.734	0.49	2.75348e-112	Ptpn4	0.405406	0.424	0.216	1.3518e-93
Mtch1	0.670586	0.605	0.653	0.00128696	Lpp	1.17465	0.737	0.412	0	Emp2	0.765442	0.36	0.323	5.07258e-12	Gdf10	0.505552	0.256	0.088	7.71027e-144	Phlda3	0.683484	0.595	0.222	2.71475e-55	Bet1	0.33269	0.751	0.395	0	Vkorc1	0.40548	0.971	0.627	3.38754e-266	Fam114a1	0.355574	0.771	0.385	4.22536e-284	Prcp	0.383443	0.662	0.383	8.51785e-133	Gja1	0.405102	0.916	0.686	1.65027e-74
Amotl1	0.667077	0.53	0.412	4.66135e-12	H2-T23	1.17436	0.673	0.337	0	Ctsz	0.762658	0.598	0.649	4.38871e-31	Calr	0.505164	0.861	0.825	6.54704e-114	Psrc1	0.681044	0.389	0.024	0	Tmem263	0.331066	0.779	0.4	0	Hspb2	0.405452	0.651	0.243	0	Tcea3	0.354905	0.511	0.152	0	Sema3b	0.383093	0.505	0.243	2.33128e-142	Bmp2	0.405064	0.408	0.244	7.93596e-51
Lima1	0.665393	0.328	0.181	2.50349e-12	Svep1	1.17407	0.482	0.037	0	Aplp2	0.758903	0.645	0.647	5.49918e-59	Nfkbia	0.504722	0.79	0.752	3.20203e-51	Gmnn	0.680683	0.537	0.095	1.41263e-142	Gabarap	0.329132	0.985	0.783	4.6709e-209	Rassf1	0.404304	0.791	0.382	0	Farp2	0.354768	0.654	0.263	0	Rpl39	0.383081	0.997	0.921	4.93986e-104	Cspg4	0.404982	0.455	0.234	1.90624e-87
Selenow	0.664811	0.765	0.745	6.32558e-19	Tmed5	1.16204	0.656	0.366	0	Socs3	0.757043	0.498	0.501	1.01361e-14	Epb41l2	0.504132	0.64	0.561	1.38173e-53	Cenpq	0.679614	0.486	0.08	5.32395e-149	Slc39a13	0.328746	0.739	0.37	0	Bcar3	0.404087	0.591	0.209	0	Slc9a2	0.354246	0.483	0.143	0	Plod2	0.381942	0.941	0.651	3.81749e-87	Rapgef4	0.403459	0.495	0.302	3.2384e-65
Plaat3	0.6641	0.337	0.156	7.20414e-20	Glul	1.15927	0.566	0.217	0	Cebpb	0.754727	0.614	0.663	6.58627e-17	Neat1	0.502778	0.772	0.764	1.54463e-30	Nav2	0.678931	0.524	0.164	7.69205e-63	Sec61b	0.328132	0.982	0.73	1.68138e-193	C1qtnf6	0.401805	0.899	0.507	0	Adgrd1	0.349965	0.58	0.218	0	Slc8a3	0.378472	0.63	0.34	7.77898e-144	Cdh2	0.402473	0.832	0.586	3.56432e-60
Psap	0.663492	0.747	0.73	1.51542e-16	Fgfr2	1.15848	0.694	0.352	0	Akap12	0.753377	0.376	0.123	3.26001e-197	Sfrp4	0.50264	0.325	0.117	6.79567e-167	Fap	0.677778	0.878	0.628	4.67764e-32	Gpx8	0.325903	0.953	0.581	1.76378e-269	Myo10	0.401226	0.908	0.522	0	Rrbp1	0.349242	0.992	0.818	5.93345e-125	Mical3	0.37649	0.758	0.458	2.9809e-145	Zfhx3	0.401672	0.626	0.441	6.64539e-66
Neo1	0.663088	0.38	0.316	0.000819718	Dlg5	1.15482	0.539	0.11	0	Il7	0.752386	0.261	0.052	1.09606e-267	Nav3	0.502055	0.352	0.176	8.26439e-116	Igfbp4	0.6774	0.685	0.447	8.3377e-16	Wnt4	0.325553	0.757	0.404	2.25016e-273	Slc36a2	0.401184	0.91	0.435	0	Gpx7	0.348919	0.798	0.414	1.28701e-268	Lrrc59	0.375775	0.74	0.516	6.08396e-101	Kcnk1	0.400546	0.453	0.261	3.70184e-68
Sesn3	0.662706	0.307	0.178	5.6511e-10	Dapk1	1.1542	0.48	0.112	0	Oat	0.747262	0.572	0.61	1.3506e-27	Raph1	0.500167	0.568	0.455	1.22335e-69	Gdf15	0.676029	0.318	0.106	8.60994e-30	Atp2b1	0.32476	0.939	0.631	6.4579e-217	Arf4	0.398922	0.991	0.771	7.99552e-273	Tvp23b	0.347575	0.727	0.372	5.50406e-274	Sema3d	0.37522	0.677	0.388	2.39311e-114	Gxylt2	0.39949	0.692	0.484	1.48243e-59
Qsox1	0.662318	0.392	0.315	0.000117666	F830016B08Rik	1.1541	0.429	0.042	0	Map1lc3a	0.744846	0.541	0.578	2.682e-21	Ar	0.499763	0.431	0.266	4.61299e-84	Bub1	0.673439	0.473	0.037	0	Gmppb	0.32297	0.609	0.271	0	Mustn1	0.39591	0.441	0.105	0	Me2	0.345646	0.745	0.382	3.59909e-257	Ndufa1	0.374195	0.875	0.65	2.07346e-105	Usp9x	0.399202	0.623	0.474	1.97472e-54
Anxa5	0.661054	0.777	0.721	1.23839e-15	H2-Q10	1.14981	0.48	0.051	0	Itga1	0.743606	0.427	0.186	2.86805e-137	Epdr1	0.499677	0.374	0.203	4.93146e-95	Depdc1a	0.673303	0.46	0.019	0	Sar1a	0.322397	0.948	0.63	5.95289e-266	Ubc	0.393921	0.997	0.786	0	Mtss1	0.345339	0.845	0.475	1.20079e-233	Pdzd2	0.372679	0.576	0.297	2.78796e-135	Lamb2	0.398989	0.586	0.386	1.71398e-68
Map1lc3a	0.660114	0.59	0.576	1.73644e-05	Icam1	1.14858	0.553	0.162	0	Myl12a	0.742505	0.647	0.72	3.57999e-35	Fgfr1	0.498016	0.71	0.587	2.07757e-74	Dbf4	0.671935	0.556	0.108	9.35413e-140	Fam78b	0.319802	0.684	0.289	0	Lysmd3	0.393788	0.634	0.265	0	Cyfip2	0.344746	0.789	0.406	4.50154e-263	Arf5	0.372675	0.954	0.769	9.09316e-108	Arfgap1	0.398305	0.531	0.363	8.48394e-59
Dclk1	0.65706	0.268	0.111	1.0472e-17	Fbln1	1.14613	0.435	0.049	0	Gpc6	0.742255	0.338	0.162	8.41184e-101	Egr1	0.496382	0.815	0.749	2.73975e-58	Smc6	0.67142	0.73	0.445	5.39814e-35	Ost4	0.319236	0.954	0.664	1.50623e-228	Me1	0.393112	0.642	0.274	0	Cacnb3	0.344644	0.657	0.272	0	Ufc1	0.372527	0.828	0.595	4.62399e-111	Pard6g	0.396564	0.619	0.405	1.40773e-71
Peg3	0.651911	0.268	0.142	6.09263e-09	Epdr1	1.13252	0.587	0.187	0	Angptl4	0.738561	0.342	0.24	6.56486e-34	Ctsk	0.496298	0.614	0.475	2.96861e-83	Hirip3	0.671212	0.556	0.133	1.57655e-106	Hdlbp	0.319057	0.978	0.718	1.77967e-200	Skil	0.392965	0.839	0.453	0	Fhod3	0.343017	0.654	0.274	0	Slc39a13	0.372061	0.681	0.396	1.08731e-138	Bambi	0.396057	0.754	0.559	1.40553e-37
Pea15a	0.649823	0.271	0.115	1.82018e-17	Lamp2	1.12689	0.83	0.606	0	Ank3	0.736008	0.32	0.096	2.43133e-206	Dcn	0.488006	0.913	0.813	2.88882e-59	Lgals1	0.667569	0.968	0.732	1.34711e-23	Fgfr1	0.318963	0.928	0.554	4.06999e-262	Irx5	0.390818	0.691	0.307	0	Schip1	0.338508	0.589	0.224	0	Alpl	0.371101	0.957	0.678	1.11772e-97	Sox4	0.393068	0.761	0.577	4.88255e-56
Ctsz	0.648889	0.648	0.646	3.54884e-08	Gpc6	1.12251	0.539	0.144	0	Abca8a	0.732689	0.278	0.077	1.84172e-196	Pdgfa	0.487909	0.518	0.438	7.44549e-36	Gpx7	0.664865	0.704	0.442	1.15639e-27	Ccpg1	0.318592	0.794	0.425	0	Slc39a7	0.390632	0.838	0.469	0	Ufc1	0.337659	0.898	0.582	4.69268e-215	Rpl22l1	0.36972	0.972	0.824	1.5953e-99	Sppl2a	0.3913	0.761	0.592	2.1605e-70
Col8a1	0.643476	0.473	0.226	1.25521e-20	Tpm1	1.11715	0.982	0.808	0	Col12a1	0.731405	0.442	0.238	4.2787e-100	Satb2	0.487597	0.684	0.519	1.6834e-72	Anapc11	0.664127	0.743	0.45	7.34849e-41	Ptprd	0.318428	0.945	0.546	2.83815e-255	Tmed3	0.389239	0.969	0.635	3.04487e-263	Pycr1	0.336067	0.548	0.214	0	Pltp	0.369195	0.712	0.431	7.11935e-93	Pls3	0.389549	0.584	0.429	3.85699e-48
Scarf2	0.63907	0.413	0.363	0.00293991	Ifnar2	1.11493	0.772	0.524	0	Psmb10	0.728883	0.405	0.348	1.48185e-23	S1pr1	0.487419	0.49	0.333	2.49236e-76	Dctpp1	0.663754	0.531	0.19	1.82946e-52	Prrc1	0.31837	0.832	0.469	4.59093e-303	Klhl21	0.389082	0.607	0.207	0	Cdk5rap3	0.334648	0.816	0.446	3.91973e-262	Ano6	0.367325	0.664	0.383	3.15739e-125	Rc3h1	0.389212	0.553	0.393	7.39533e-54
Cdc42bpa	0.636812	0.422	0.34	1.55419e-05	Zbtb20	1.10284	0.858	0.593	0	Twist1	0.72802	0.444	0.39	7.92885e-25	Mindy2	0.48675	0.444	0.36	1.13548e-41	Ckap5	0.662556	0.572	0.225	6.71311e-57	Rcn1	0.315918	0.909	0.534	5.55059e-284	Tiparp	0.384556	0.837	0.428	0	Mmp23	0.333728	0.803	0.421	7.95544e-240	Timm10b	0.366879	0.806	0.554	1.85833e-114	Atp8b2	0.387837	0.347	0.174	2.8877e-71
Lamc1	0.635769	0.34	0.205	1.0358e-09	Sdc1	1.10137	0.506	0.09	0	Abhd12	0.726703	0.352	0.273	1.25324e-29	Prpsap1	0.486112	0.425	0.307	1.00566e-62	Dhfr	0.66191	0.418	0.085	4.33048e-97	Galnt1	0.31496	0.827	0.515	2.29095e-264	Cope	0.383577	0.961	0.643	1.07953e-271	Bsg	0.330816	0.986	0.788	8.13035e-164	Rerg	0.36585	0.584	0.295	2.34152e-138	BC055402	0.387534	0.318	0.152	2.89235e-68
Islr	0.635439	0.512	0.382	5.52592e-09	Slfn5	1.09892	0.61	0.128	0	Ptgfr	0.723207	0.253	0.048	3.69838e-276	Tnfrsf12a	0.483639	0.439	0.367	1.05297e-18	Nt5dc2	0.660799	0.73	0.437	8.85868e-38	Slc9a2	0.312811	0.45	0.135	0	Cd59a	0.382702	0.812	0.391	0	Smim4	0.330031	0.718	0.371	2.71008e-263	Slc35a2	0.363766	0.639	0.383	2.00182e-117	Plcd1	0.386369	0.498	0.317	5.65995e-65
Map4	0.634486	0.407	0.321	5.13211e-05	Adamts2	1.09247	0.796	0.497	0	Alpl	0.722657	0.729	0.69	2.5254e-77	Pdlim2	0.481568	0.407	0.29	1.16489e-47	Nasp	0.660226	0.727	0.397	1.12921e-39	Npdc1	0.308884	0.834	0.449	0	Gxylt2	0.378037	0.868	0.45	0	Pla2g5	0.32953	0.5	0.174	0	Mgst3	0.36342	0.691	0.408	9.83256e-111	Sertad2	0.386176	0.646	0.481	7.67037e-57
Mme	0.634254	0.331	0.206	6.30871e-07	Lmo4	1.09013	0.761	0.492	0	Igsf3	0.722589	0.42	0.346	3.56758e-36	S100a13	0.48099	0.738	0.681	1.17664e-53	Plxna2	0.659168	0.482	0.188	2.18454e-34	Tceal9	0.307384	0.936	0.643	2.41044e-227	Cystm1	0.377796	0.532	0.181	0	Fabp3	0.329366	0.639	0.271	1.25186e-297	Mpnd	0.362968	0.654	0.377	2.70054e-123	Kif1b	0.385974	0.502	0.356	3.10078e-42
Wls	0.632169	0.488	0.439	0.000418391	Fus	1.08893	0.854	0.71	0	Atp1a1	0.721103	0.643	0.733	1.14107e-35	Stox2	0.479537	0.44	0.258	6.1173e-103	Melk	0.656172	0.428	0.023	0	Reep5	0.307189	0.958	0.668	4.51162e-211	Ccdc194	0.37515	0.588	0.218	0	Ano1	0.32675	0.707	0.306	0	Adam12	0.362223	0.588	0.295	3.7685e-153	Gadd45g	0.385366	0.883	0.699	1.11515e-47
Mfap2	0.631501	0.367	0.256	4.63752e-07	Irx3	1.08867	0.629	0.31	0	Prdx5	0.719877	0.638	0.706	9.01165e-29	Btg1	0.477386	0.801	0.73	2.12247e-93	Plk4	0.656118	0.498	0.094	2.78689e-131	Prickle1	0.306887	0.52	0.186	0	Dab2ip	0.373712	0.75	0.367	0	Prrc1	0.325821	0.828	0.482	2.60793e-219	Sh3pxd2b	0.36199	0.711	0.401	9.45729e-134	Aebp2	0.385264	0.452	0.313	7.71139e-42
Sh3d19	0.630557	0.301	0.149	7.1842e-16	Ptgfr	1.08785	0.45	0.03	0	Phlda3	0.716996	0.356	0.219	1.27682e-57	Cdkn1a	0.477093	0.716	0.655	2.34765e-32	Ndc80	0.654308	0.45	0.042	1.2506e-262	Myo1b	0.306757	0.789	0.392	0	Lrrc59	0.373281	0.844	0.492	0	Pcsk5	0.324745	0.686	0.299	3.60364e-303	Alg5	0.360102	0.658	0.399	5.66767e-121	Akap9	0.384582	0.672	0.527	1.04151e-52
Cyb5a	0.630211	0.536	0.425	1.10559e-09	Soat1	1.08769	0.48	0.089	0	Plagl1	0.716932	0.38	0.226	6.29893e-72	Slc38a2	0.476167	0.804	0.782	3.6739e-64	Col6a3	0.650471	0.598	0.24	3.98991e-41	Rabac1	0.30607	0.969	0.714	5.1761e-209	Tmem59	0.372465	0.992	0.77	7.27398e-231	Ssr2	0.324101	0.963	0.677	2.70115e-165	Reep5	0.360101	0.917	0.688	1.17876e-96	Slc36a2	0.384535	0.726	0.472	1.1893e-65
Anxa2	0.628383	0.66	0.612	9.71731e-08	Rai14	1.07704	0.629	0.279	0	AY036118	0.716024	0.968	0.967	1.37453e-155	Foxc1	0.476045	0.495	0.314	1.30168e-90	Cbx3	0.64945	0.781	0.564	6.3199e-29	Cd1d1	0.305894	0.798	0.401	0	Pdk4	0.37204	0.596	0.226	0	Gm4258	0.323654	0.383	0.107	0	Ydjc	0.359224	0.388	0.151	4.40179e-164	Rbbp6	0.384365	0.74	0.621	4.93546e-37
Smarca2	0.626292	0.476	0.368	2.22775e-09	Hsp90b1	1.07694	0.954	0.806	0	Egr1	0.714363	0.682	0.757	1.77769e-21	Myc	0.475359	0.425	0.324	9.09765e-45	Cp	0.647348	0.804	0.427	8.48109e-44	Gpr180	0.305877	0.7	0.342	0	Tmsb10	0.371769	0.996	0.828	1.42007e-205	Tmem208	0.321016	0.847	0.513	4.476e-207	Gamt	0.357878	0.548	0.262	8.78153e-157	Sec61a1	0.384021	0.684	0.545	1.46412e-55
Serinc3	0.624878	0.636	0.588	3.4925e-09	Col6a2	1.0724	0.805	0.308	0	Frmd6	0.712442	0.467	0.419	2.79145e-29	Pard6g	0.47493	0.516	0.407	1.20162e-47	Rangap1	0.646939	0.608	0.181	3.35829e-86	Mt2	0.305084	0.637	0.311	2.55917e-277	Oaz1	0.371396	0.999	0.888	2.46776e-246	Atp2b1	0.319145	0.94	0.642	3.27753e-150	Mxd4	0.354919	0.907	0.666	6.5889e-116	Tob1	0.382491	0.66	0.482	3.88901e-60
Hsp90b1	0.624367	0.819	0.816	1.42527e-16	Sod2	1.06531	0.697	0.524	9.26147e-273	Pam	0.71067	0.417	0.292	2.35755e-50	Ctnnb1	0.474816	0.777	0.745	8.22702e-64	Alpl	0.643517	0.907	0.69	9.73031e-24	Pla2g5	0.304568	0.482	0.165	0	Smox	0.369929	0.62	0.266	0	Gja1	0.318062	0.975	0.672	1.94022e-144	Rplp0	0.353424	0.997	0.944	2.42548e-115	Galnt3	0.382419	0.342	0.153	6.28733e-92
Zcchc24	0.623567	0.364	0.236	8.1879e-09	Spon1	1.06448	0.415	0.045	0	Omd	0.707963	0.336	0.192	5.08992e-61	Fgfr2	0.473707	0.511	0.366	1.44882e-73	Cip2a	0.642164	0.437	0.035	3.02815e-300	Tvp23b	0.303803	0.706	0.362	0	Atf4	0.367435	0.982	0.736	0	Alg5	0.317901	0.728	0.385	2.20978e-238	Shc2	0.353407	0.494	0.227	1.01868e-151	Metrnl	0.379611	0.825	0.563	1.30301e-62
Oaf	0.623318	0.286	0.159	4.76771e-09	Adamts9	1.05487	0.61	0.242	0	Spp1	0.702428	0.726	0.467	3.05707e-253	Sema5a	0.473441	0.407	0.322	9.27628e-36	Nfic	0.640464	0.768	0.513	3.06782e-29	Arl1	0.300607	0.936	0.635	1.6555e-227	Fat3	0.366886	0.808	0.373	0	Rnasek	0.317175	0.963	0.717	1.51371e-176	Nt5dc2	0.352124	0.68	0.427	9.9657e-106	Hipk2	0.37366	0.5	0.343	1.34765e-53
Scpep1	0.620241	0.343	0.23	9.45255e-08	Ctsb	1.05359	0.893	0.699	0	Snai2	0.700277	0.3	0.133	7.88297e-96	Auts2	0.473414	0.439	0.323	5.36276e-56	Rdm1	0.640218	0.453	0.122	3.84966e-71	Me1	0.29787	0.6	0.275	0	Pgm3	0.36513	0.643	0.28	0	Slc39a13	0.316384	0.754	0.382	3.58927e-257	Akr1b3	0.351736	0.697	0.462	1.62286e-107	Arid5a	0.373089	0.458	0.293	3.75357e-51
Lepr	0.619493	0.337	0.158	2.54455e-15	45180	1.05345	0.732	0.465	0	Srpx2	0.695447	0.376	0.293	7.48357e-32	Maged1	0.472755	0.751	0.644	4.32977e-66	Ybx1	0.63899	0.952	0.843	5.96443e-41	Slc35a2	0.291839	0.699	0.358	5.17887e-292	Mpnd	0.363426	0.749	0.351	0	Gprc5c	0.315428	0.662	0.292	2.41769e-287	Myo10	0.351107	0.832	0.546	2.09603e-114	Tsc22d2	0.372981	0.583	0.408	4.38153e-54
Tapbp	0.616148	0.497	0.473	0.0110366	Podnl1	1.05291	0.499	0.065	0	Pmepa1	0.693353	0.594	0.583	3.46479e-43	Rybp	0.471861	0.405	0.264	2.08681e-72	Hnrnpa3	0.635009	0.878	0.672	5.01578e-34	Surf4	0.290705	0.914	0.583	1.71445e-249	Ube2ql1	0.363091	0.319	0.046	0	Yif1b	0.313562	0.811	0.487	1.1784e-201	Rplp1	0.350852	0.997	0.963	3.66381e-144	Sema6d	0.372249	0.462	0.302	6.04282e-42
Olfml2b	0.609469	0.455	0.191	6.93142e-30	Wdr86	1.05027	0.456	0.031	0	Anxa1	0.692735	0.411	0.313	1.11253e-27	2410006H16Rik	0.470541	0.679	0.572	3.88605e-71	Anp32e	0.629403	0.733	0.405	3.12064e-42	Rrbp1	0.289442	0.992	0.811	5.63882e-149	Fzd8	0.360568	0.428	0.169	7.60038e-277	Cd2ap	0.312191	0.836	0.513	5.68595e-186	Mtss1	0.348243	0.778	0.489	2.13223e-110	Mapk6	0.371901	0.522	0.368	2.36413e-48
C1ra	0.601484	0.313	0.111	2.93507e-28	Fermt2	1.0487	0.755	0.509	0	Abcc9	0.690432	0.379	0.225	7.72782e-72	Nradd	0.470312	0.294	0.126	1.14228e-120	Aurkb	0.62731	0.437	0.048	5.28499e-210	Gpx7	0.289225	0.787	0.402	0	Gprc5c	0.360385	0.665	0.282	0	Lrrfip2	0.311526	0.732	0.392	3.27612e-232	Fkbp9	0.344485	0.863	0.581	1.60221e-111	Copa	0.371613	0.68	0.56	1.65573e-46
Chpf	0.596852	0.34	0.252	4.35398e-05	Emc2	1.04851	0.619	0.307	0	Pdk4	0.685751	0.334	0.26	1.88017e-24	Slc36a2	0.469927	0.616	0.474	2.04856e-55	Tipin	0.624893	0.553	0.212	1.02187e-49	Slc8a3	0.285861	0.679	0.315	0	Fam20c	0.360062	0.607	0.257	0	Mydgf	0.311293	0.91	0.589	9.56062e-185	C1qtnf6	0.344432	0.842	0.531	6.09361e-112	Mical2	0.370068	0.268	0.132	1.6878e-51
Nfic	0.596367	0.533	0.515	0.000597415	Abhd12	1.04543	0.579	0.255	0	Id3	0.68444	0.788	0.764	2.48723e-62	Pmepa1	0.467653	0.673	0.577	5.45112e-55	Gas2l3	0.624707	0.347	0.023	3.99335e-283	Sec13	0.285469	0.833	0.481	4.48002e-279	Spty2d1	0.359077	0.729	0.372	0	Arl1	0.310594	0.937	0.646	1.00438e-174	Tmtc2	0.344376	0.558	0.292	1.17198e-123	Evl	0.368874	0.41	0.274	5.36502e-38
Pkd2	0.595428	0.355	0.193	3.21929e-15	Fos	1.0443	0.906	0.811	1.22902e-184	Itm2c	0.683704	0.62	0.663	6.15601e-23	Ltbp3	0.465135	0.464	0.317	3.58039e-79	Kif4	0.623766	0.466	0.043	3.36714e-267	Srpx	0.284482	0.705	0.344	0	Trp53bp2	0.358404	0.501	0.155	0	Eno3	0.309876	0.408	0.153	3.53281e-241	Gm10076	0.344296	0.843	0.664	1.76306e-42	Pkp4	0.368013	0.432	0.262	7.01781e-58
Grn	0.595423	0.503	0.465	0.000746505	App	1.03198	0.889	0.677	0	Dbndd2	0.683593	0.391	0.357	1.09338e-17	Klf4	0.464762	0.774	0.724	7.86401e-40	Calm2	0.622615	0.971	0.863	7.71619e-34	Serp1	0.283805	0.907	0.585	1.54198e-246	Bet1l	0.357257	0.728	0.378	0	Dap	0.3094	0.944	0.63	6.30367e-182	Stt3a	0.341794	0.699	0.463	1.25972e-111	mt-Nd6	0.367945	0.355	0.234	1.47938e-30
Rin2	0.592276	0.274	0.168	9.73891e-06	Pdgfra	1.03023	0.643	0.398	1.67643e-272	Ifitm2	0.682471	0.778	0.808	3.60669e-67	Ifitm2	0.463658	0.857	0.803	2.04581e-89	Sdc3	0.622494	0.804	0.544	1.1671e-26	Gadd45g	0.283643	0.964	0.675	1.92334e-220	Eif4ebp1	0.356863	0.745	0.394	0	Trib2	0.305421	0.54	0.211	0	Shox2	0.34145	0.833	0.545	2.33302e-102	Snd1	0.367696	0.551	0.419	4.11915e-43
Hspg2	0.579704	0.593	0.502	3.68039e-08	Frmd6	1.02937	0.681	0.402	0	Slc29a1	0.680608	0.474	0.458	5.49609e-16	Ftl1	0.463637	0.962	0.926	1.14177e-95	H3f3a	0.617474	0.981	0.897	2.40062e-45	Tcea3	0.282676	0.457	0.145	0	Gde1	0.35648	0.708	0.378	0	Prorsd1	0.304785	0.69	0.353	3.6812e-244	Gprc5c	0.339412	0.575	0.307	8.19672e-127	Hdac5	0.366629	0.437	0.263	1.71147e-61
Emp3	0.575464	0.72	0.737	0.000111725	Dusp1	1.02849	0.753	0.615	8.66699e-179	Rasl11a	0.678105	0.345	0.26	7.23984e-25	Map4k4	0.463428	0.676	0.593	1.87352e-70	Bicc1	0.61702	0.743	0.424	3.62236e-35	Filip1l	0.281211	0.691	0.272	0	Chn1	0.355323	0.781	0.359	0	Iscu	0.304183	0.852	0.529	2.24358e-212	Copb2	0.337798	0.805	0.586	1.14872e-95	Swap70	0.365506	0.48	0.356	1.27492e-34
Chd3	0.569864	0.367	0.311	0.0453411	Col4a2	1.02624	0.734	0.143	0	Psap	0.676941	0.681	0.733	3.10792e-48	Ptms	0.462882	0.741	0.651	1.23788e-70	Foxm1	0.613559	0.437	0.031	0	Junb	0.280523	0.996	0.826	8.41581e-235	Trim16	0.354473	0.437	0.11	0	Rhbdl2	0.303224	0.48	0.161	0	Calu	0.337764	0.863	0.647	6.11109e-101	Cacnb3	0.365054	0.483	0.295	8.12409e-64
Parva	0.568287	0.377	0.248	2.40141e-09	Ccn1	1.02418	0.909	0.711	1.85758e-250	Dlx5	0.675504	0.347	0.289	1.23658e-20	Psap	0.46246	0.785	0.727	4.35622e-92	Mtch1	0.611189	0.839	0.65	1.80599e-29	Tmem167	0.280347	0.923	0.601	5.4732e-233	Polr3d	0.354217	0.662	0.309	0	Slc8a3	0.302758	0.693	0.327	2.88883e-265	Gpr180	0.335053	0.619	0.369	4.2214e-109	Lrp5	0.362559	0.377	0.224	1.17467e-50
Lrp6	0.564464	0.352	0.281	0.00234068	Efemp1	1.01911	0.332	0.01	0	Vegfa	0.675005	0.388	0.35	7.71008e-16	Vegfa	0.461211	0.472	0.344	7.82942e-57	Ncapd2	0.610118	0.486	0.07	1.15501e-171	Itga10	0.277549	0.699	0.351	3.80718e-298	Uap1	0.350669	0.715	0.363	0	Ndufa13	0.301053	0.978	0.751	2.33631e-163	Fam114a1	0.333898	0.673	0.401	1.39084e-118	Satb1	0.360795	0.363	0.218	2.6568e-47
Tmem50a	0.561618	0.627	0.641	6.67933e-06	Pam	1.019	0.622	0.274	0	Epdr1	0.673384	0.333	0.208	2.97246e-51	Uhrf2	0.460963	0.424	0.3	1.35413e-58	Nsmce1	0.608985	0.601	0.266	3.72184e-44	Atp5e	0.27748	0.988	0.82	1.72425e-151	Sar1a	0.350428	0.948	0.634	6.0486e-270	Mtpn	0.299913	0.818	0.497	1.36848e-196	Mia3	0.333248	0.757	0.512	3.9546e-103	Cd2ap	0.360691	0.689	0.532	1.72955e-49
Ccdc80	0.559725	0.639	0.622	4.87457e-06	Ltbp1	1.01838	0.625	0.287	0	Nav2	0.672265	0.344	0.158	3.15287e-113	Ptpn13	0.460331	0.402	0.241	4.70495e-90	Oxct1	0.608767	0.695	0.427	9.40124e-30	Mtpn	0.276187	0.799	0.488	1.85481e-245	Pard6g	0.349962	0.79	0.372	0	Sar1a	0.299074	0.933	0.642	2.57649e-170	Col11a2	0.330659	0.976	0.72	1.97606e-79	Cdk14	0.359533	0.426	0.254	5.09809e-57
Bmp5	0.557672	0.322	0.146	3.07199e-19	Tead1	1.01539	0.535	0.205	0	Tapbp	0.671332	0.475	0.473	8.65714e-16	Dnajb9	0.458855	0.584	0.547	2.48438e-24	Nde1	0.608495	0.495	0.146	4.60876e-70	Pgbd5	0.275449	0.429	0.136	0	Farp2	0.347647	0.637	0.255	0	Surf4	0.297574	0.917	0.594	6.2252e-186	Use1	0.329713	0.816	0.574	1.09052e-96	Sytl2	0.359522	0.342	0.182	9.3091e-60
Hp1bp3	0.547512	0.53	0.498	0.000633323	Pros1	1.01519	0.575	0.187	0	Dclk1	0.670305	0.273	0.103	3.58462e-114	Sema7a	0.456579	0.305	0.168	5.27316e-68	Aurka	0.606137	0.383	0.036	3.37324e-216	Cdh15	0.273829	0.471	0.183	0	P3h1	0.347109	0.83	0.44	0	Psip1	0.297255	0.887	0.554	1.17019e-192	Ikbip	0.329188	0.714	0.46	9.58697e-104	Frmd6	0.359103	0.588	0.414	2.92528e-46
Eid1	0.534561	0.608	0.628	0.00203048	Clec2d	1.00821	0.469	0.106	0	Pik3r1	0.669151	0.458	0.412	1.88993e-26	Nedd4	0.454826	0.855	0.824	1.33654e-110	Pmf1	0.604026	0.518	0.182	7.58295e-56	Mamdc2	0.27238	0.384	0.116	0	Mgst3	0.346405	0.789	0.382	0	Satb1	0.296055	0.512	0.199	6.07212e-282	Cox6a1	0.328746	0.905	0.705	2.64025e-84	Mia3	0.359029	0.674	0.518	3.38286e-52
S100a10	0.531732	0.702	0.663	7.61157e-06	Ahnak	1.007	0.887	0.687	0	45180	0.667277	0.484	0.484	4.46103e-19	Emp1	0.454605	0.655	0.555	2.29028e-49	Vdac3	0.602826	0.807	0.537	5.42566e-34	Shc2	0.271508	0.525	0.205	0	Hrc	0.346161	0.54	0.205	0	Ell2	0.295497	0.744	0.407	7.14772e-231	Omd	0.326664	0.386	0.19	6.97023e-85	Arhgap24	0.35811	0.321	0.173	2.78924e-53
Pdgfrb	0.529661	0.377	0.181	3.15059e-15	Scara3	1.0069	0.581	0.235	0	Rbms1	0.666751	0.473	0.43	4.88126e-26	Fbln5	0.453742	0.462	0.195	1.94262e-157	Clspn	0.60268	0.46	0.083	7.72055e-120	Adamts2	0.270361	0.882	0.471	1.99054e-296	Fosl2	0.344378	0.764	0.353	0	Ndufa1	0.29516	0.919	0.64	1.23227e-162	Ppp1r14b	0.326649	0.851	0.618	9.8812e-94	Srgap1	0.356868	0.313	0.166	2.44517e-52
Ly6e	0.527712	0.494	0.308	3.2231e-10	Serpina3n	1.00296	0.435	0.077	0	45173	0.665771	0.365	0.242	8.8345e-48	Lmo7	0.4534	0.42	0.366	1.2045e-20	Acat1	0.602678	0.672	0.399	4.65176e-26	9130024F11Rik	0.270078	0.628	0.278	0	Tmem11	0.343424	0.677	0.319	0	Cdh15	0.294347	0.502	0.19	7.7622e-276	Rps12	0.324761	0.993	0.95	4.91587e-148	Ip6k1	0.356228	0.44	0.254	1.44542e-72
Cd47	0.522971	0.666	0.657	3.87717e-06	Angpt1	0.999565	0.478	0.081	0	Nedd4	0.664084	0.753	0.83	1.08969e-80	Slc29a1	0.452164	0.526	0.454	1.07614e-29	Arhgap11a	0.60238	0.457	0.049	7.66187e-226	Rnasek	0.269194	0.964	0.708	3.46167e-197	Ssr4	0.343351	0.986	0.743	4.91502e-183	Manf	0.294199	0.948	0.682	1.83734e-148	Cacnb3	0.323439	0.56	0.289	3.54667e-124	Nr4a2	0.355467	0.567	0.405	2.75034e-48
Zeb2	0.520998	0.666	0.628	1.50611e-05	Cygb	0.998743	0.454	0.051	0	Itm2a	0.663349	0.326	0.178	4.4994e-67	Lmo4	0.450919	0.62	0.503	5.44535e-79	Calm3	0.599402	0.804	0.538	1.05223e-27	Calm2	0.269111	0.993	0.847	2.69332e-150	Pbdc1	0.343177	0.756	0.418	1.01473e-287	Shc2	0.293982	0.546	0.214	8.68147e-290	Me2	0.323259	0.645	0.398	3.63902e-98	Sp7	0.35527	0.604	0.424	5.17188e-53
Jam3	0.518492	0.262	0.143	1.5519e-08	Il1r1	0.996588	0.459	0.114	0	Bmp5	0.663093	0.305	0.139	8.67478e-96	Efnb1	0.447637	0.473	0.371	3.24585e-48	Mrpl51	0.598936	0.749	0.442	1.21939e-34	Zfp469	0.268478	0.551	0.224	0	Mical3	0.342344	0.815	0.436	0	Gmppb	0.292	0.602	0.283	4.73672e-238	Rps21	0.322886	0.993	0.921	1.35916e-93	Prrc1	0.353404	0.659	0.503	7.31285e-51
Rab34	0.517657	0.355	0.281	0.00214626	Tmem178	0.995496	0.411	0.025	0	Lpp	0.662486	0.473	0.432	7.72153e-30	Phlda1	0.447543	0.581	0.511	7.49785e-25	Rfc2	0.597708	0.576	0.257	3.28388e-38	Ndufa1	0.267066	0.925	0.629	3.72499e-206	Gabarapl1	0.339654	0.723	0.354	0	Enpp6	0.290814	0.69	0.307	1.25086e-278	Fibin	0.321908	0.677	0.429	1.37314e-87	Cdk5r1	0.352902	0.256	0.126	4.65611e-50
Epdr1	0.517006	0.337	0.213	2.48917e-07	Prrx1	0.984984	0.695	0.352	0	Mmp14	0.660542	0.52	0.53	1.19262e-21	Ctsl	0.447446	0.823	0.761	3.03364e-76	Banf1	0.595458	0.788	0.51	4.36217e-31	Sec22b	0.266553	0.824	0.482	1.34329e-269	Tob1	0.338617	0.818	0.453	0	2310039H08Rik	0.28764	0.67	0.35	5.55237e-211	Plpp5	0.32081	0.557	0.324	1.85661e-101	Lmo7	0.351803	0.528	0.363	7.6588e-52
Lamp1	0.516114	0.798	0.783	1.06162e-13	Col5a3	0.984263	0.458	0.056	0	Wdr86	0.657453	0.257	0.049	1.38971e-277	Adarb1	0.444162	0.368	0.267	1.37864e-39	Rpl39l	0.593476	0.527	0.289	1.92932e-22	Tmem176a	0.265992	0.989	0.737	3.75789e-210	Cacnb3	0.336806	0.645	0.264	0	Tmed10	0.285345	0.96	0.712	9.76686e-139	Tram1	0.320777	0.761	0.538	5.07245e-96	Enpp6	0.351383	0.484	0.331	4.78095e-42
Thra	0.515238	0.446	0.397	0.00778719	Sulf1	0.983725	0.375	0.062	0	Rras	0.655716	0.331	0.216	3.29312e-39	Lmna	0.440386	0.754	0.724	3.40912e-29	Cenph	0.593469	0.412	0.06	1.79458e-139	Fez1	0.265045	0.369	0.099	0	Gars	0.336406	0.721	0.382	0	Ano6	0.285	0.726	0.37	1.96519e-225	Rex1bd	0.31932	0.832	0.6	8.1861e-95	Nufip2	0.350988	0.665	0.515	4.58795e-51
Mir99ahg	0.514685	0.271	0.168	5.23527e-06	Dipk1a	0.983482	0.479	0.101	0	Grn	0.655446	0.46	0.466	2.48853e-12	Grb10	0.439706	0.474	0.374	2.83363e-48	Hells	0.592848	0.354	0.072	2.37535e-77	Sec24d	0.263948	0.732	0.378	1.27571e-294	Cdh2	0.333912	0.968	0.555	3.42229e-218	Srpx	0.283897	0.71	0.356	3.25238e-235	Cd2ap	0.318846	0.761	0.526	4.98485e-88	Marveld1	0.350148	0.515	0.345	2.93668e-56
P3h3	0.513591	0.434	0.387	0.00241686	Itih5	0.982895	0.373	0.029	0	Myl12b	0.650302	0.534	0.598	2.44285e-10	Snw1	0.439182	0.508	0.44	5.88893e-36	Brip1os	0.592335	0.473	0.096	2.03186e-111	Smim4	0.263514	0.682	0.363	1.38626e-272	Rap1b	0.333082	0.96	0.66	0	mt-Nd4l	0.282868	0.987	0.798	4.24686e-114	Prdx5	0.318136	0.894	0.692	1.32245e-99	Abr	0.346978	0.372	0.231	4.7782e-44
Cxcl14	0.508515	0.331	0.219	0.00910902	Sned1	0.981437	0.419	0.082	0	Phactr2	0.647001	0.344	0.222	1.50654e-47	Actn1	0.437472	0.504	0.331	8.45377e-98	Ifitm3	0.590919	0.952	0.711	2.77064e-33	Fam114a1	0.262192	0.727	0.377	1.00562e-282	P3h4	0.332904	0.873	0.461	0	Sec31a	0.282002	0.906	0.585	8.01331e-152	Fyn	0.316829	0.765	0.467	3.34505e-101	Cyfip2	0.346068	0.562	0.431	6.3064e-34
Thbs3	0.503921	0.313	0.097	1.11111e-35	Psmb8	0.977586	0.713	0.353	0	Bmp4	0.640609	0.253	0.16	8.36711e-27	Slit3	0.436842	0.404	0.255	4.79787e-73	Cmc2	0.590878	0.521	0.197	7.62266e-51	Ufc1	0.26144	0.891	0.572	1.17801e-221	Gabarap	0.332836	0.992	0.784	7.174e-197	Chsy1	0.280347	0.676	0.349	9.74626e-215	Arfgap1	0.315908	0.609	0.357	1.77648e-119	Psme4	0.34568	0.529	0.369	3.58569e-53
Scara3	0.497229	0.355	0.258	0.00108499	Rnd3	0.975717	0.597	0.319	1.77172e-290	Fap	0.639304	0.631	0.63	8.53847e-38	Wnt4	0.434428	0.479	0.441	2.6167e-13	Ska1	0.590693	0.395	0.038	2.2577e-216	Chst13	0.260464	0.43	0.145	0	Rhoc	0.332365	0.942	0.591	4.97566e-259	Ikbip	0.280207	0.806	0.445	6.83095e-220	Rpn1	0.314661	0.802	0.583	7.43981e-88	Eif4g1	0.343804	0.689	0.561	4.51638e-51
Rnf13	0.49528	0.286	0.213	0.018182	Map4k4	0.973823	0.788	0.584	0	Marcksl1	0.636759	0.427	0.369	6.81526e-23	Ppic	0.433804	0.844	0.739	7.84111e-64	Wls	0.590135	0.736	0.437	1.18714e-33	Rab2a	0.259882	0.967	0.702	2.91599e-174	Aopep	0.331781	0.698	0.321	0	Myo1b	0.280158	0.778	0.407	6.30423e-217	Mcrip1	0.313152	0.776	0.553	7.02512e-85	Sdk2	0.343433	0.499	0.351	3.33777e-40
Hexb	0.49344	0.265	0.188	0.0348922	Ctsl	0.968602	0.908	0.754	0	Ptprd	0.635102	0.607	0.589	4.80624e-31	Aprt	0.432365	0.541	0.468	4.17147e-38	Pi15	0.589261	0.37	0.068	1.61893e-87	Chsy1	0.258961	0.665	0.338	5.85356e-277	Insig1	0.331637	0.733	0.352	0	Tmem59	0.279924	0.976	0.777	7.57691e-126	Rpn2	0.312738	0.844	0.655	9.37362e-79	Myo1d	0.343063	0.41	0.282	6.91001e-37
Pbx1	0.489904	0.346	0.271	0.00594889	Adgrl2	0.96796	0.522	0.132	0	Ncoa7	0.632858	0.344	0.199	9.49345e-69	Asph	0.43152	0.456	0.35	3.60165e-53	Loxl1	0.584385	0.45	0.154	3.44128e-39	Satb1	0.258689	0.492	0.19	0	Fxyd1	0.331255	0.951	0.575	2.51763e-251	Spcs2	0.279777	0.929	0.66	1.26892e-138	Rpl10	0.312288	0.987	0.86	2.38404e-63	Ibsp	0.340439	0.982	0.843	1.92694e-25
Pgrmc1	0.486824	0.509	0.484	0.0101183	Apbb2	0.966666	0.569	0.232	0	Iigp1	0.632135	0.323	0.159	2.0366e-69	Rai14	0.430472	0.444	0.293	2.83116e-69	Stub1	0.582502	0.768	0.538	2.87585e-26	Irx5	0.257936	0.63	0.31	3.83971e-255	Robo2	0.330858	0.605	0.24	0	Spcs1	0.279217	0.941	0.669	4.39569e-151	Praf2	0.311922	0.55	0.319	1.20981e-97	Tnk2	0.339086	0.315	0.174	7.77915e-50
Zeb1	0.48295	0.31	0.203	3.42491e-05	Itgav	0.966145	0.602	0.347	1.3208e-279	Slfn5	0.630424	0.376	0.149	5.02573e-136	Med13	0.42931	0.532	0.443	2.0948e-50	Rpa3	0.58247	0.563	0.21	3.68112e-56	Maged2	0.255078	0.867	0.485	7.08936e-275	Tent5a	0.330078	0.901	0.556	8.12611e-205	Mxra8	0.27746	0.871	0.507	1.72388e-190	Ptprz1	0.310202	0.404	0.192	2.91539e-99	Ddx3x	0.338784	0.831	0.704	5.07307e-57
Gnb4	0.479578	0.274	0.168	4.3316e-05	Atp13a3	0.965752	0.598	0.315	0	Cnn2	0.629439	0.577	0.585	1.21549e-21	Lrpap1	0.428487	0.539	0.486	1.41545e-34	Sgo1	0.580094	0.399	0.046	9.20293e-183	B3gnt9	0.255042	0.584	0.252	0	Sec61b	0.329922	0.98	0.733	1.63321e-171	Txndc17	0.276826	0.899	0.602	5.85232e-163	Farp2	0.309661	0.532	0.281	6.00638e-109	Maged1	0.336713	0.834	0.643	9.63838e-55
Cyp1b1	0.476972	0.25	0.109	6.50351e-12	H2-Q6	0.96518	0.626	0.289	0	Slit3	0.629311	0.357	0.26	4.38778e-38	Nrp2	0.427238	0.805	0.672	8.11015e-44	H2-T22	0.579378	0.614	0.24	7.31736e-53	Smox	0.253581	0.603	0.264	0	Acsl3	0.327758	0.494	0.175	0	Zbtb7c	0.276545	0.57	0.236	1.41606e-269	Gnas	0.309357	0.989	0.929	4.71591e-117	Prickle1	0.335285	0.355	0.218	1.97117e-43
Gns	0.475522	0.298	0.208	0.00100597	Malat1	0.964607	0.995	0.986	4.68428e-297	Psme1	0.628412	0.47	0.474	6.08713e-08	Fgfr3	0.426445	0.38	0.196	5.12856e-105	Spdl1	0.578844	0.357	0.03	1.44087e-225	Mageh1	0.253291	0.534	0.231	0	Shc2	0.327739	0.554	0.205	0	Fez1	0.276285	0.391	0.107	0	Elmo1	0.30846	0.615	0.36	6.24036e-96	Zc3h7a	0.334239	0.485	0.375	4.61116e-29
Laptm4a	0.464633	0.84	0.813	1.66473e-11	Pon2	0.959926	0.598	0.284	0	Tmem50a	0.623663	0.549	0.646	8.31208e-06	Nfil3	0.42559	0.374	0.261	4.12018e-48	Cntln	0.570813	0.492	0.133	7.81694e-75	Gja1	0.252698	0.982	0.66	2.03434e-173	Lrrfip2	0.326645	0.735	0.383	0	Timm10b	0.274938	0.868	0.541	3.52162e-188	Spcs2	0.308294	0.881	0.67	7.80479e-77	Ston2	0.334163	0.272	0.142	5.89835e-45
Tead1	0.462418	0.328	0.227	0.00102525	Tapbp	0.95901	0.701	0.456	0	Gja1	0.623314	0.703	0.695	4.80198e-40	Hk2	0.423801	0.415	0.332	4.7661e-27	Rab13	0.567127	0.627	0.292	1.05937e-39	Schip1	0.2526	0.541	0.217	0	Reep5	0.326528	0.974	0.669	3.06327e-214	Arf5	0.274381	0.981	0.761	4.56784e-135	Emid1	0.306727	0.414	0.173	8.56356e-145	Rom1	0.333895	0.423	0.318	1.04702e-23
45176	0.457479	0.66	0.713	0.00249002	Steap4	0.958737	0.5	0.063	0	Dnaja1	0.622941	0.678	0.784	5.5318e-17	Papss1	0.423492	0.403	0.327	6.99535e-32	Pttg1	0.564642	0.473	0.259	4.89776e-18	Kank1	0.252281	0.525	0.223	0	Magi2	0.326122	0.623	0.267	0	2310022B05Rik	0.273004	0.78	0.432	1.06517e-209	Sh3pxd2a	0.306669	0.771	0.508	5.17059e-88	Piezo1	0.333608	0.446	0.287	1.03514e-49
S100a11	0.455879	0.705	0.709	2.79919e-06	Cald1	0.958637	0.931	0.692	0	Net1	0.622715	0.308	0.135	1.58063e-103	Gls	0.423027	0.543	0.48	3.50265e-34	Atf5	0.564073	0.434	0.245	4.27234e-13	Plcd1	0.252173	0.614	0.288	0	Tent5c	0.325932	0.551	0.19	0	S100a1	0.271579	0.866	0.527	1.85709e-180	Ctsk	0.306556	0.773	0.468	3.97894e-126	Slc38a2	0.333473	0.922	0.778	1.55522e-58
Npc2	0.455648	0.681	0.71	3.66143e-06	Slc29a1	0.955989	0.716	0.44	0	Col5a3	0.621357	0.286	0.072	3.58348e-212	Neo1	0.422682	0.412	0.31	3.82155e-45	Ddx39b	0.563479	0.797	0.528	2.08114e-29	Pycr1	0.250192	0.495	0.208	4.08092e-301	Hk2	0.325716	0.637	0.304	6.17236e-286	Slc35b1	0.27147	0.767	0.428	3.683e-214	Cdr2l	0.305242	0.51	0.26	2.39199e-118	Zfc3h1	0.331601	0.326	0.2	6.83704e-35
Gas1	0.451122	0.41	0.264	6.29455e-08	Pdlim2	0.955626	0.568	0.278	0	Lamb1	0.619528	0.318	0.099	1.67338e-173	Malat1	0.422622	0.982	0.987	8.28623e-45	Mlf1	0.562748	0.521	0.174	6.31537e-57	Yif1b	0.250174	0.804	0.476	3.7444e-228	Rcn1	0.324933	0.896	0.54	1.3693e-256	Hadh	0.271222	0.77	0.438	1.47623e-202	Lrp4	0.304992	0.427	0.214	1.36268e-95	Dennd5b	0.330617	0.366	0.22	1.96935e-42
Fxyd5	0.451002	0.358	0.279	0.0375716	St3gal6	0.951146	0.67	0.442	2.27911e-286	Pon2	0.617936	0.339	0.304	9.77655e-10	Lrrc58	0.421717	0.636	0.601	8.47363e-37	Tmem47	0.56247	0.405	0.143	1.39282e-35						Utp14b	0.323892	0.426	0.143	0	Erlec1	0.270758	0.822	0.484	9.22464e-202	Sem1	0.303889	0.972	0.823	7.59236e-83	Klf10	0.330497	0.565	0.432	4.09488e-36
Capns1	0.450318	0.611	0.63	0.0218014	Dclk1	0.947519	0.433	0.089	0	Cpq	0.614383	0.467	0.528	0.0278206	Tgfb3	0.421649	0.284	0.146	4.37996e-76	H2-Q4	0.56222	0.682	0.251	5.18901e-64						Fosl1	0.323517	0.406	0.094	0	Adamts2	0.270544	0.886	0.486	6.97894e-205	Srprb	0.303734	0.549	0.344	1.64172e-88	Grrp1	0.329193	0.396	0.236	2.01663e-49
Rras	0.450236	0.328	0.221	0.000229609	Tle2	0.945456	0.45	0.094	0	Jdp2	0.609426	0.317	0.211	4.07134e-40	Vasn	0.420431	0.649	0.56	5.79019e-43	Dlgap5	0.560557	0.389	0.039	2.57213e-205						Slc3a2	0.321575	0.853	0.529	6.56891e-275	Mageh1	0.269368	0.554	0.24	4.2248e-247	Unc5b	0.301912	0.645	0.388	4.34891e-100	Trio	0.328949	0.361	0.243	7.0004e-30
Dab2	0.449363	0.313	0.224	0.00379454	Btg1	0.9415	0.88	0.724	1.46211e-283	Fzd5	0.60241	0.303	0.201	3.2332e-36	Ncoa7	0.418956	0.364	0.195	5.48061e-97	Slc29a1	0.559847	0.704	0.457	7.97027e-22						Cited2	0.321426	0.766	0.438	3.37532e-245	Tmem42	0.269093	0.541	0.238	4.4885e-238	Rab2a	0.300955	0.917	0.721	1.62873e-73	Clk3	0.328444	0.475	0.338	4.85281e-41
Rbms1	0.449025	0.497	0.431	0.00227317	Egfr	0.94052	0.405	0.036	0	Pdia6	0.602231	0.584	0.627	7.85516e-14	Hspa1a	0.417527	0.3	0.22	3.24562e-19	Mrpl18	0.558414	0.707	0.464	6.25107e-23						Copb2	0.320571	0.89	0.565	2.71167e-257	Plcd1	0.268995	0.634	0.298	4.91061e-239	Rps15a	0.299439	0.992	0.913	2.16479e-98	Dlx3	0.327699	0.297	0.151	3.15364e-54
Selenom	0.446696	0.771	0.688	3.70607e-07	Nedd4	0.939621	0.945	0.817	0	Dipk1a	0.602192	0.261	0.12	3.41529e-74	Sqstm1	0.417394	0.613	0.61	2.18765e-19	Tpm4	0.557441	0.839	0.569	6.73907e-38						Cd1d1	0.318202	0.801	0.405	0	2310009A05Rik	0.268652	0.697	0.365	1.71992e-228	Kcnk1	0.2992	0.497	0.257	5.42204e-104	Npnt	0.325107	0.488	0.292	4.60563e-62
Tmed10	0.443599	0.726	0.732	0.00220479	Chl1	0.938957	0.358	0.016	0	Sdc1	0.601698	0.259	0.11	1.80655e-81	Dnm3os	0.417076	0.295	0.186	9.45205e-46	Atp5o	0.555871	0.855	0.677	2.6877e-24						Zfp469	0.31798	0.558	0.227	0	Nedd8	0.268562	0.968	0.748	2.36191e-135	Rcor2	0.29897	0.424	0.197	7.78929e-123	Cbfb	0.324852	0.542	0.4	5.86753e-43
Calr	0.441635	0.822	0.827	9.96712e-10	Pdzrn4	0.93718	0.308	0.008	0	Hmgn3	0.599722	0.348	0.324	1.42203e-08	Eml4	0.416074	0.423	0.344	1.51308e-32	Tmsb10	0.555844	0.974	0.843	2.67057e-28						Snta1	0.31766	0.623	0.264	0	Tmem147	0.265352	0.826	0.482	1.78296e-190	Tmed9	0.297369	0.943	0.75	1.68962e-77	Ubc	0.323585	0.919	0.802	1.16055e-50
Slc25a4	0.439536	0.711	0.749	0.000944981	Dact1	0.93604	0.415	0.103	0	Chst2	0.598488	0.284	0.105	2.56562e-124	Rpl24	0.415686	0.947	0.92	4.16661e-130	Pgp	0.55321	0.672	0.404	3.85897e-26						Grrp1	0.316679	0.525	0.211	0	B3gnt9	0.264719	0.592	0.263	1.57219e-251	Yipf5	0.296759	0.719	0.506	1.30638e-77	Kdm6b	0.321636	0.631	0.475	3.13361e-40
Lgals1	0.43853	0.867	0.733	9.15548e-05	Gas1	0.935276	0.491	0.248	1.71418e-190	S1pr3	0.597078	0.42	0.389	4.54205e-14	Pik3r1	0.412225	0.53	0.406	4.21783e-59	Nsg1	0.552788	0.395	0.079	8.8213e-85						Dapk2	0.316135	0.859	0.464	9.75616e-300	Sec22b	0.264333	0.82	0.495	2.48365e-179	2310022B05Rik	0.296469	0.701	0.446	5.15494e-94	Ankrd17	0.320785	0.617	0.502	4.58351e-34
Cdkn1c	0.436236	0.488	0.241	6.96284e-26	Cited2	0.933229	0.624	0.46	1.53086e-163	Dbi	0.595958	0.564	0.646	2.16865e-05	4833422C13Rik	0.410181	0.252	0.122	9.13035e-81	Fstl1	0.550584	0.74	0.425	1.11925e-26						Col24a1	0.315936	0.657	0.271	0	Rer1	0.262855	0.898	0.593	8.01422e-164	Cercam	0.296005	0.499	0.258	4.49517e-122	Rbfox2	0.319435	0.545	0.378	4.81035e-49
Tnfsf12	0.434113	0.286	0.205	0.0108602	Dpysl3	0.929622	0.763	0.503	0	Nfia	0.594988	0.464	0.458	7.78826e-17	Dclk1	0.409826	0.254	0.102	3.90535e-106	Ctsc	0.548585	0.457	0.146	5.70687e-49						Smim14	0.315826	0.921	0.565	5.50975e-263	Dlx3	0.262405	0.435	0.134	0	Sec24d	0.295819	0.646	0.405	1.68422e-95	Dmpk	0.319103	0.408	0.254	3.21387e-49
Sgce	0.433106	0.301	0.227	0.0418812	Fzd5	0.928338	0.496	0.185	0	Pgrmc1	0.594369	0.436	0.487	0.0120502	St3gal6	0.409803	0.516	0.453	2.33244e-32	Nono	0.54831	0.73	0.465	7.12749e-28						Sema3b	0.314385	0.567	0.221	0	Sec13	0.260647	0.822	0.494	1.66275e-182	Ncam1	0.294709	0.677	0.379	5.55642e-139	Fmnl3	0.318935	0.41	0.241	1.00802e-56
Lgals3bp	0.419173	0.383	0.295	0.00785356	Xist	0.927392	0.938	0.811	0	Ifngr2	0.594244	0.324	0.273	4.73453e-17	Ugdh	0.407701	0.478	0.397	1.2977e-29	Zfp91	0.547938	0.833	0.622	1.86065e-27						Ccnl1	0.314313	0.971	0.659	8.992e-265	Shox2	0.259983	0.899	0.531	1.14793e-195	Gpr153	0.294222	0.438	0.208	5.38758e-117	Fosb	0.318796	0.943	0.791	1.81091e-52
Cmtm3	0.41333	0.28	0.138	1.90635e-11	Vasn	0.927207	0.682	0.558	6.47722e-151	Sgce	0.593398	0.298	0.224	4.06219e-22	Arrdc4	0.407167	0.378	0.178	6.59169e-113	Eny2	0.547478	0.797	0.616	1.24443e-23						Golph3	0.314071	0.846	0.503	3.52691e-270	P3h1	0.259188	0.803	0.452	4.6636e-174	Cryab	0.294115	0.877	0.504	1.63432e-124	Bcar3	0.31803	0.367	0.243	1.13043e-31
Selenop	0.412663	0.587	0.484	5.05423e-10	Snx18	0.926899	0.52	0.215	0	Gpx8	0.592891	0.61	0.623	2.58038e-15	Lrp1	0.405644	0.575	0.482	2.00146e-50	Shcbp1	0.546152	0.45	0.041	9.60511e-263						Col15a1	0.313997	0.666	0.293	0	Agpat3	0.258179	0.694	0.344	1.92e-239	Gne	0.293946	0.449	0.238	3.00264e-99	Nhsl1	0.316758	0.382	0.238	5.07221e-41
Myl12a	0.394474	0.675	0.717	0.0084201	Thsd4	0.925537	0.377	0.046	0	Esr1	0.592603	0.285	0.105	1.20322e-130	Fbxl7	0.405182	0.34	0.158	2.96571e-115	Nudc	0.545852	0.759	0.475	7.02865e-31						Tceal9	0.313193	0.94	0.646	1.96729e-198	Jtb	0.257813	0.805	0.488	2.52049e-175	Sec23a	0.293795	0.559	0.332	3.93879e-97	Dyrk2	0.31653	0.465	0.318	9.09794e-44
Trim2	0.369666	0.25	0.141	1.37884e-05	Cfb	0.924455	0.297	0.023	0	Smpdl3a	0.592431	0.317	0.269	4.30865e-13	mt-Co3	0.401891	0.947	0.97	1.5777e-117	Vldlr	0.545362	0.576	0.332	3.5356e-21						Ahnak	0.312654	0.97	0.671	8.52362e-293	Rom1	0.25777	0.604	0.298	9.27306e-196	Rps27a	0.293314	0.997	0.942	2.03295e-130	Csrnp1	0.316506	0.555	0.409	3.95364e-33
Nedd4	0.367793	0.813	0.826	7.29398e-08	Tnfrsf19	0.923446	0.602	0.283	0	S100a13	0.587411	0.604	0.689	2.41767e-11	Rbfox2	0.401248	0.462	0.379	2.95383e-38	Isg15	0.54385	0.537	0.261	3.04175e-23						Midn	0.312031	0.807	0.423	0	Chst13	0.25387	0.441	0.154	1.62341e-284	Gars	0.292135	0.618	0.405	1.55832e-80	Ell2	0.315751	0.558	0.428	6.66135e-36
Itgb1	0.36211	0.723	0.749	0.000107938	Nid1	0.918313	0.487	0.075	0	Fermt2	0.587403	0.505	0.527	1.86778e-15	Spata13	0.398734	0.321	0.214	1.32124e-44	Omd	0.543211	0.363	0.198	1.38427e-09						Tbrg1	0.311828	0.902	0.583	4.84295e-226	Lhfp	0.253421	0.887	0.503	5.31838e-187	Txndc5	0.292041	0.724	0.49	2.2259e-92	Midn	0.315678	0.602	0.455	2.71371e-36
Tmem47	0.353497	0.253	0.144	1.73096e-05	Fmo1	0.917385	0.426	0.049	0	Jun	0.5853	0.695	0.824	9.82541e-07	Ttc3	0.398708	0.522	0.478	2.99485e-28	Iqgap3	0.54124	0.373	0.021	0						Lman1	0.311722	0.952	0.657	9.01625e-183	Ptges3l	0.252779	0.497	0.195	8.69953e-265	Eprs	0.291338	0.812	0.611	8.38254e-73	Golga4	0.315469	0.512	0.393	3.31334e-32
Pdia3	0.341095	0.738	0.785	0.00111374	Lamc1	0.917381	0.521	0.183	0	Ift43	0.584684	0.349	0.344	3.75715e-05	H1fx	0.398523	0.326	0.209	5.69993e-49	Mis18bp1	0.539943	0.383	0.041	8.62336e-186						Klf10	0.310829	0.747	0.403	1.91886e-279	1810055G02Rik	0.250191	0.535	0.243	1.50254e-218	Nenf	0.289386	0.865	0.651	5.11828e-86	Lmna	0.315359	0.89	0.719	7.42827e-55
Selenof	0.335569	0.78	0.804	3.26926e-06	C6	0.915255	0.367	0.015	0	Lrp1	0.583962	0.481	0.489	4.60908e-19	Net1	0.398265	0.298	0.134	2.62846e-104	Snrpe	0.53981	0.83	0.601	1.8765e-28						P4ha1	0.310472	0.818	0.459	9.38428e-247						Tmem208	0.288896	0.75	0.527	1.11981e-78	Boc	0.315236	0.358	0.205	7.82853e-51
Col4a2	0.332836	0.389	0.182	2.70725e-16	Mark1	0.914007	0.409	0.031	0	Pakap.1	0.581464	0.347	0.187	1.76522e-70	Dnajb4	0.398074	0.468	0.39	1.36843e-33	Syce2	0.539525	0.373	0.085	6.04508e-70						Ano6	0.310345	0.72	0.362	0						Guca1a	0.288836	0.309	0.093	4.17422e-189	Ccnl2	0.315059	0.547	0.429	8.71614e-33
Rabac1	0.331559	0.738	0.743	0.0214614	Ccdc88a	0.912016	0.674	0.496	8.01657e-223	Ghr	0.576947	0.312	0.251	2.56393e-15	Pdgfrb	0.396894	0.419	0.167	4.99953e-166	Mmp23	0.53926	0.749	0.448	1.30218e-29						Mical2	0.309167	0.425	0.105	0						Selenof	0.288834	0.951	0.795	1.29879e-79	Atp1b3	0.314949	0.861	0.687	1.76374e-49
Six1	0.301406	0.253	0.164	0.00654586	Ccl19	0.911978	0.336	0.023	0	Tmsb10	0.576881	0.838	0.845	1.02936e-59	Ubc	0.396553	0.807	0.807	2.09476e-34	Anapc5	0.5343	0.785	0.545	5.50248e-31						Kcnma1	0.308888	0.601	0.264	0						Cd200	0.286635	0.822	0.557	2.51783e-70	Eya4	0.314602	0.354	0.198	4.11271e-51
mt-Nd4l	0.29269	0.789	0.813	0.0200828	Adamts5	0.911564	0.669	0.417	1.27029e-214	Calr	0.575788	0.76	0.831	1.93147e-57	Svil	0.396185	0.373	0.237	2.10487e-64	Gltp	0.533649	0.505	0.248	1.1937e-27						Sppl2a	0.308833	0.895	0.566	1.44689e-236						Cd1d1	0.286062	0.698	0.432	3.70823e-92	Ttc7	0.313508	0.389	0.239	3.95042e-52
					Emb	0.911304	0.407	0.1	0	Cfh	0.573131	0.746	0.689	2.67459e-60	Mrfap1	0.394698	0.763	0.738	9.7901e-41	Mrfap1	0.532778	0.91	0.738	2.82795e-30						Serf2	0.307991	0.999	0.904	8.31516e-177						Smoc2	0.285379	0.587	0.347	1.45704e-84	Slc12a4	0.313299	0.498	0.366	5.16003e-38
					Psap	0.909145	0.871	0.72	0	Tmbim6	0.56989	0.59	0.699	1.82866e-12	Eif4a1	0.393343	0.869	0.833	2.21712e-62	Tubg1	0.529423	0.399	0.124	3.86903e-48						Mef2c	0.307017	0.982	0.662	1.33272e-169						Atp1b3	0.28529	0.927	0.681	7.44145e-68	Rb1cc1	0.312966	0.585	0.469	7.77788e-34
					Foxp1	0.90587	0.644	0.333	0	Ccdc12	0.569257	0.559	0.658	1.09279e-09	Ankrd12	0.393103	0.521	0.468	7.35432e-26	Phgdh	0.528709	0.463	0.218	4.02908e-23						Pgbd5	0.306719	0.447	0.137	0						Npdc1	0.284311	0.728	0.479	2.97173e-80	Dnmt3a	0.311089	0.423	0.293	8.81432e-37
					Gprin3	0.904996	0.342	0.052	0	Laptm4a	0.568233	0.766	0.815	1.16547e-51	Pdia4	0.392933	0.532	0.478	6.94754e-32	Rhoc	0.527797	0.855	0.625	4.70156e-21						Anxa5	0.306688	0.979	0.693	2.56839e-203						Snd1	0.284128	0.632	0.413	2.0323e-86	Rcor2	0.310392	0.346	0.203	2.48372e-45
					Ank3	0.902621	0.422	0.084	0	Arpc1b	0.564511	0.601	0.667	4.51558e-13	Psmb8	0.392904	0.56	0.365	4.67555e-76	Hnrnpa2b1	0.527769	0.939	0.836	6.27605e-32						Pafah1b1	0.306565	0.941	0.66	6.50092e-245						Eno3	0.282645	0.344	0.163	8.7082e-88	Ryk	0.309428	0.591	0.525	8.46925e-17
					Grn	0.901424	0.682	0.449	2.62731e-290	Lhfp	0.564294	0.536	0.533	6.63693e-16	Laptm4a	0.391867	0.868	0.809	1.1171e-67	Rad51ap1	0.527182	0.373	0.05	6.00059e-139						Ppfia2	0.30596	0.595	0.246	0						Tcf7	0.282164	0.387	0.171	2.87371e-123	Vav2	0.309217	0.284	0.156	2.19065e-41
					Adh1	0.898916	0.343	0.015	0	Shox2	0.561646	0.523	0.562	3.02487e-11	Sphk1	0.391206	0.39	0.278	1.47361e-44	Ndufaf2	0.526635	0.582	0.326	3.1243e-23						Fam129b	0.304985	0.596	0.235	0						Tbx2	0.282106	0.448	0.222	2.54182e-105	Arl4d	0.309166	0.476	0.309	1.91925e-42
					St5	0.89681	0.401	0.065	0	Olfml2a	0.558692	0.268	0.087	2.38898e-134	Eif4e	0.390592	0.495	0.509	2.68959e-07	Cnn2	0.523444	0.823	0.582	1.15298e-22						Sec61g	0.304571	0.985	0.775	2.18127e-155						Twist1	0.281679	0.63	0.38	3.35252e-85	Slc39a14	0.307683	0.425	0.284	6.22231e-39
					Ism1	0.896696	0.367	0.033	0	Lamp1	0.558079	0.702	0.788	1.33098e-30	Id2	0.38879	0.477	0.41	1.36433e-18	Lmf2	0.520828	0.534	0.278	4.88422e-27						Gpc1	0.30422	0.886	0.516	7.96361e-251						Impdh1	0.281069	0.555	0.313	6.92295e-108	Pcnx	0.307142	0.404	0.271	8.53603e-37
					Olfml3	0.896677	0.747	0.441	0	Nfkbia	0.557187	0.67	0.759	1.76868e-12	Bmp5	0.388098	0.286	0.138	3.80972e-85	Ssna1	0.519338	0.614	0.366	1.41337e-21						Ostc	0.303732	0.97	0.68	3.9947e-190						1110065P20Rik	0.280552	0.622	0.409	3.60465e-79	Ndrg1	0.307102	0.536	0.399	2.98051e-30
					Notch3	0.896312	0.472	0.073	0	Ccn1	0.556993	0.702	0.726	1.85891e-15	Rpl13	0.387302	0.99	0.968	2.46465e-148	Ptges3	0.518574	0.775	0.555	1.04774e-20						Kdelr1	0.302325	0.94	0.623	5.39549e-221						Pdgfc	0.280176	0.372	0.164	2.36007e-113	Ptar1	0.306726	0.414	0.271	3.87076e-43
					Rock2	0.895747	0.739	0.571	3.3346e-238	Adamts2	0.555634	0.533	0.516	5.11647e-18	Bmp1	0.386853	0.741	0.637	1.45079e-48	Rpn2	0.517299	0.852	0.663	1.2966e-22						Ppic	0.302124	0.992	0.718	3.37773e-143						Copg1	0.279562	0.63	0.419	6.45991e-81	Kif13b	0.306578	0.412	0.305	1.04519e-24
					Lhfp	0.893851	0.77	0.516	0	Zcchc24	0.555133	0.308	0.234	9.08185e-22	Ggh	0.386598	0.476	0.42	9.59251e-27	Hnrnpab	0.517271	0.865	0.695	2.93875e-25						Podxl2	0.300823	0.703	0.326	0						Mtch1	0.278991	0.842	0.642	9.67422e-78	Klf9	0.304602	0.815	0.682	6.18807e-42
					H2-T22	0.891236	0.552	0.22	0	St6galnac4	0.554789	0.297	0.256	1.25688e-10	Sh3bgrl	0.386168	0.7	0.663	3.48204e-32	Enah	0.516197	0.662	0.354	1.89712e-28						Slc39a13	0.300799	0.729	0.376	1.33093e-285						Lipc	0.278805	0.617	0.339	5.27909e-93	Ralgps2	0.304556	0.381	0.224	1.05798e-51
					Pgrmc1	0.887668	0.646	0.472	5.64021e-222	Runx2	0.554771	0.469	0.517	7.68237e-06	Rpl23a	0.386021	0.911	0.871	2.05351e-93	Pmp22	0.515683	0.627	0.291	1.67968e-39						Surf4	0.299668	0.911	0.587	4.14451e-233						Sec22b	0.277927	0.737	0.508	8.08462e-81	Nupr1	0.304414	0.971	0.802	8.90375e-57
					Pakap.1	0.887649	0.535	0.17	0	Ptms	0.551331	0.585	0.661	1.57656e-11	Klf6	0.385783	0.733	0.678	3.72625e-38	Commd1	0.51391	0.698	0.437	3.30665e-24						2310022B05Rik	0.298425	0.793	0.422	2.25051e-301						Tceal8	0.277924	0.714	0.493	1.11886e-77	Dock1	0.303593	0.464	0.302	2.01789e-47
					Ctsk	0.887545	0.696	0.468	3.45637e-273	Cnn3	0.548711	0.362	0.243	1.75688e-39	Nr4a1	0.385736	0.569	0.504	2.724e-29	Srsf3	0.513683	0.907	0.74	5.43802e-27						Cdk5r1	0.298256	0.391	0.102	0						Pdia5	0.276283	0.444	0.225	2.14772e-103	Rps6kb1	0.303287	0.515	0.414	7.81322e-26
					Ptprd	0.886613	0.862	0.57	1.31509e-296	Nfkbiz	0.547306	0.383	0.382	0.000511932	Col16a1	0.384032	0.315	0.131	6.87958e-132	Raly	0.511349	0.785	0.567	2.04866e-22						Pls3	0.298015	0.768	0.398	0						Pofut2	0.27531	0.724	0.489	3.07298e-88	Edem1	0.302654	0.44	0.3	2.68068e-41
					Lrp1	0.884426	0.676	0.474	1.50676e-241	Amotl2	0.546586	0.37	0.373	0.00137445	Prr7	0.383848	0.255	0.124	1.29927e-75	Hat1	0.509014	0.482	0.168	1.16124e-47						Ano1	0.297004	0.689	0.299	0						Eef1b2	0.275245	0.98	0.844	3.39658e-68	Spen	0.302568	0.471	0.321	2.5655e-47
					Zfp618	0.883141	0.394	0.078	0	Sfrp4	0.545533	0.251	0.123	6.59137e-53	Tent5a	0.38331	0.62	0.589	2.33457e-14	Atp5g2	0.508298	0.91	0.778	9.79899e-22						Otud1	0.296706	0.51	0.215	2.04529e-298						Lifr	0.27485	0.911	0.636	1.68808e-104	Mpnd	0.300683	0.542	0.385	8.15451e-39
					Csmd1	0.882813	0.352	0.018	0	Itga9	0.541807	0.264	0.069	1.43011e-188	Rps26	0.383265	0.955	0.917	1.06321e-108	Xist	0.50531	0.823	0.819	1.84868e-10						Sec13	0.296279	0.825	0.486	1.19284e-258						Fkbp14	0.274511	0.543	0.299	6.90516e-108	Klf4	0.299825	0.919	0.719	5.78581e-52
					Hk2	0.882341	0.456	0.329	1.28607e-78	Smad6	0.539635	0.308	0.223	1.1283e-28	Slc35g1	0.382988	0.25	0.132	7.51749e-65	Ccne2	0.50253	0.299	0.066	1.02803e-57						Boc	0.29605	0.505	0.179	0						Wipi1	0.274169	0.634	0.41	4.30861e-86	Ripk1	0.299123	0.447	0.334	1.09417e-25
					Cstb	0.878975	0.65	0.512	4.30835e-182	Sema7a	0.538677	0.292	0.171	8.59616e-48	Pth1r	0.381856	0.836	0.681	1.58246e-80	Ect2	0.502525	0.373	0.028	3.30016e-264						Fnip1	0.29546	0.654	0.291	0						Chst13	0.272989	0.363	0.166	6.80163e-101	Fnip1	0.298864	0.458	0.322	7.43038e-37
					Synpo	0.876585	0.416	0.098	0	Csrp2	0.538169	0.309	0.25	7.91015e-14	Mmp2	0.381707	0.68	0.581	4.33053e-39	Neil3	0.501899	0.347	0.024	7.34659e-262						Fxyd6	0.294897	0.544	0.271	2.74929e-208						Atp2b1	0.272968	0.87	0.655	9.9529e-59	Furin	0.297692	0.473	0.344	2.91529e-30
					Oat	0.876135	0.764	0.596	3.67572e-284	Psmb9	0.537663	0.336	0.253	1.34688e-22	Rpl22l1	0.381676	0.872	0.829	9.77169e-56	Slbp	0.501843	0.608	0.381	5.51489e-19						Dipk2a	0.293923	0.69	0.361	1.8926e-273						Sorbs2	0.272936	0.655	0.394	2.09411e-99	Fbxo32	0.29583	0.331	0.208	2.18782e-28
					Ifrd1	0.870439	0.712	0.668	1.58505e-70	Emilin1	0.533678	0.447	0.445	7.46603e-13	Igsf10	0.381025	0.271	0.118	5.62957e-101	Irx3	0.50179	0.531	0.33	1.78796e-12						Myo1d	0.293913	0.594	0.252	0						Jtb	0.272373	0.715	0.502	2.4072e-79	Pck2	0.292375	0.554	0.412	2.7365e-40
					Nnmt	0.868958	0.609	0.356	3.61324e-239	Nenf	0.531595	0.568	0.668	0.0445886	Mylk	0.380937	0.492	0.278	1.01347e-108	Hp1bp3	0.499066	0.698	0.497	2.1652e-19						Plaur	0.292999	0.46	0.145	0						Ptov1	0.272214	0.805	0.599	1.85797e-77	Inppl1	0.292253	0.413	0.282	3.31239e-34
					Klf9	0.868328	0.823	0.677	2.97128e-212	Atxn7l3b	0.531309	0.497	0.578	0.0044553	Rpl39l	0.37976	0.368	0.286	1.46419e-26	Cenpp	0.498539	0.408	0.054	1.13274e-154						P4ha2	0.292174	0.7	0.348	1.63681e-284						Ufsp2	0.272081	0.56	0.348	2.28485e-83	Me1	0.290751	0.43	0.306	8.0717e-30
					Olfml2a	0.868174	0.483	0.068	0	Sat1	0.529833	0.452	0.445	5.88684e-11	Nenf	0.379507	0.701	0.66	4.50433e-34	Id3	0.498423	0.929	0.764	1.80086e-13						Ier2	0.292033	0.99	0.761	3.24061e-133						Ctsf	0.271336	0.654	0.413	1.59313e-86	Bach1	0.290648	0.476	0.353	4.40102e-26
					Hnrnph1	0.864256	0.747	0.623	1.52101e-200	Asah1	0.529466	0.32	0.295	4.97919e-08	Nfix	0.376964	0.63	0.617	5.55268e-28	Atp1a1	0.497721	0.887	0.726	4.1725e-18						Sphk1	0.291851	0.633	0.246	0						Aurkaip1	0.270368	0.745	0.536	4.19137e-68	Trp53bp2	0.289765	0.323	0.184	9.1103e-43
					Fndc3b	0.862011	0.723	0.552	3.23615e-223	Ccnd2	0.529064	0.375	0.347	4.3007e-09	Smurf2	0.376805	0.408	0.321	3.03797e-34	Tap1	0.497606	0.54	0.22	2.2057e-38						Med10	0.290954	0.584	0.325	1.89833e-200						Mfap2	0.270254	0.48	0.245	1.72523e-97	Rnf150	0.289609	0.252	0.125	3.03817e-47
					Irf7	0.860813	0.425	0.134	0	Htra1	0.527403	0.36	0.322	5.80098e-12	Apcdd1	0.376698	0.252	0.123	2.20084e-77	Snx7	0.49687	0.521	0.268	2.56295e-23						Serf1	0.290208	0.845	0.502	5.65182e-258						Rps4x	0.26946	0.994	0.936	6.84349e-90	Slc39a13	0.287823	0.553	0.405	4.64824e-39
					Nfkb1	0.859956	0.506	0.34	2.29118e-128	Ppfibp2	0.524479	0.319	0.28	3.24274e-12	Socs1	0.376255	0.359	0.267	7.05266e-30	Nfix	0.496208	0.807	0.616	7.20403e-23						Nab2	0.289245	0.47	0.166	0						Gm266	0.26884	0.437	0.212	2.23584e-105	Sun2	0.286901	0.39	0.248	1.16547e-40
					Rbpj	0.856442	0.533	0.315	5.18742e-219	Slc6a6	0.52183	0.349	0.294	2.06293e-14	Rpl39	0.374811	0.959	0.923	2.07812e-72	Tpm1	0.495479	0.949	0.818	1.4985e-23						Mdfi	0.28845	0.518	0.215	0						Gmppb	0.268595	0.513	0.297	1.14363e-85	Ust	0.285909	0.3	0.182	1.44319e-31
					Slc38a2	0.856381	0.883	0.776	1.9418e-202	Cyb5a	0.519843	0.439	0.425	1.66984e-08	Pdia6	0.374727	0.685	0.621	5.25752e-41	Tle5	0.493963	0.865	0.635	6.35499e-22						Nr4a2	0.288222	0.752	0.373	0						Scarf2	0.268508	0.593	0.351	5.71402e-87	Raf1	0.285897	0.435	0.326	1.50351e-25
					Junb	0.855689	0.947	0.838	6.62791e-223	Mfap2	0.516207	0.295	0.255	1.0404e-07	Gucy1a1	0.37388	0.407	0.317	5.41314e-31	Ssrp1	0.493938	0.701	0.371	4.68664e-37						Avpi1	0.287434	0.481	0.208	4.44943e-273						Slc44a1	0.267857	0.576	0.346	4.68258e-98	Bag3	0.285022	0.539	0.401	2.17909e-30
					Plagl1	0.854958	0.468	0.217	5.30685e-229	Gm42418	0.515504	1	1	6.88971e-183	Rps15a	0.373711	0.951	0.915	6.18187e-100	Rfc4	0.492375	0.45	0.119	7.08292e-66						Ndfip1	0.287269	0.948	0.656	5.02552e-225						Zbtb7c	0.267348	0.468	0.252	4.42737e-86	Aopep	0.284435	0.458	0.355	4.26518e-22
					Rras	0.852865	0.534	0.199	0	Reep3	0.514304	0.496	0.566	0.000210488	Spty2d1	0.373628	0.455	0.405	8.38695e-23	Fbxo5	0.491316	0.363	0.047	3.7987e-140						Xbp1	0.287043	0.871	0.539	3.48884e-257						Akr1a1	0.267332	0.882	0.694	3.6642e-69	Lipc	0.284091	0.524	0.346	2.2515e-39
					Timp2	0.85007	0.769	0.551	8.62772e-299	Pdia3	0.513772	0.689	0.79	3.29954e-19	Tle2	0.372662	0.281	0.107	1.65811e-131	45176	0.491142	0.868	0.711	1.04083e-18						Mbd2	0.286839	0.913	0.611	9.23407e-231						Ier3ip1	0.266865	0.794	0.586	1.65024e-68	Mamdc2	0.283832	0.287	0.14	4.68914e-58
					Tmbim6	0.843896	0.824	0.683	0	Fuca2	0.511305	0.257	0.171	3.36846e-27	Lpp	0.37261	0.526	0.428	1.79267e-42	Snrpd2	0.488402	0.859	0.619	6.62709e-25						Srm	0.286835	0.803	0.456	2.42364e-234						AI506816	0.26653	0.799	0.556	3.5938e-89	Lgr4	0.282757	0.336	0.201	7.77411e-41
					Nptn	0.836573	0.686	0.484	1.12591e-263	Rbp1	0.507656	0.27	0.117	1.48657e-75	Rnf19b	0.372351	0.391	0.324	1.51158e-20	Zfp367	0.486677	0.334	0.079	4.65794e-60						Clta	0.286767	0.979	0.741	2.20382e-185						Golt1b	0.266298	0.579	0.373	8.7613e-80	Gtf2i	0.280373	0.621	0.498	5.60532e-37
					Sdc2	0.835062	0.722	0.517	6.77687e-260	Mpdz	0.507383	0.265	0.138	3.38513e-52	H2-Q6	0.371636	0.448	0.303	3.52092e-57	Lmnb2	0.485318	0.386	0.065	2.40039e-112						Cdk5rap3	0.285921	0.789	0.44	9.98474e-275						Rpl34	0.264752	0.993	0.909	2.49796e-75	Kdm5b	0.280118	0.502	0.384	9.29658e-28
					Nfkbia	0.83346	0.876	0.745	3.70812e-193	Tmod3	0.505561	0.391	0.355	5.32829e-12	P3h3	0.371621	0.473	0.381	4.39025e-41	Prim1	0.485174	0.373	0.079	4.53792e-77						Pde8a	0.285572	0.577	0.256	0						Hoxb2	0.264733	0.276	0.121	2.49022e-77	Fam78b	0.280024	0.483	0.327	9.18917e-38
					Cops9	0.8334	0.757	0.606	1.15823e-246	Mxd4	0.500732	0.593	0.684	5.8995e-11	Hmgn3	0.371537	0.415	0.319	3.7184e-36	Aebp1	0.484448	0.37	0.177	2.66891e-14						Maged2	0.285295	0.873	0.489	2.93561e-269						Tmem42	0.263213	0.445	0.252	2.12525e-77	Sdc3	0.279534	0.718	0.539	2.3631e-46
					Angptl4	0.82915	0.459	0.229	2.55192e-191	Dlg5	0.499656	0.263	0.132	8.28834e-61	Tmem86a	0.371262	0.257	0.114	1.07532e-80	Ncapg2	0.484301	0.428	0.065	3.36347e-137						Zbtb7c	0.283852	0.552	0.23	0						Emp3	0.262929	0.929	0.726	1.43606e-61	Dleu2	0.279009	0.557	0.469	1.43203e-18
					Tmod3	0.82606	0.604	0.339	4.22007e-263	Gaa	0.499634	0.326	0.307	2.68615e-06	Ank3	0.371181	0.271	0.096	1.44651e-140	Cbx1	0.484129	0.736	0.502	3.532e-19						Tcp11l2	0.283322	0.662	0.288	0						Tmem97	0.262644	0.416	0.236	2.46579e-73	Tcf4	0.278814	0.795	0.632	2.67009e-73
					Lrrc58	0.825199	0.737	0.593	4.37763e-214	Itgav	0.498198	0.377	0.364	1.82687e-08	Prdx5	0.370978	0.719	0.702	1.95935e-34	Smchd1	0.484103	0.678	0.388	5.0137e-29						Cyfip2	0.282443	0.766	0.399	6.40108e-273						Psmb6	0.26241	0.883	0.681	1.98978e-61	Sema7a	0.278323	0.315	0.171	2.17615e-42
					Insig2	0.823722	0.621	0.441	1.58599e-201	Pcolce	0.495025	0.539	0.52	1.79544e-11	Ddx3x	0.370716	0.711	0.709	1.45285e-27	Gins2	0.483709	0.315	0.082	3.01814e-47						Ptov1	0.282237	0.897	0.577	6.04083e-228						Swi5	0.261723	0.906	0.711	1.7475e-65	Fhod1	0.278122	0.297	0.166	1.45122e-40
					Usp25	0.822958	0.523	0.259	1.20445e-268	Prdx1	0.494718	0.73	0.816	1.01283e-17	Ldhb	0.370259	0.323	0.235	2.73653e-29	Kifc1	0.481669	0.302	0.019	1.56077e-255						Vapa	0.281945	0.907	0.593	8.92032e-223						Tmco1	0.261423	0.804	0.611	5.07329e-68	Raph1	0.277745	0.574	0.457	5.33905e-23
					Crim1	0.818917	0.528	0.264	3.04123e-251	Anxa2	0.494333	0.577	0.614	4.23223e-08	Hnrnph1	0.370186	0.669	0.629	5.38729e-40	Hpf1	0.48154	0.569	0.304	9.72122e-27						Fbxo28	0.281401	0.534	0.224	0						Rab4b	0.260307	0.604	0.396	1.69813e-75	Pth1r	0.276883	0.926	0.681	4.20173e-63
					Stat3	0.817579	0.641	0.471	1.13303e-189	Pros1	0.484875	0.293	0.209	1.63457e-21	Smad6	0.369823	0.32	0.221	7.52265e-38	Snrpb	0.48125	0.865	0.667	7.93822e-25						Trmt10c	0.281355	0.407	0.138	0						2310039H08Rik	0.260227	0.567	0.365	2.95735e-71	Luzp1	0.276429	0.622	0.497	8.86162e-26
					Dag1	0.816849	0.617	0.423	4.56303e-215	Lama4	0.484554	0.257	0.125	5.253e-59	Fth1	0.367963	0.971	0.936	2.97868e-112	Sumo2	0.480197	0.894	0.737	5.56326e-21						Klhdc2	0.28109	0.705	0.385	5.94345e-272						Runx2	0.25983	0.743	0.502	2.04975e-85	Cdkn1a	0.276151	0.833	0.652	1.71594e-32
					Pim3	0.814118	0.525	0.337	5.4364e-157	Nptn	0.482351	0.446	0.5	0.0107741	AY036118	0.367633	0.978	0.966	2.14801e-63	Ctsz	0.479402	0.839	0.644	3.45447e-19						Mthfd2	0.280917	0.555	0.266	3.05426e-264						Bambi	0.259331	0.857	0.552	3.82084e-84	Smad3	0.275767	0.325	0.194	1.15173e-38
					Sfrp2	0.813406	0.305	0.037	0	Sdc3	0.482052	0.488	0.55	0.00495018	Snhg8	0.367557	0.556	0.502	3.92185e-27	Sem1	0.478597	0.939	0.829	6.8957e-27						Dap	0.279869	0.942	0.623	3.29568e-221						Copb1	0.25876	0.715	0.512	1.07028e-77	Camsap2	0.275199	0.407	0.274	4.42854e-35
					Cyb5a	0.809981	0.677	0.407	3.60086e-290	Epas1	0.477902	0.461	0.302	4.34662e-53	Tuba1c	0.366961	0.552	0.436	8.38164e-47	Lsm4	0.477836	0.749	0.525	1.77037e-18						Spag9	0.279178	0.897	0.601	3.38885e-250						Gorasp2	0.258029	0.666	0.461	9.43438e-74	Myo9b	0.274275	0.347	0.234	7.29789e-29
					Hes1	0.805548	0.663	0.465	3.26988e-160	Clec14a	0.477255	0.254	0.07	6.13786e-161	Ski	0.366354	0.507	0.419	1.29018e-38	Mrpl42	0.475903	0.701	0.48	2.67365e-16						Clk3	0.278807	0.666	0.308	0						Ndfip1	0.257538	0.875	0.675	3.37606e-73	Sec23a	0.272823	0.444	0.339	8.6348e-25
					Tra2a	0.804126	0.608	0.49	2.62682e-124	Ecrg4	0.476979	0.388	0.188	9.64273e-96	Jun	0.36568	0.808	0.818	8.70606e-16	Palld	0.475898	0.685	0.386	8.06927e-26						Pkp4	0.278579	0.563	0.236	0						Mvb12a	0.257314	0.63	0.427	1.38372e-70	Son	0.27261	0.883	0.78	7.05244e-39
					Pdia6	0.80064	0.787	0.613	9.14815e-247	Qsox1	0.470554	0.324	0.316	0.000157046	Sema6d	0.36528	0.41	0.302	1.59093e-38	Kif15	0.475628	0.444	0.057	1.27244e-171						Rtn4	0.278309	0.926	0.623	2.54212e-249						Ccn1	0.257207	0.89	0.716	7.94042e-38	Gpr153	0.271188	0.326	0.216	3.72562e-26
					Adgrf5	0.796225	0.552	0.125	0	Fcgrt	0.469816	0.528	0.578	8.42188e-07	Rab34	0.364507	0.368	0.275	8.88322e-36	Pdk4	0.475188	0.492	0.261	4.81009e-18						Acbd3	0.278251	0.761	0.449	2.94003e-226						B3gnt9	0.256979	0.495	0.277	1.66119e-85	Brd2	0.270851	0.806	0.688	4.13983e-32
					Smoc1	0.795609	0.315	0.011	0	Actn1	0.467225	0.386	0.34	2.59969e-16	Nptn	0.364114	0.572	0.492	4.81685e-44	Cenpn	0.472882	0.35	0.039	1.17755e-165						Ssr3	0.274586	0.949	0.667	5.06735e-182						Atp5d	0.256672	0.947	0.77	9.79547e-61	Apc	0.270807	0.426	0.306	3.57576e-28
					Dusp5	0.795189	0.427	0.196	1.40202e-192	Selenof	0.466863	0.723	0.808	2.5909e-13	S100a10	0.363882	0.751	0.657	2.1825e-51	Lifr	0.472207	0.852	0.648	1.23212e-19						Bbc3	0.273673	0.619	0.291	1.98862e-300						1810055G02Rik	0.256644	0.46	0.255	8.74992e-87	Klhl21	0.269209	0.363	0.242	7.36223e-28
					Trim2	0.790696	0.419	0.122	0	Camk2n1	0.466189	0.269	0.251	0.0136131	Emc10	0.362251	0.617	0.606	1.24687e-23	Uqcr10	0.47205	0.849	0.684	2.98008e-16						Kdm5b	0.272963	0.677	0.357	8.75969e-263						Eef1g	0.256274	0.954	0.774	2.73251e-75	Kdm7a	0.268832	0.474	0.352	1.07168e-26
					Lama4	0.789043	0.43	0.11	0	Parva	0.465824	0.276	0.248	0.000112101	Rps4x	0.361848	0.97	0.937	6.33032e-100	Bub1b	0.471454	0.383	0.043	8.84178e-176						Twist1	0.272037	0.671	0.362	1.38809e-209						Pcsk5	0.255579	0.569	0.316	5.91686e-96	Msi1	0.268026	0.256	0.102	7.57032e-79
					Irs2	0.78404	0.419	0.261	5.5176e-114	Nedd9	0.464392	0.35	0.339	8.23977e-05	Hexim1	0.360598	0.482	0.39	2.972e-37	Bex3	0.465205	0.569	0.281	6.74184e-26						Hbp1	0.27119	0.754	0.394	0						Grcc10	0.255456	0.867	0.659	6.97238e-74	Pygm	0.266916	0.289	0.141	1.29496e-55
					Kalrn	0.78338	0.403	0.166	5.0933e-239	Itpr2	0.464228	0.28	0.177	2.48739e-33	Scarf2	0.360175	0.47	0.356	1.20382e-50	Cdk5rap2	0.464513	0.437	0.145	1.4594e-46						Mrps28	0.26982	0.76	0.427	1.36921e-242						Tmem147	0.255166	0.723	0.497	7.1534e-71	Ints2	0.265452	0.253	0.165	9.97695e-19
					Naalad2	0.783206	0.337	0.036	0	Ski	0.46391	0.396	0.426	0.0165588	Emp3	0.360125	0.774	0.734	6.0745e-26	Cox8a	0.463829	0.952	0.819	2.73932e-22						Zswim6	0.26959	0.653	0.271	0						Micos13	0.254095	0.836	0.615	1.38007e-73	Ptprm	0.265354	0.311	0.184	4.13315e-34
					Phip	0.782595	0.531	0.359	5.44287e-140	Tap2	0.459892	0.289	0.213	1.24332e-18	Smarca2	0.359887	0.461	0.363	9.45497e-43	Ap2m1	0.46381	0.791	0.545	4.13821e-26						Enpp6	0.268656	0.68	0.299	0						Tmem176a	0.254018	0.967	0.754	7.86336e-63	Atf3	0.265234	0.832	0.614	4.85385e-41
					Nfia	0.78241	0.629	0.446	2.31948e-192	Dtnbp1	0.458173	0.276	0.261	0.0408205	Nfkbiz	0.359413	0.444	0.378	2.00993e-19	Aarsd1	0.463444	0.64	0.352	2.84562e-28						Nt5dc2	0.268312	0.733	0.407	1.22803e-229						Rps3a1	0.25394	0.99	0.916	4.72211e-62	Nktr	0.265086	0.675	0.578	3.19769e-22
					Gns	0.782388	0.443	0.191	3.49387e-257	Zfp703	0.457346	0.337	0.308	3.03395e-07	Ccn1	0.359325	0.778	0.721	4.03027e-18	Psmb10	0.46176	0.598	0.349	1.96533e-19						Chmp4b	0.266618	0.853	0.541	9.21677e-235						Mmp14	0.253167	0.771	0.516	1.12614e-96	Aak1	0.264744	0.377	0.267	3.04529e-26
					Slit3	0.77886	0.471	0.25	1.23021e-198	Ptpn13	0.455837	0.302	0.249	1.21843e-14	Eif5	0.358939	0.767	0.763	3.70992e-34	Asf1b	0.461291	0.334	0.047	1.26543e-115						Arfgap1	0.265351	0.671	0.336	1.07382e-298						Sppl2a	0.253162	0.8	0.588	6.85278e-63	Arhgap23	0.264285	0.419	0.303	3.10615e-26
					Abca8a	0.778518	0.358	0.067	0	Tnfrsf1a	0.455371	0.359	0.359	0.0169043	Rpl36a	0.357684	0.882	0.829	1.48028e-75	Cdk4	0.460943	0.73	0.492	1.04688e-16						Dusp10	0.263838	0.379	0.102	0						Fam78b	0.252839	0.548	0.321	4.66649e-80	Slc9a2	0.264197	0.28	0.165	4.18326e-32
					Il17ra	0.777674	0.364	0.133	3.0286e-240	Enah	0.454947	0.371	0.356	1.50344e-06	Phlda3	0.356017	0.34	0.218	7.88846e-46	Hnrnpf	0.460622	0.884	0.701	3.87177e-19						Pmepa1	0.263159	0.91	0.547	4.45691e-280						Adgrd1	0.25268	0.455	0.235	1.65315e-94	Sik3	0.263745	0.386	0.29	1.47206e-20
					Scp2	0.777361	0.628	0.512	3.86198e-149	Amotl1	0.453745	0.392	0.414	0.0244488	Cdh15	0.355915	0.275	0.211	1.54695e-16	Exosc8	0.459671	0.508	0.2	2.61318e-38						Lhfp	0.262304	0.896	0.493	2.42903e-257						Gm15417	0.250439	0.399	0.205	7.44851e-85	Srgap3	0.262726	0.304	0.18	1.67536e-35
					Rbp4	0.774624	0.373	0.056	0	Cd81	0.450546	0.682	0.775	3.35543e-18	Gas5	0.355752	0.852	0.805	2.62202e-74	Ttk	0.458988	0.35	0.027	3.02615e-247						Wnt4	0.262164	0.757	0.408	3.19798e-222						Ust	0.25023	0.371	0.177	1.65179e-93	Specc1	0.262671	0.546	0.325	2.03163e-89
					Rrad	0.772394	0.408	0.206	3.79838e-150	Ctnnbip1	0.449029	0.277	0.257	0.00342275	Itm2a	0.355747	0.324	0.176	6.82384e-67	Timp1	0.458612	0.727	0.454	1.45327e-18						Yipf5	0.261316	0.804	0.485	9.07813e-216											Shc2	0.262476	0.355	0.236	9.33706e-30
					Nktr	0.772382	0.69	0.575	1.8804e-154	Ldhb	0.448013	0.261	0.239	0.00721096	Map4k3	0.355376	0.401	0.317	1.69658e-30	Gm1673	0.458355	0.389	0.084	3.76997e-76						Ube2b	0.261305	0.899	0.596	8.47496e-214											Zswim6	0.261356	0.435	0.304	1.58911e-29
					Phactr2	0.772307	0.49	0.209	3.46941e-282	Apbb2	0.44608	0.321	0.252	3.05026e-15	Prcp	0.354335	0.456	0.394	2.32002e-26	Rfc3	0.457702	0.424	0.148	1.39118e-41						Sap30	0.261269	0.466	0.198	2.43411e-271											Irs2	0.259968	0.4	0.266	1.77453e-33
					Selenop	0.771968	0.804	0.462	0	Nfib	0.444291	0.491	0.509	3.69178e-07	Fibin	0.353657	0.487	0.438	2.94651e-17	Snrpg	0.456007	0.878	0.673	9.24809e-27						Rab5a	0.260147	0.849	0.541	4.67501e-223											Zbtb7a	0.258657	0.587	0.466	9.88136e-32
					Srsf7	0.770062	0.722	0.606	4.68151e-135	Map4	0.443541	0.328	0.321	0.00970794	Rpl37	0.35346	0.95	0.919	2.33202e-85	Fgfr2	0.455269	0.653	0.373	1.06532e-21						Cfh	0.260031	0.991	0.659	1.71977e-124											Klf13	0.258599	0.628	0.512	1.36683e-28
					Sox4	0.768103	0.718	0.575	9.50004e-133	Adarb1	0.440577	0.308	0.272	3.41453e-08	Tmem47	0.352837	0.284	0.136	2.90328e-81	Lsm6	0.454526	0.704	0.465	1.49791e-21						Npdc1	0.259863	0.81	0.456	1.84132e-227											Adamts10	0.258417	0.381	0.272	9.85138e-23
					45173	0.767907	0.514	0.229	2.95498e-279	Btg1	0.438456	0.636	0.74	1.01415e-05	Zfas1	0.351624	0.456	0.41	1.15212e-17	Ska2	0.454248	0.331	0.054	3.11563e-97						Ptprd	0.258582	0.94	0.551	1.26937e-198											Maco1	0.258106	0.539	0.435	1.08797e-28
					Cpq	0.766956	0.661	0.515	7.943e-183	Ftl1	0.43791	0.938	0.928	8.32201e-61	Npc2	0.351423	0.745	0.707	9.71839e-49	Tfdp1	0.451705	0.466	0.198	1.18212e-30						Ormdl3	0.258423	0.756	0.42	3.95537e-264											Qk	0.258045	0.767	0.65	1.08137e-38
					Ahcyl1	0.764079	0.551	0.361	2.68827e-184	Rybp	0.431778	0.29	0.272	0.00297313	Osbpl8	0.351297	0.432	0.366	7.64687e-29	Tmem86a	0.451304	0.354	0.121	2.65087e-29						Slc35a2	0.258355	0.689	0.363	1.23826e-239											Lncpint	0.257819	0.304	0.195	9.06547e-25
					Jak1	0.76314	0.746	0.612	5.90201e-188	Aldh2	0.430072	0.566	0.669	9.37197e-05	Xist	0.351044	0.801	0.821	3.26811e-40	Nsd2	0.450746	0.476	0.19	6.15556e-37						Mmp16	0.258115	0.685	0.317	8.27413e-292											Itga11	0.257789	0.36	0.214	8.93904e-41
					Nfib	0.761503	0.718	0.493	5.95564e-217	Basp1	0.429569	0.291	0.261	0.0160016	Mprip	0.35101	0.598	0.542	4.32794e-37	Rfc5	0.449913	0.45	0.109	1.14668e-76						Sertad2	0.257541	0.804	0.452	3.50649e-278											Yap1	0.257264	0.379	0.262	2.0823e-25
					Gem	0.76137	0.361	0.15	3.02602e-179	Cd63	0.428711	0.92	0.866	1.57927e-56	Rpl10a	0.350159	0.938	0.902	2.05328e-101	Mastl	0.44889	0.35	0.026	1.83399e-247						Pdpn	0.257247	0.347	0.117	4.04497e-286											Insc	0.256753	0.551	0.388	5.70264e-30
					Itm2c	0.76093	0.811	0.65	2.60978e-259	Selenop	0.423906	0.565	0.481	4.42854e-50	Eid1	0.348804	0.656	0.626	1.64972e-27	Nfib	0.448739	0.752	0.506	3.85552e-18						Ykt6	0.256884	0.634	0.334	9.51318e-256											Serpine1	0.255998	0.412	0.291	2.90113e-23
					Nufip2	0.759429	0.616	0.514	4.53976e-118	Notch3	0.423389	0.267	0.091	8.87471e-121	Hoxc10	0.34877	0.295	0.189	4.25358e-44	Twist1	0.448711	0.63	0.391	1.60097e-14						Cdv3	0.256472	0.912	0.599	8.62719e-218											Gramd1b	0.255844	0.268	0.138	1.27164e-46
					Lifr	0.758423	0.858	0.635	6.70385e-259	Pkd2	0.41959	0.264	0.191	9.13008e-19	Daam2	0.347528	0.299	0.188	1.23775e-45	Ahcyl1	0.447579	0.588	0.372	1.34416e-15						Rom1	0.255767	0.583	0.293	6.30136e-225											Acsl3	0.255339	0.296	0.203	3.4587e-18
					Enpp4	0.757925	0.368	0.097	0	Adgrl2	0.41845	0.294	0.152	3.13554e-57	Skil	0.347421	0.531	0.49	4.99935e-17	Dynll1	0.44731	0.929	0.843	2.78887e-07						Prrc1	0.255485	0.808	0.476	1.85735e-213											Pcdh18	0.254186	0.381	0.251	1.03686e-31
					Dse	0.757004	0.394	0.14	3.32477e-292	Daam2	0.410306	0.254	0.192	2.97802e-15	Jdp2	0.34682	0.315	0.21	4.00657e-39	Lmna	0.446161	0.859	0.725	5.71571e-09						Crtap	0.255267	0.883	0.539	8.86042e-187											Me2	0.25312	0.519	0.406	2.18809e-23
					Ubc	0.756904	0.896	0.801	1.29183e-159	H1fx	0.409895	0.254	0.215	4.96106e-06	Jmjd1c	0.344267	0.571	0.536	1.58822e-21	Pdia6	0.44537	0.846	0.623	1.60118e-19						Ndel1	0.254955	0.742	0.423	1.06029e-248											Cdr2l	0.25302	0.381	0.268	6.49332e-25
					Bmp5	0.754914	0.406	0.129	0	S100a10	0.409711	0.638	0.665	4.25173e-11	Top1	0.342897	0.759	0.752	6.95967e-32	Ndufa5	0.443821	0.756	0.53	8.00689e-19						Impdh1	0.254789	0.613	0.293	7.9719e-287											Ash1l	0.252892	0.636	0.514	7.87663e-32
					Thsd7a	0.746924	0.333	0.039	0	Dstn	0.408073	0.704	0.781	6.35877e-18	Abi3bp	0.342703	0.398	0.146	8.7719e-181	Mrps17	0.442416	0.617	0.387	2.47041e-17						Wwtr1	0.254281	0.821	0.441	3.27244e-285											Brd1	0.252864	0.548	0.443	4.39911e-25
					Hmgn3	0.744876	0.51	0.311	2.61175e-177	Fgfr3	0.406678	0.277	0.204	2.42477e-17	Snhg1	0.342021	0.607	0.553	8.82503e-30	Nxt1	0.442044	0.357	0.133	3.78692e-29						Sec22b	0.254162	0.815	0.487	9.27393e-224											Ccpg1	0.252851	0.592	0.46	4.07085e-31
					Marcksl1	0.744504	0.581	0.357	7.94879e-192	Icam1	0.404576	0.285	0.184	2.96363e-28	Stat3	0.341814	0.533	0.479	3.99461e-26	Myl12a	0.441435	0.865	0.715	3.66814e-13						Yod1	0.253794	0.43	0.156	0											Trip11	0.252722	0.556	0.461	7.74327e-20
					H2-Q4	0.743642	0.539	0.235	1.32278e-301	Stox2	0.399573	0.321	0.267	3.85685e-14	Pigt	0.341148	0.498	0.47	1.24978e-17	Srpx2	0.4414	0.605	0.294	4.19835e-32						Zbtb2	0.252923	0.449	0.149	0											Setd2	0.252357	0.502	0.371	2.99508e-34
					Wls	0.741674	0.64	0.425	1.64642e-216	Rasgrp2	0.399035	0.296	0.239	1.72448e-10	Pard3	0.341082	0.331	0.221	2.21586e-46	AA465934	0.441197	0.624	0.359	6.29829e-24						Pkm	0.252908	0.926	0.577	2.91412e-219											Tmem214	0.252116	0.437	0.332	2.71386e-23
					Wsb1	0.740845	0.63	0.516	9.60104e-122	Pard3	0.39489	0.265	0.226	6.80379e-08	Rps8	0.338413	0.988	0.966	1.07737e-135	S100a10	0.440998	0.887	0.661	7.53014e-22						Ndufa1	0.252891	0.913	0.634	2.37539e-179											Usp53	0.251944	0.254	0.144	1.01143e-30
					Ski	0.73594	0.592	0.412	3.54233e-181	Cdh2	0.388127	0.609	0.596	7.73586e-09	Ahcyl1	0.338189	0.436	0.37	2.23592e-25	Aida	0.440191	0.486	0.205	3.87787e-31						Mrc2	0.250937	0.751	0.378	9.46124e-271											Gfpt1	0.251451	0.425	0.347	1.94518e-15
					Pdlim4	0.73566	0.382	0.12	0	Il6st	0.387511	0.411	0.396	3.69723e-10	Rpl17	0.338089	0.955	0.908	1.09155e-109	Nudt21	0.439939	0.595	0.328	1.26893e-20						Fam78b	0.250255	0.645	0.298	3.37178e-282											Ddb1	0.250495	0.64	0.547	2.16083e-28
					Egr3	0.734255	0.409	0.244	2.85092e-111	Mtss2	0.383616	0.283	0.257	9.8705e-05	Rps3a1	0.337334	0.947	0.918	3.96616e-65	Cenpk	0.438842	0.373	0.059	4.33491e-113						Tceal8	0.25017	0.798	0.471	3.24983e-222
					Basp1	0.733165	0.515	0.244	8.95698e-233	Zbtb20	0.38213	0.543	0.615	0.0159429	Slc25a4	0.336959	0.775	0.747	7.95166e-28	Tspo	0.438798	0.775	0.492	7.39273e-25
					Selenow	0.732554	0.832	0.739	3.64309e-228	Slc5a3	0.378276	0.294	0.26	0.000120826	Pcf11	0.33619	0.458	0.404	3.3491e-21	Nenf	0.438278	0.859	0.661	6.75169e-21
					Mir100hg	0.732231	0.318	0.081	0	App	0.378274	0.617	0.696	1.18822e-07	Ergic3	0.336165	0.644	0.633	3.23605e-22	Gja1	0.438103	0.881	0.694	1.92379e-11
					Aig1	0.732173	0.384	0.114	0	Ppia	0.37616	0.894	0.9	2.33632e-65	Rpl37a	0.336042	0.97	0.949	7.28523e-95	Arpp19	0.437513	0.788	0.567	1.85642e-20
					Tmem100	0.730744	0.305	0.049	0	Nrp1	0.374163	0.38	0.327	3.93672e-10	H2-Q4	0.335074	0.401	0.245	7.00973e-67	Tuba1a	0.436462	0.916	0.75	3.24298e-12
					Gstt1	0.729486	0.35	0.048	0	Frmd4a	0.365653	0.27	0.21	6.4842e-12	Fads2	0.334071	0.357	0.275	5.00537e-29	Tmem109	0.436375	0.569	0.283	7.14624e-29
					Smpdl3a	0.7282	0.471	0.257	2.11615e-190	Cib1	0.354193	0.264	0.407	4.92079e-08	Tspan6	0.333972	0.279	0.203	1.98529e-22	Ebp	0.436369	0.64	0.404	5.14638e-20
					Peak1	0.727676	0.484	0.199	1.99946e-281	Lrp4	0.35372	0.251	0.224	0.00240266	Tcf7l2	0.333969	0.433	0.348	4.13882e-28	Hdgf	0.436288	0.823	0.555	1.26298e-30
					Ifi47	0.727579	0.357	0.113	9.68385e-274	Lamc1	0.351422	0.277	0.202	5.15754e-17	Mtss2	0.333166	0.351	0.252	4.99629e-37	Ubald2	0.436007	0.669	0.477	6.01241e-12
					Fzd1	0.72757	0.329	0.072	0	Cox8a	0.349251	0.736	0.825	8.9056e-07	Pnp	0.332573	0.525	0.487	2.93349e-12	Snrpc	0.435901	0.73	0.469	2.34354e-19
					Frmd4a	0.722398	0.439	0.196	7.83559e-222	Itgb1	0.348198	0.623	0.756	0.0352108	Cpq	0.331929	0.549	0.523	9.34045e-18	Lsm3	0.435609	0.563	0.282	2.74764e-27
					Pnp	0.720554	0.623	0.48	4.14527e-126	Ddx5	0.346903	0.797	0.892	2.7535e-15	Unc5b	0.3317	0.444	0.398	3.96202e-15	Impdh2	0.434597	0.72	0.439	4.71063e-24
					Map1lc3a	0.719774	0.693	0.567	1.83769e-172	Glul	0.346385	0.301	0.238	7.41733e-11	Rpl7	0.331585	0.945	0.906	9.06635e-80	Erg28	0.43413	0.463	0.207	1.83214e-27
					Ctsz	0.718215	0.749	0.639	2.16106e-195	Gng5	0.344424	0.747	0.831	0.0183469	Nfia	0.331155	0.504	0.455	1.85924e-20	Ddost	0.433915	0.804	0.639	7.77902e-15
					Gstm1	0.718203	0.526	0.281	8.3554e-208	Tead1	0.335231	0.276	0.225	9.66809e-09	Gamt	0.33108	0.35	0.272	6.53751e-25	Tns3	0.433479	0.569	0.285	3.68555e-24
					Nsg1	0.718058	0.363	0.062	0	Foxp1	0.332831	0.375	0.353	0.000215203	Amotl1	0.329854	0.473	0.409	1.37621e-23	Ncapd3	0.432884	0.469	0.14	1.34707e-61
					Gls	0.717812	0.55	0.48	7.64134e-68	Ahnak	0.332507	0.638	0.705	1.39224e-08	Asah1	0.328255	0.35	0.292	1.0133e-16	Bcl7c	0.432844	0.682	0.446	2.92248e-19
					Cast	0.716234	0.544	0.35	2.74467e-173	Fbxl7	0.328479	0.253	0.165	2.35146e-23	Nsd3	0.328001	0.554	0.514	1.25008e-24	Lhfp	0.432309	0.804	0.531	2.19814e-17
					Itpr2	0.7162	0.422	0.165	1.79254e-262	Emc7	0.326534	0.369	0.541	0.000876275	Rps18	0.327908	0.949	0.908	1.73853e-113	Cdca5	0.432216	0.318	0.038	2.44748e-136
					Casp4	0.715894	0.349	0.105	5.30942e-292	Postn	0.32241	0.305	0.164	1.69165e-50	Ptpn1	0.325992	0.443	0.42	1.80521e-11	Pbdc1	0.432072	0.685	0.45	4.66e-18
					Kdm7a	0.715703	0.475	0.348	1.7837e-91	Lamtor2	0.315841	0.419	0.604	5.48383e-05	Pam	0.325768	0.423	0.29	3.86359e-45	Cd63	0.431973	0.977	0.868	4.01867e-16
					Ifi27	0.715536	0.804	0.677	5.60617e-200	Lamtor4	0.311377	0.352	0.538	1.20971e-08	Ap1s2	0.324693	0.445	0.408	2.20516e-11	Cox7a2	0.431671	0.884	0.721	2.82114e-17
					Emp1	0.714348	0.751	0.547	2.11097e-161	Rbpms	0.310199	0.315	0.201	2.62735e-26	Hsp90ab1	0.324189	0.947	0.918	1.0652e-110	Pdgfrb	0.430029	0.511	0.18	3.51574e-40
					Trib1	0.713299	0.428	0.233	8.08002e-131	Hnrnpa2b1	0.300954	0.722	0.844	1.38686e-06	Ddah2	0.322733	0.4	0.334	1.19807e-16	Sptssa	0.429751	0.656	0.415	2.20794e-18
					Amy1	0.712646	0.408	0.16	2.35755e-260	Ebp	0.298072	0.286	0.413	0.00742183	Zcchc14	0.321615	0.397	0.304	1.8693e-32	Kpnb1	0.429165	0.576	0.334	1.52021e-20
					Ddx5	0.711671	0.971	0.881	6.24327e-253	Dynll2	0.293738	0.268	0.38	0.030191	Myl12a	0.321278	0.738	0.715	1.40538e-30	Emp2	0.428711	0.579	0.323	5.54162e-19
					C2	0.708054	0.289	0.048	0	Tagln2	0.29	0.459	0.438	0.00342219	Hexb	0.321133	0.263	0.183	1.46679e-25	Pycard	0.428396	0.505	0.248	1.02989e-21
					Susd2	0.707557	0.289	0.015	0	Eloc	0.288227	0.383	0.573	1.75388e-06	Naca	0.32077	0.894	0.856	2.98268e-65	Psme2	0.428245	0.727	0.482	5.79481e-20
					Kcnq3	0.703591	0.275	0.012	0	Bgn	0.286777	0.933	0.857	3.53347e-10	Lgals3bp	0.320504	0.44	0.286	1.75997e-65	Gpc1	0.427543	0.778	0.551	5.17148e-16
					Ccser2	0.702613	0.507	0.324	3.38873e-156	Tmem160	0.277319	0.348	0.556	4.48053e-15	Fcgrt	0.319671	0.653	0.57	8.40784e-41	Larp7	0.427148	0.582	0.29	2.44699e-29
					Spsb1	0.701333	0.381	0.144	2.01215e-242	Rxylt1	0.275498	0.231	0.332	0.0151768	Rcn2	0.319218	0.524	0.48	2.72875e-19	Lbr	0.426427	0.556	0.218	7.06251e-45
					Rora	0.701098	0.508	0.404	2.21006e-84	Smim11	0.275298	0.3	0.443	0.000106401	Pcbp2	0.317483	0.732	0.723	6.97595e-29	Cenps	0.426363	0.354	0.051	9.76568e-121
					Dnajc3	0.69699	0.778	0.664	4.7962e-194	Ndufs4	0.275061	0.339	0.511	6.51942e-08	Fnip1	0.317161	0.381	0.324	8.00232e-19	Pdia3	0.426277	0.913	0.783	2.53728e-13
					Sema6d	0.696346	0.501	0.295	2.00844e-157	Bcl7c	0.27311	0.317	0.456	0.000559064	Wsb1	0.316645	0.557	0.522	8.43248e-18	Mrpl13	0.425247	0.601	0.336	2.98482e-23
					Tnfaip6	0.696209	0.28	0.084	8.85112e-223	Polr2f	0.271278	0.358	0.505	0.0186083	Rbms3	0.316158	0.358	0.23	1.10506e-47	Cald1	0.424738	0.916	0.706	1.37811e-20
					Plekhh2	0.693994	0.355	0.089	0	Bcap31	0.270843	0.389	0.578	6.79295e-08	Rps9	0.316087	0.956	0.931	3.37669e-102	Tceal9	0.422944	0.817	0.674	1.65143e-13
					Rftn1	0.693838	0.359	0.095	0	Bri3	0.268963	0.396	0.577	0.00231023	Pld3	0.31464	0.328	0.26	5.16842e-22	Twsg1	0.422427	0.531	0.298	1.46088e-15
					Sgce	0.692589	0.436	0.213	2.15237e-205	Plxnd1	0.261809	0.285	0.151	1.79328e-45	Yap1	0.313515	0.343	0.262	2.58842e-25	Ndufb11	0.422284	0.897	0.705	2.49437e-17
					Fat1	0.688072	0.546	0.39	2.4476e-134	Dynlrb1	0.261087	0.378	0.582	1.3835e-11	Kcnq1ot1	0.312946	0.481	0.449	2.32272e-08	Pla2g4a	0.422028	0.395	0.127	8.33886e-43
					Acox1	0.687245	0.373	0.23	1.24539e-95	Tm2d2	0.260553	0.28	0.428	1.40795e-07	Fermt2	0.312744	0.595	0.521	1.68493e-34	Npc2	0.421849	0.878	0.708	4.44918e-15
					Ninl	0.687186	0.285	0.031	0	Gtf2h5	0.257054	0.385	0.594	6.30909e-13	Rpl8	0.312144	0.96	0.94	1.28457e-97	Mcm7	0.420484	0.556	0.202	3.94766e-48
					Rbp1	0.683132	0.44	0.102	0	Chmp2a	0.255249	0.436	0.631	9.90491e-07	Pabpc1	0.311754	0.807	0.791	7.80353e-60	Diaph3	0.420367	0.457	0.067	1.62488e-155
					Tifa	0.682687	0.326	0.083	0	Gng10	0.252953	0.301	0.437	0.000319408	H2-T22	0.311696	0.346	0.236	7.19004e-37	2610300M13Rik	0.419875	0.302	0.066	1.1105e-55
					Pnrc1	0.68137	0.818	0.741	2.3865e-141	Etfa	0.250908	0.278	0.395	0.012187	Myo10	0.31169	0.629	0.556	6.31727e-27	Cd302	0.419815	0.736	0.458	2.24724e-21
					Gpx8	0.681149	0.802	0.609	2.45163e-194	Tbca	0.250224	0.451	0.632	0.000776782	Sod2	0.310989	0.54	0.536	3.91446e-09	Ncapg	0.419323	0.338	0.042	1.73671e-136
					Slc1a5	0.68051	0.379	0.143	1.65003e-244						Hadh	0.309933	0.467	0.464	1.30426e-07	Mcm5	0.419007	0.412	0.105	7.06233e-60
					Rin2	0.677461	0.384	0.153	1.17744e-226						Rtn4	0.30975	0.675	0.652	7.35658e-27	Neto2	0.418526	0.338	0.052	8.57914e-103
					Ankrd12	0.677316	0.583	0.464	3.49397e-104						Ube2h	0.309714	0.477	0.416	7.07745e-25	Apip	0.417135	0.479	0.259	2.44821e-17
					Ifi204	0.677249	0.296	0.041	0						Gaa	0.309588	0.386	0.303	6.85497e-30	Qsox1	0.416926	0.543	0.314	1.07077e-16
					Ifngr1	0.675303	0.618	0.48	1.00486e-144						Nufip2	0.309587	0.557	0.519	1.27956e-22	Lgals3bp	0.416691	0.601	0.293	1.17427e-28
					Lsmem1	0.673397	0.302	0.184	1.01123e-61						Azin1	0.308814	0.599	0.584	9.09554e-20	Mif	0.416532	0.772	0.534	1.15131e-14
					Rab9	0.672942	0.44	0.278	9.37587e-129						Pkd2	0.30831	0.288	0.188	3.63994e-35	G2e3	0.41625	0.37	0.09	2.63807e-63
					Lpgat1	0.672382	0.399	0.198	1.62026e-173						Hipk1	0.307963	0.467	0.416	2.2455e-23	Ifi30	0.415522	0.547	0.271	1.02446e-27
					Tcf7l2	0.67216	0.518	0.341	1.69425e-138						Tpt1	0.307612	0.99	0.969	4.97311e-85	Snrpa1	0.414772	0.614	0.345	1.03886e-21
					Psmb10	0.671648	0.524	0.338	5.86777e-146						Tpm2	0.307484	0.488	0.218	7.75779e-209	Aldh1a2	0.413801	0.283	0.115	8.45303e-15
					Gaa	0.671522	0.485	0.295	1.11185e-157						Egr3	0.30653	0.33	0.25	1.1643e-21	Ddr2	0.413614	0.662	0.417	1.1782e-17
					Epb41l4b	0.66977	0.282	0.022	0						Lamb2	0.306381	0.456	0.39	1.0749e-23	Ndufa4	0.412222	0.891	0.742	1.67616e-14
					Nfat5	0.66961	0.587	0.488	1.13938e-89						Ppib	0.306254	0.868	0.829	4.02705e-47	Psmc3ip	0.412109	0.289	0.07	1.62376e-48
					Plxnd1	0.669445	0.499	0.133	0						45173	0.305919	0.38	0.239	2.43863e-56	4930579G24Rik	0.41182	0.318	0.05	9.10437e-99
					Slc8a1	0.668344	0.287	0.039	0						Zcchc24	0.305714	0.348	0.23	4.22074e-45	Snrpf	0.411481	0.826	0.594	3.06807e-20
					Lbp	0.667868	0.274	0.046	0						1110038B12Rik	0.30468	0.439	0.389	1.26156e-14	Mcm4	0.411089	0.367	0.106	2.59256e-45
					Myl12a	0.667495	0.806	0.709	1.13632e-198						Phactr2	0.304048	0.324	0.222	4.51421e-32	Slfn9	0.411054	0.325	0.044	1.17547e-114
					Med13l	0.667134	0.547	0.415	8.12391e-121						Map1lc3a	0.304015	0.61	0.573	6.06659e-24	Nsmce4a	0.410773	0.579	0.307	4.53051e-23
					Pparg	0.66336	0.302	0.036	0						Hexa	0.303897	0.532	0.507	7.01432e-16	Ncaph	0.410646	0.318	0.038	1.58764e-133
					Gm26802	0.66282	0.255	0.148	6.8101e-55						Sertad2	0.303814	0.523	0.486	8.36037e-19	Uhrf2	0.409791	0.556	0.306	9.8589e-21
					Sptbn1	0.662064	0.726	0.518	5.83987e-239						Ssr3	0.302316	0.701	0.695	1.03867e-20	Mrpl14	0.408717	0.669	0.486	2.54405e-10
					Fcgrt	0.661223	0.74	0.563	1.12939e-208						9530068E07Rik	0.302052	0.444	0.409	8.23682e-16	Trim28	0.407683	0.627	0.379	5.54898e-19
					Slc40a1	0.660883	0.288	0.077	2.42807e-273						Cops9	0.301992	0.623	0.616	5.31935e-16	Ltbp1	0.406606	0.576	0.308	1.96449e-21
					Heph	0.660215	0.329	0.056	0						Rpl35a	0.301581	0.959	0.928	1.91385e-69	Cdca2	0.405571	0.289	0.028	6.31129e-154
					Prss23	0.659523	0.334	0.045	0						Hs2st1	0.300423	0.281	0.209	1.18006e-22	Fundc2	0.405239	0.749	0.558	9.18862e-13
					Itgb1	0.657759	0.854	0.741	3.11862e-229						Zc3h15	0.300411	0.611	0.598	2.98943e-16	Pak1	0.404999	0.489	0.235	1.82466e-24
					Gbp2	0.657579	0.289	0.076	1.37115e-266						Arhgap5	0.300271	0.421	0.384	4.57662e-13	Rdx	0.40449	0.823	0.677	2.17832e-14
					Irf1	0.656013	0.622	0.479	3.47324e-103						Shf	0.300252	0.314	0.245	4.29839e-21	Ndufv1	0.401094	0.643	0.449	9.53863e-13
					Pten	0.65456	0.584	0.475	1.99255e-118						Shc1	0.299804	0.302	0.221	1.38413e-26	Maz	0.400097	0.614	0.324	1.24138e-29
					Chst15	0.652034	0.359	0.123	1.99661e-251						Mat2a	0.299227	0.583	0.552	3.10059e-20	Lsm5	0.399753	0.653	0.379	2.81231e-24
					Arhgap5	0.650001	0.504	0.377	6.46997e-103						Amotl2	0.298489	0.424	0.369	4.03043e-15	Ppic	0.398661	0.939	0.744	7.23559e-13
					Actn1	0.649931	0.526	0.329	9.74413e-161						Scpep1	0.298118	0.325	0.225	6.19075e-38	Pnrc2	0.39747	0.46	0.236	1.62296e-18
					Zmiz1	0.648565	0.498	0.318	9.66881e-134						Ubb	0.297932	0.967	0.939	5.72388e-36	Kctd12	0.397242	0.611	0.302	1.85693e-24
					Six1	0.644989	0.337	0.152	9.15745e-154						Atraid	0.297538	0.614	0.6	5.36944e-13	P4hb	0.397222	0.884	0.741	2.18729e-14
					Myc	0.64458	0.429	0.323	1.46613e-66						Mpzl1	0.297455	0.379	0.315	2.64066e-18	Ddx39	0.397173	0.527	0.236	1.11456e-28
					Phldb2	0.643565	0.334	0.078	0						Gpc4	0.297382	0.281	0.188	1.33873e-34	Ilf2	0.396509	0.579	0.361	1.45814e-15
					Pdia4	0.642937	0.573	0.475	9.7581e-108						Hnrnpl	0.29737	0.591	0.567	1.27921e-21	Rnf26	0.396153	0.428	0.152	1.28328e-41
					Peli1	0.642507	0.372	0.265	1.54555e-61						Rpl7a	0.296723	0.904	0.871	4.55998e-54	Slc43a3	0.39606	0.415	0.144	1.21413e-35
					Thra	0.64104	0.534	0.388	1.26796e-125						Snx7	0.296416	0.323	0.266	6.31646e-17	Actn1	0.395611	0.64	0.339	7.0001e-28
					Son	0.640482	0.876	0.778	1.80242e-207						S1pr3	0.296027	0.461	0.386	2.29562e-18	Prr11	0.395154	0.309	0.016	0
					Ift43	0.639998	0.485	0.334	5.17843e-119						Cldnd1	0.293767	0.41	0.361	5.88054e-18	Haus4	0.395084	0.338	0.074	7.41462e-64
					Camk2n1	0.638578	0.418	0.239	3.35527e-131						Maff	0.29368	0.427	0.378	1.45958e-11	Papss1	0.394802	0.592	0.329	1.90469e-21
					Hivep2	0.637863	0.404	0.259	9.82957e-94						Rpl9	0.293235	0.943	0.91	1.78533e-55	Fbln1	0.3947	0.331	0.073	8.1878e-59
					Tnfaip3	0.637701	0.331	0.146	6.91066e-147						Ddost	0.292128	0.654	0.64	1.16283e-15	Vim	0.394089	0.984	0.874	5.39183e-11
					Anxa6	0.637064	0.55	0.433	2.00416e-115						Kif13b	0.291949	0.347	0.307	4.72468e-11	Ctcf	0.394043	0.637	0.41	9.18316e-19
					Lamp1	0.634281	0.881	0.776	2.72223e-222						Slc44a1	0.291724	0.408	0.355	1.17571e-19	Plxnb2	0.393798	0.489	0.227	1.68518e-25
					Gsr	0.634129	0.481	0.368	2.29634e-91						Fus	0.290805	0.744	0.718	2.03263e-39	Cenpb	0.393758	0.643	0.402	9.82152e-18
					Klhl13	0.632843	0.341	0.146	3.66256e-179						Gsn	0.290627	0.767	0.656	5.57346e-34	Hsp90aa1	0.39287	0.926	0.815	4.49004e-17
					Pycard	0.631786	0.419	0.238	1.17458e-130						Snhg12	0.290475	0.437	0.365	1.31349e-24	Nedd8	0.392869	0.9	0.764	8.7735e-12
					Klhl24	0.631715	0.543	0.406	4.42266e-116						Reep3	0.290409	0.596	0.56	1.02707e-20	Kif2c	0.392769	0.289	0.022	4.43017e-202
					Fgfrl1	0.631487	0.368	0.142	3.44718e-224						mt-Nd4l	0.289763	0.797	0.814	2.05692e-26	Mthfd2	0.391098	0.482	0.294	1.17363e-11
					Tnfrsf1a	0.631188	0.525	0.346	7.63308e-145						Gtf2i	0.28964	0.496	0.504	1.82762e-06	Slirp	0.38986	0.621	0.41	1.14442e-13
					Tmem47	0.631012	0.375	0.129	5.91124e-259						Selenow	0.289416	0.767	0.744	5.53853e-30	Syne2	0.389778	0.418	0.1	1.56687e-67
					Zcchc24	0.628421	0.43	0.224	2.47237e-167						Rps2	0.289184	0.945	0.921	7.26776e-81	Cfh	0.389187	0.936	0.69	1.61182e-13
					Psmb9	0.628175	0.462	0.242	2.09766e-168						Pten	0.289003	0.513	0.481	1.52084e-18	Tmem100	0.389145	0.273	0.065	9.52334e-43
					Csnk1a1	0.626229	0.809	0.722	1.89992e-180						Aplp2	0.288959	0.719	0.642	4.41934e-62	Pcbp2	0.388404	0.868	0.723	4.82692e-16
					Tspan4	0.625625	0.508	0.347	1.07684e-126						Rps28	0.287403	0.959	0.926	8.53111e-63	Naa50	0.387005	0.64	0.413	1.99852e-14
					Hnrnpll	0.624829	0.344	0.22	4.68502e-75						Rapgef4	0.287058	0.365	0.306	6.0907e-16	Hspa14	0.38606	0.466	0.218	1.81765e-23
					Calr	0.624532	0.919	0.82	5.60111e-242						Tshz2	0.286166	0.398	0.328	4.44903e-21	Cdh11	0.385473	0.833	0.56	1.08072e-21
					1810037I17Rik	0.62392	0.64	0.52	9.99771e-131						Grb14	0.285641	0.334	0.208	8.42982e-49	Terf1	0.384347	0.354	0.112	8.90014e-39
					Rnf19b	0.623537	0.444	0.32	1.15224e-80						Map3k2	0.284575	0.333	0.279	7.24764e-14	Spag5	0.384312	0.325	0.034	2.52305e-162
					Sat1	0.621651	0.595	0.434	2.0612e-130						Fam162a	0.284371	0.509	0.498	4.71175e-12	Cnn3	0.383791	0.476	0.247	1.53672e-17
					Runx1t1	0.619455	0.263	0.039	0						App	0.284185	0.759	0.687	1.11263e-36	Psmd13	0.383642	0.672	0.445	6.27265e-16
					Ubr1	0.618386	0.413	0.247	2.20031e-122						Ahcyl2	0.284155	0.267	0.192	2.6518e-22	Mdh1	0.383488	0.752	0.561	4.57931e-11
					Xdh	0.617038	0.31	0.088	1.20697e-274						Atp5l	0.283944	0.816	0.794	1.07791e-26	Gtf2a2	0.38335	0.621	0.41	8.45884e-15
					Chka	0.615594	0.516	0.481	1.45642e-32						Adamts10	0.283584	0.329	0.272	5.10578e-14	Srsf1	0.382703	0.611	0.328	4.44034e-27
					Vit	0.614524	0.352	0.12	1.15154e-239						Ifngr2	0.283459	0.33	0.272	1.38558e-15	Commd3	0.382572	0.723	0.515	1.98428e-14
					Fgl2	0.613901	0.276	0.032	0						Eif4g3	0.283075	0.488	0.461	9.85632e-17	Xpo1	0.380781	0.46	0.182	2.3613e-34
					S1pr1	0.613701	0.521	0.331	3.76036e-139						Tmod3	0.282592	0.444	0.351	2.30187e-30	Hexb	0.380506	0.424	0.186	4.60475e-24
					Kcnq1ot1	0.613634	0.438	0.452	0.0016096						Rnh1	0.282386	0.535	0.557	0.000367519	Smc3	0.380481	0.698	0.487	6.13119e-16
					Ddr1	0.612568	0.299	0.075	0						Prdm2	0.281869	0.379	0.322	2.08267e-17	Gm43305	0.380295	0.363	0.114	2.23815e-39
					Maob	0.611428	0.264	0.024	0						45180	0.280996	0.523	0.481	7.30009e-18	Scpep1	0.379737	0.489	0.229	3.19102e-26
					Cped1	0.6095	0.409	0.239	3.02637e-124						Senp6	0.280633	0.611	0.625	1.74084e-12	Mmp14	0.378204	0.743	0.527	7.07417e-17
					Gstm2	0.607057	0.44	0.238	1.96205e-157						Tanc1	0.280325	0.422	0.359	9.90608e-22	Snai2	0.376998	0.36	0.139	1.4305e-23
					Hmgcll1	0.606154	0.27	0.033	0						Zfp36l2	0.280161	0.637	0.55	5.69334e-33	Hfe	0.37509	0.305	0.11	1.57939e-23
					Uhrf2	0.606031	0.408	0.301	8.3124e-63						Ctsf	0.279721	0.457	0.423	6.97988e-12	Tmem237	0.374976	0.386	0.117	8.26661e-46
					S100b	0.605253	0.433	0.162	9.83327e-235						Tead1	0.279561	0.339	0.22	3.06151e-42	Bax	0.374302	0.678	0.498	6.24273e-12
					Ppfibp1	0.604144	0.504	0.336	3.99243e-122						Ahnak	0.279009	0.751	0.698	9.35225e-30	Fhl2	0.372897	0.473	0.19	1.60105e-29
					Ifi211	0.60405	0.264	0.022	0						Fzd5	0.278492	0.295	0.2	8.42155e-32	Elob	0.372478	0.932	0.798	6.19199e-14
					Taok1	0.603863	0.512	0.378	3.17194e-104						Txndc5	0.277929	0.504	0.502	4.70524e-07	Nedd9	0.372141	0.553	0.338	6.39787e-13
					Etnk1	0.603555	0.4	0.202	2.45552e-146						Mpc2	0.277685	0.616	0.619	1.06331e-08	Ebf1	0.371382	0.785	0.438	2.02286e-33
					Runx2	0.603183	0.618	0.507	4.49049e-101						Rock2	0.277581	0.614	0.58	3.27303e-24	Ctnnbip1	0.370975	0.502	0.256	1.49595e-20
					Lima1	0.603101	0.363	0.169	1.45331e-155						Ugp2	0.277335	0.334	0.274	2.18635e-15	Zeb2	0.369988	0.814	0.627	2.02267e-16
					Picalm	0.602638	0.601	0.478	8.10947e-125						Map4	0.277264	0.394	0.316	1.56606e-25	Fzr1	0.369796	0.415	0.169	2.36974e-28
					Myl12b	0.601957	0.704	0.586	5.63337e-158						Cul1	0.277192	0.607	0.613	1.68306e-11	Acadl	0.369739	0.643	0.405	1.80244e-18
					Tsc22d3	0.600118	0.516	0.375	6.92365e-88						Ecm1	0.27687	0.277	0.173	3.6907e-31	Cnih4	0.369628	0.621	0.399	3.47789e-15
					Enah	0.600016	0.507	0.346	2.48815e-111						Rpl23	0.276309	0.975	0.952	3.91982e-82	Nin	0.369356	0.482	0.189	1.14695e-37
					Igfbp3	0.599132	0.327	0.047	0						Tle5	0.275689	0.649	0.637	1.61345e-14	Dclk1	0.368789	0.305	0.11	1.32045e-22
					Nrip1	0.598827	0.462	0.364	7.70484e-64						St6galnac4	0.275669	0.307	0.255	3.41949e-13	H1f0	0.368632	0.63	0.403	7.03784e-14
					Lims1	0.598618	0.544	0.357	3.94264e-159						Calu	0.275237	0.67	0.657	2.16632e-14	Ggh	0.36856	0.659	0.422	1.42908e-17
					Sult1a1	0.598151	0.296	0.036	0						Efemp2	0.274505	0.538	0.503	4.33912e-11	Tsen15	0.367543	0.402	0.182	8.48318e-22
					Arid5b	0.596303	0.541	0.357	1.03979e-116						Txnrd1	0.273821	0.423	0.419	0.000397071	Hnrnpr	0.36745	0.627	0.442	9.38673e-10
					Prkab2	0.596074	0.294	0.091	4.14823e-230						mt-Atp6	0.273586	0.941	0.974	1.07784e-66	Antxr1	0.36661	0.617	0.296	9.63503e-30
					Id3	0.596009	0.881	0.757	1.29281e-89						Rpl6	0.273515	0.968	0.943	2.27788e-77	Fen1	0.366438	0.344	0.106	4.74826e-37
					Tgm2	0.595828	0.423	0.241	2.31023e-123						Marcksl1	0.273273	0.468	0.365	1.04215e-31	Lrrcc1	0.366381	0.376	0.122	5.65634e-38
					Ralgapa1	0.595785	0.399	0.23	1.11597e-120						Peli1	0.272085	0.339	0.267	6.67507e-21	Tpi1	0.366364	0.788	0.568	8.54243e-18
					Glrx	0.59577	0.332	0.14	1.25548e-170						Cited2	0.269811	0.5	0.47	7.55977e-09	U2af1	0.365765	0.775	0.554	1.97842e-15
					Atxn7l3b	0.594289	0.66	0.567	2.85578e-119						Romo1	0.269166	0.641	0.644	4.6907e-06	Cox7c	0.365628	0.904	0.785	5.87964e-12
					Zswim6	0.593667	0.426	0.301	2.52085e-76						Anxa1	0.267672	0.421	0.311	1.82446e-26	Rarres2	0.364997	0.476	0.181	3.17531e-31
					Mgmt	0.593231	0.305	0.073	0						Ccnl1	0.267606	0.7	0.69	1.07558e-15	Ppil1	0.364539	0.428	0.184	8.35156e-27
					Acvr2a	0.592887	0.268	0.061	0						Zswim6	0.267457	0.369	0.305	8.15516e-16	Elof1	0.364518	0.595	0.397	1.25726e-12
					Rybp	0.588234	0.419	0.262	2.7208e-107						Efr3a	0.26721	0.386	0.363	6.82194e-09	Apoe	0.363931	0.64	0.44	2.35248e-09
					Nampt	0.587419	0.348	0.195	3.38219e-103						Tubb6	0.266954	0.294	0.229	7.68139e-16	Psmc3	0.363693	0.797	0.601	7.06218e-15
					Dhrs3	0.587395	0.39	0.21	2.86924e-128						mt-Cytb	0.266831	0.909	0.95	2.31952e-57	Gnb2	0.362317	0.865	0.753	5.8462e-16
					Lrpap1	0.587312	0.577	0.483	1.07606e-102						Pnrc1	0.266341	0.759	0.745	1.51316e-17	Syncrip	0.361881	0.756	0.562	1.82983e-15
					Fam102b	0.587072	0.32	0.172	4.50924e-101						Nsa2	0.265653	0.665	0.643	3.76626e-15	Zcchc17	0.361409	0.605	0.389	1.11791e-12
					Stat5a	0.585847	0.272	0.109	6.39142e-145						Rpl28	0.263831	0.974	0.951	1.19246e-115	Set	0.360805	0.849	0.672	1.56964e-16
					Stat1	0.582087	0.379	0.2	1.06047e-123						BC005537	0.263804	0.564	0.547	3.08279e-17	Snw1	0.359922	0.659	0.442	5.0029e-14
					Fbrsl1	0.581855	0.337	0.166	7.509e-130						Tspan4	0.262726	0.389	0.355	2.08225e-07	Alg14	0.359662	0.383	0.189	2.22667e-15
					Esr1	0.58142	0.32	0.099	4.01925e-247						Srpk2	0.262715	0.402	0.393	6.81382e-05	Dpy30	0.359528	0.55	0.309	1.00705e-16
					Tuba1c	0.581394	0.607	0.432	6.94319e-136						Jund	0.262083	0.888	0.884	2.39588e-24	Bmp5	0.359319	0.418	0.145	2.43919e-35
					Spry4	0.581224	0.313	0.132	1.08246e-151						Fbxo33	0.261941	0.272	0.21	1.9046e-16	Magt1	0.359268	0.614	0.404	6.47994e-12
					Mid1	0.57981	0.391	0.248	1.91543e-87						Rsrc1	0.261796	0.563	0.565	3.89777e-09	Uqcrb	0.35903	0.868	0.716	1.61655e-10
					Jdp2	0.579809	0.381	0.205	1.1147e-126						Atxn10	0.261174	0.463	0.462	2.31604e-05	Rnaseh2b	0.358632	0.367	0.104	8.47621e-47
					Nsd3	0.577182	0.574	0.513	1.39388e-66						Gadd45a	0.261169	0.304	0.229	1.90324e-18	Bst2	0.358419	0.855	0.597	3.28966e-17
					Atn1	0.576781	0.384	0.209	5.55976e-132						1110038F14Rik	0.261107	0.366	0.355	0.00022482	Tgfb3	0.358375	0.318	0.154	4.21889e-12
					Pkd2	0.576598	0.37	0.182	6.19606e-146						Nfe2l1	0.260999	0.535	0.526	2.34921e-13	Hey1	0.357277	0.312	0.083	5.08859e-42
					Tnfsf12	0.576368	0.382	0.193	1.29439e-146						Rgs3	0.260577	0.663	0.614	2.24728e-07	Tbrg1	0.357181	0.727	0.615	0.00145991
					Gsk3b	0.576277	0.637	0.545	2.41559e-112						Socs3	0.259281	0.525	0.499	5.41948e-05	Rspo3	0.356454	0.341	0.164	4.62089e-12
					Slco3a1	0.575155	0.447	0.298	1.1814e-105						Runx3	0.258913	0.307	0.24	2.47882e-16	Cep295	0.355832	0.431	0.12	1.65487e-59
					Calu	0.574586	0.75	0.651	1.09411e-135						Atf5	0.258182	0.277	0.244	6.05281e-05	Rai14	0.354772	0.585	0.3	2.37868e-23
					Adcy2	0.574369	0.251	0.035	0						Socs2	0.258064	0.468	0.446	1.28117e-06	Gpx4	0.354755	0.916	0.82	3.3472e-17
					Ifngr2	0.574067	0.423	0.265	1.07812e-111						Rpl13a	0.257857	0.943	0.924	2.81087e-86	Fam162a	0.353457	0.695	0.497	1.21152e-10
					Dcbld2	0.573728	0.302	0.122	3.42466e-160						Zfp451	0.257565	0.346	0.312	3.92118e-08	Gm36827	0.353307	0.26	0.097	4.028e-18
					Dram1	0.57311	0.268	0.034	0						Hsp90aa1	0.256198	0.838	0.815	1.58513e-36	Ctsk	0.353174	0.746	0.481	2.06362e-17
					Irs1	0.572806	0.333	0.183	3.58389e-102						Bcl7c	0.256107	0.464	0.447	6.18483e-09	Sf3b5	0.351989	0.801	0.616	2.12404e-11
					Kdm6b	0.571065	0.521	0.479	6.62471e-41						Rpl31	0.255849	0.845	0.813	5.48207e-32	Dbi	0.351562	0.836	0.64	8.63083e-13
					Ptch1	0.570787	0.358	0.183	3.1297e-124						Ddt	0.25578	0.363	0.343	1.87405e-05	Ppp1r7	0.350433	0.405	0.206	5.29168e-14
					Rgcc	0.570574	0.642	0.517	2.10636e-71						Ift43	0.255751	0.387	0.341	1.41558e-12	Anapc15	0.350266	0.408	0.156	6.79967e-32
					Ednra	0.568953	0.275	0.037	0						Os9	0.255139	0.468	0.459	2.28439e-07	Clmp	0.350246	0.64	0.367	4.69663e-21
					Dnajb4	0.568437	0.485	0.388	2.95323e-69						Prdx1	0.255119	0.822	0.81	6.51568e-19	Stard3nl	0.350101	0.431	0.215	6.02693e-17
					Cd47	0.566547	0.78	0.648	3.5899e-175						Rbbp6	0.254381	0.616	0.627	4.78225e-11	Pbrm1	0.349582	0.723	0.543	5.75329e-14
					Ak3	0.565927	0.387	0.234	4.5508e-106						Rps14	0.25377	0.958	0.924	1.15007e-71	Chaf1b	0.349282	0.257	0.066	2.17301e-37
					Arhgap6	0.565718	0.266	0.054	0						Ccdc50	0.2536	0.376	0.348	1.91034e-09	Ywhae	0.348113	0.878	0.737	1.8405e-09
					Ssh2	0.564841	0.363	0.2	3.65512e-110						Oxct1	0.253186	0.449	0.429	9.45296e-09	Neurl1b	0.346388	0.257	0.016	3.36207e-217
					Dnaja1	0.562732	0.848	0.773	2.6363e-112						Rps3	0.252818	0.947	0.92	1.62305e-64	St6galnac4	0.345929	0.45	0.256	9.0671e-12
					Ncoa7	0.562412	0.395	0.193	3.06306e-159						Zfp131	0.252779	0.378	0.356	2.50606e-06	Oat	0.345509	0.791	0.606	3.78558e-12
					Ifitm2	0.562114	0.893	0.8	8.90351e-179						Atrx	0.252661	0.628	0.612	1.49703e-21	E2f1	0.344896	0.257	0.052	5.04009e-55
					Slc16a2	0.559132	0.256	0.046	0						Tsen34	0.25224	0.414	0.401	7.33008e-06	Mrpl33	0.344545	0.765	0.579	6.47926e-13
					Tmem159	0.558264	0.323	0.141	1.57878e-155						Id4	0.252129	0.327	0.185	7.92326e-52	Plxdc2	0.343631	0.46	0.168	2.89174e-32
					Stx7	0.5582	0.424	0.293	1.09662e-91						Cd44	0.251446	0.354	0.325	5.4195e-06	Dlx5	0.343261	0.511	0.29	2.57886e-15
					Oasl2	0.557419	0.314	0.104	4.36961e-218						Mcl1	0.251397	0.684	0.685	1.94573e-14	Pradc1	0.343191	0.36	0.106	7.95791e-45
					Stat5b	0.556711	0.322	0.128	2.836e-178						Thra	0.251214	0.421	0.396	2.02282e-08	Mnd1	0.343183	0.277	0.079	5.66474e-33
					Pim1	0.556127	0.632	0.517	7.0391e-84						Dnajc3	0.250733	0.667	0.672	1.16291e-10	Timp2	0.342965	0.768	0.564	5.85688e-13
					Ankrd11	0.555431	0.739	0.649	1.15967e-135											Orc6	0.342668	0.421	0.161	3.82938e-32
					Btbd7	0.555093	0.513	0.405	1.94147e-86											Sephs1	0.34196	0.367	0.14	8.3293e-28
					Syne2	0.554314	0.281	0.09	2.69336e-197											Pdlim4	0.341768	0.328	0.136	7.53142e-19
					Ppp1r15a	0.554208	0.708	0.63	2.44232e-95											Anapc13	0.34129	0.73	0.52	2.53762e-11
					Dnajb1	0.553941	0.59	0.568	5.40231e-36											Polr2f	0.34048	0.711	0.495	1.65953e-11
					Ints6	0.553817	0.348	0.243	3.82797e-56											Ccdc88a	0.340024	0.701	0.507	4.08428e-11
					Ncald	0.553657	0.269	0.099	2.77648e-159											Eri1	0.339963	0.428	0.154	5.36335e-38
					Asph	0.553598	0.461	0.349	2.81606e-77											Tspan6	0.33954	0.389	0.206	1.03758e-11
					Eif4a2	0.553384	0.659	0.577	1.78694e-114											Mbd3	0.339485	0.682	0.494	1.173e-09
					Nr4a1	0.552168	0.576	0.504	2.91784e-51											Fam92a	0.3394	0.505	0.311	1.26739e-10
					Idh1	0.551993	0.345	0.218	1.42745e-80											Rbl1	0.338939	0.273	0.062	1.18438e-49
					Dst	0.551672	0.564	0.454	9.55841e-83											Rfwd3	0.338938	0.315	0.089	9.87386e-40
					Map4	0.550817	0.444	0.312	5.31759e-87											Timm50	0.337818	0.537	0.264	4.36527e-24
					Ahcyl2	0.549714	0.331	0.187	6.20956e-92											Erh	0.337536	0.444	0.27	2.46734e-09
					Prr16	0.549362	0.25	0.016	0											Topbp1	0.33746	0.421	0.143	7.76504e-40
					Btg2	0.549247	0.763	0.626	1.33621e-126											Myl12b	0.336856	0.781	0.593	6.20368e-16
					Ptgfrn	0.549073	0.336	0.198	7.0216e-91											Calu	0.336314	0.852	0.656	3.67749e-14
					A2m	0.548632	0.365	0.093	0											Mis18a	0.335617	0.251	0.062	1.80805e-38
					Prdx5	0.546825	0.773	0.698	7.02107e-118											Prpsap1	0.335371	0.511	0.313	8.14399e-13
					Ier5l	0.54671	0.323	0.136	1.58119e-142											Fmr1	0.335357	0.588	0.343	2.62744e-18
					45177	0.545597	0.378	0.19	2.0914e-146											Cwc15	0.335315	0.688	0.504	1.35355e-09
					Zcchc14	0.544715	0.429	0.302	1.23572e-79											Rpa1	0.333913	0.354	0.118	8.34877e-35
					Il10rb	0.543015	0.304	0.11	9.07122e-192											45179	0.333753	0.315	0.081	6.72244e-47
					Ctsc	0.541733	0.311	0.137	1.29939e-135											Rps27l	0.333435	0.878	0.708	2.26178e-12
					Cpeb4	0.541477	0.417	0.291	2.18073e-81											Ndufa2	0.333011	0.875	0.733	9.30142e-09
					Ogt	0.541004	0.413	0.313	1.19471e-58											Taf15	0.332988	0.476	0.264	3.16944e-13
					Nedd9	0.540702	0.461	0.331	4.61629e-74											Cdc45	0.332902	0.26	0.043	1.47682e-72
					Cd1d1	0.540029	0.556	0.437	1.41468e-87											Psap	0.33217	0.91	0.729	2.39485e-16
					Lnpep	0.53866	0.422	0.311	1.75502e-70											Mettl9	0.332168	0.637	0.454	1.20626e-08
					Sbf2	0.538045	0.348	0.196	1.04111e-98											Fndc4	0.331775	0.283	0.115	2.27038e-17
					Zfp503	0.537535	0.309	0.162	2.01581e-95											Ptgr1	0.331462	0.251	0.057	1.33936e-43
					Mprip	0.536256	0.627	0.54	1.12382e-107											Ctnnb1	0.329996	0.83	0.746	0.000128257
					2900097C17Rik	0.535679	0.612	0.548	4.70152e-90											Etfa	0.329854	0.611	0.386	6.352e-15
					Psme1	0.5355	0.637	0.462	2.41704e-134											Adgra2	0.329411	0.325	0.095	1.02702e-37
					Rab11fip2	0.534904	0.324	0.17	1.23378e-106											Ndufb8	0.328882	0.82	0.642	5.63278e-12
					Ube2d3	0.533051	0.786	0.719	1.35806e-105											Efemp2	0.328331	0.74	0.503	1.03272e-16
					Bgn	0.532622	0.98	0.852	1.26408e-154											Atp5k	0.328236	0.839	0.674	3.31853e-10
					Tnfrsf21	0.532432	0.285	0.097	2.96981e-195											Fibin	0.327988	0.678	0.439	9.61835e-12
					Rtp4	0.532221	0.3	0.1	1.13101e-204											Maf	0.327872	0.601	0.31	4.39403e-22
					Parp14	0.531763	0.308	0.103	4.48301e-202											Adam12	0.327347	0.563	0.308	3.24025e-19
					Nfil3	0.531407	0.386	0.259	3.97538e-74											Htra1	0.327336	0.534	0.322	3.31919e-12
					Rbm39	0.530595	0.906	0.812	1.75172e-153											Aip	0.327181	0.46	0.299	9.95411e-07
					Tmem50a	0.530309	0.701	0.637	8.49866e-115											Gtf2h5	0.32704	0.762	0.581	1.71442e-09
					Nfe2l1	0.530176	0.602	0.521	7.96687e-92											Cxcl10	0.326771	0.312	0.129	9.38821e-17
					BC005537	0.530073	0.594	0.545	7.74739e-67											Cenpx	0.326356	0.572	0.37	1.217e-11
					Impact	0.528139	0.31	0.147	1.79881e-124											G3bp1	0.326325	0.678	0.511	3.49389e-08
					Gm12216	0.527973	0.287	0.157	1.51561e-74											Dhrs7b	0.325904	0.383	0.176	3.33172e-19
					Man2a1	0.5278	0.319	0.136	9.81632e-146											Thoc7	0.324662	0.743	0.525	1.41564e-14
					Ddhd1	0.527541	0.274	0.129	9.23496e-105											P3h3	0.32464	0.585	0.385	6.73884e-11
					Mdfic	0.526669	0.3	0.103	1.62768e-199											Cct7	0.324329	0.765	0.579	2.05163e-12
					Man2a2	0.525798	0.313	0.151	9.546e-121											Rfc1	0.324207	0.518	0.305	4.85098e-16
					Myof	0.525469	0.286	0.086	8.32681e-233											Tpr	0.323389	0.807	0.657	8.15004e-14
					Itm2a	0.524959	0.377	0.172	3.37295e-156											Pcbd2	0.323388	0.476	0.306	3.43054e-09
					Tsc22d2	0.522369	0.476	0.411	2.25407e-46											Srsf7	0.323193	0.817	0.613	6.84433e-14
					Pgd	0.52222	0.371	0.243	3.42389e-81											Psma4	0.323113	0.781	0.619	2.55378e-07
					Net1	0.522174	0.322	0.131	5.29641e-160											Hdac1	0.323006	0.666	0.415	1.12534e-17
					Lasp1	0.521121	0.408	0.284	1.03722e-76											Morf4l2	0.322621	0.814	0.664	1.29258e-05
					Il3ra	0.520762	0.291	0.082	4.84551e-252											Id2	0.322574	0.64	0.412	7.07581e-12
					Sorbs2	0.520528	0.498	0.401	1.32594e-62											Rgs10	0.322271	0.54	0.199	5.70012e-50
					Ncam1	0.52039	0.482	0.388	2.7663e-60											Eloc	0.321447	0.762	0.562	4.6452e-11
					Emilin1	0.520064	0.535	0.438	3.53119e-76											Sarnp	0.320857	0.785	0.575	6.11803e-14
					Vmp1	0.518518	0.401	0.347	3.70353e-36											Hdac2	0.320069	0.511	0.316	1.12945e-10
					Mat2a	0.518353	0.597	0.551	5.04207e-54											Hnrnpa1	0.319544	0.846	0.679	1.84884e-16
					Fam20a	0.518283	0.253	0.041	0											Nfyb	0.319464	0.399	0.226	1.8563e-09
					Prdx4	0.51818	0.634	0.561	3.62173e-81											Bgn	0.318865	0.987	0.86	1.03999e-06
					Igsf10	0.517955	0.298	0.116	1.58148e-159											Hexa	0.318689	0.688	0.507	5.14456e-08
					Itpr1	0.517744	0.382	0.232	2.36322e-93											Sclt1	0.318665	0.338	0.107	3.18705e-35
					Ctdspl	0.51708	0.423	0.313	6.78636e-68											Tnfrsf19	0.318178	0.521	0.303	3.68646e-13
					Reep3	0.516659	0.636	0.557	1.20943e-85											Tmco1	0.317975	0.749	0.62	1.86726e-05
					Jag1	0.516636	0.29	0.082	1.05607e-240											Psmb2	0.317525	0.794	0.611	5.93318e-08
					Ankrd44	0.515771	0.27	0.107	1.17094e-139											Eif4a1	0.317438	0.929	0.835	1.14373e-08
					Stox2	0.515345	0.379	0.262	7.50013e-60											Pigyl	0.317246	0.469	0.275	2.551e-12
					Med13	0.515014	0.501	0.445	1.0605e-48											Zfhx4	0.317129	0.627	0.359	6.02243e-20
					Sbno2	0.514186	0.416	0.353	8.35695e-34											Brip1	0.31705	0.267	0.039	1.85749e-86
					Foxn3	0.513914	0.612	0.531	5.34079e-85											Abracl	0.317034	0.595	0.408	1.60145e-08
					Baiap2	0.51263	0.378	0.294	2.73193e-37											Ywhab	0.316242	0.826	0.638	7.06755e-12
					S100a6	0.511227	0.717	0.418	6.04935e-231											Ube2n	0.31604	0.675	0.504	1.84507e-05
					Ptpn1	0.51063	0.499	0.416	1.28573e-61											Ldhb	0.315983	0.405	0.239	3.56015e-08
					Ddr2	0.510186	0.518	0.412	1.4184e-73											Emp1	0.315879	0.775	0.559	3.97441e-11
					Pdia3	0.510173	0.866	0.779	3.48228e-148											Vps36	0.315368	0.559	0.352	1.02827e-13
					Hook3	0.510015	0.524	0.467	1.39237e-55											Atp5d	0.314697	0.897	0.779	4.49357e-07
					Cry2	0.509213	0.278	0.127	4.27053e-113											Map4	0.314659	0.579	0.319	9.60319e-21
					Hexim1	0.508389	0.511	0.387	2.17403e-80											Tcirg1	0.314598	0.376	0.162	1.0197e-19
					Irf2bp2	0.50815	0.57	0.513	4.5699e-65											Reep4	0.314034	0.302	0.086	4.49178e-38
					Zbp1	0.506411	0.25	0.05	0											S100b	0.313874	0.363	0.178	8.65658e-12
					Itga9	0.506229	0.284	0.064	0											Haus1	0.313854	0.331	0.102	2.90412e-37
					Fuca2	0.50591	0.308	0.166	6.31272e-95											Cox6b1	0.313457	0.878	0.741	3.98383e-07
					Gdf10	0.505503	0.265	0.087	7.06651e-175											Echs1	0.313299	0.457	0.294	8.4716e-07
					Tob2	0.505471	0.437	0.369	4.52879e-44											Rpl41	0.312585	0.99	0.961	5.87018e-13
					Gcnt2	0.504725	0.284	0.105	3.06254e-159											Nedd4	0.31224	0.913	0.825	1.53974e-12
					Clip2	0.50371	0.274	0.105	1.18049e-153											Trir	0.31151	0.772	0.594	8.53799e-07
					Sp100	0.503328	0.297	0.095	6.8947e-209											Rpl22l1	0.311344	0.932	0.831	2.70445e-08
					Ankrd17	0.503158	0.561	0.503	6.6986e-58											Matr3	0.311067	0.608	0.432	1.68656e-07
					Cib1	0.502586	0.439	0.396	9.71253e-39											Pum2	0.310688	0.572	0.391	6.21433e-09
					Dtnbp1	0.502432	0.384	0.253	3.28748e-79											Rbms3	0.310542	0.434	0.237	8.36118e-12
					Chst2	0.502198	0.309	0.101	2.36618e-214											Brd8	0.310255	0.582	0.32	1.95205e-21
					Tap1	0.501754	0.37	0.212	1.42444e-97											Mzt1	0.309868	0.418	0.238	8.32831e-12
					Yap1	0.499755	0.369	0.259	7.51997e-59											Sdhb	0.309816	0.72	0.519	1.32592e-10
					Flnb	0.499158	0.37	0.201	1.95573e-110											Matn2	0.309723	0.257	0.046	4.35375e-64
					Cdk14	0.498784	0.369	0.253	2.85461e-66											Ccni	0.309352	0.627	0.441	1.19302e-08
					Vezt	0.497697	0.266	0.104	3.28623e-143											Pih1d1	0.309234	0.473	0.213	9.21084e-27
					Tnrc18	0.497642	0.372	0.248	2.83426e-72											Zcrb1	0.308736	0.74	0.552	3.90361e-06
					Nav2	0.496639	0.297	0.158	9.7113e-81											Haus7	0.308563	0.357	0.114	2.72269e-38
					Txnrd1	0.495282	0.468	0.416	5.45411e-42											Aaas	0.308464	0.331	0.093	2.11432e-43
					Ptpn13	0.494647	0.364	0.244	1.09967e-67											Suz12	0.308218	0.508	0.269	3.39803e-17
					Aida	0.493829	0.342	0.198	2.51502e-91											Lsm8	0.307549	0.511	0.318	1.80577e-11
					Parva	0.49336	0.383	0.24	1.56991e-88											Ehmt2	0.307199	0.466	0.25	1.54991e-16
					Tap2	0.493296	0.373	0.205	1.55188e-109											Cfap20	0.306599	0.524	0.347	2.84466e-09
					Cul1	0.492767	0.667	0.608	2.53616e-84											Tssc4	0.306428	0.469	0.244	1.37261e-17
					Zc3h12a	0.492179	0.317	0.168	1.19814e-96											Cd44	0.306108	0.55	0.325	6.25466e-14
					Osmr	0.49104	0.298	0.139	8.92939e-110											Ppih	0.306009	0.412	0.169	1.78079e-25
					Emsy	0.490847	0.37	0.289	6.05803e-43											Cpne3	0.305815	0.441	0.256	1.02353e-10
					Sqor	0.490044	0.272	0.084	3.16948e-210											Gapdh	0.305808	0.926	0.746	1.78954e-14
					Agpat5	0.489754	0.376	0.256	1.33496e-69											Parva	0.305615	0.453	0.248	1.65858e-13
					Sema7a	0.488399	0.332	0.166	3.45121e-110											Ube2t	0.304939	0.289	0.05	3.21915e-77
					Il6st	0.488177	0.582	0.383	2.26112e-170											Cacybp	0.304882	0.63	0.429	3.52637e-10
					H2-M3	0.487875	0.32	0.15	2.93879e-130											Mrps16	0.304468	0.672	0.507	1.7458e-07
					Cnn3	0.487403	0.46	0.233	4.76544e-155											Tead2	0.304364	0.328	0.106	8.91871e-33
					P3h3	0.487226	0.468	0.381	5.07851e-59											Psmb7	0.303955	0.656	0.47	5.51453e-08
					Nisch	0.486392	0.6	0.556	9.43086e-67											Immt	0.303863	0.566	0.373	1.24769e-10
					Kirrel	0.48613	0.344	0.222	1.40882e-70											Ipo5	0.30353	0.45	0.285	2.94246e-08
					Ngf	0.48526	0.255	0.054	8.38469e-293											1110004F10Rik	0.303528	0.723	0.553	3.02777e-07
					Ctnnbip1	0.483966	0.355	0.251	1.04825e-55											Ppp1cc	0.302848	0.698	0.504	2.65831e-14
					Snrnp70	0.483698	0.67	0.604	1.12037e-91											Ccdc25	0.302784	0.492	0.268	2.09133e-17
					Zfp703	0.48147	0.41	0.302	2.62113e-56											Brca2	0.302466	0.27	0.064	1.66949e-44
					Sgpl1	0.481193	0.279	0.126	3.24255e-117											Ubb	0.301178	0.994	0.941	6.43391e-05
					Ywhaz	0.481074	0.78	0.71	1.12138e-118											Dnmt1	0.300279	0.415	0.158	8.20861e-31
					Efemp2	0.480522	0.6	0.498	3.58407e-83											Scarf2	0.299914	0.582	0.362	7.18827e-12
					Clk4	0.480363	0.381	0.313	6.26633e-40											D10Wsu102e	0.299723	0.415	0.293	0.0241128
					Flna	0.480181	0.602	0.459	3.45475e-129											Tmbim6	0.2997	0.807	0.692	1.90436e-07
					Adam9	0.47929	0.289	0.122	6.80159e-138											Ap1s2	0.299527	0.605	0.408	8.99664e-08
					Sgk1	0.478906	0.544	0.351	1.15558e-101											Azin1	0.299238	0.746	0.584	9.14785e-09
					Col12a1	0.478368	0.523	0.229	2.52289e-215											Pkmyt1	0.299086	0.283	0.045	2.66848e-83
					St6galnac4	0.477095	0.35	0.251	4.18929e-53											Rbm8a	0.298978	0.778	0.572	2.17305e-10
					Eif4g3	0.476989	0.515	0.459	1.30117e-51											Gjc1	0.298653	0.277	0.074	5.38888e-35
					Ttc28	0.475676	0.418	0.313	3.01308e-59											Ncoa7	0.29857	0.428	0.204	5.24333e-19
					Arhgap42	0.474189	0.325	0.223	5.20628e-54											Mlf2	0.298516	0.672	0.493	1.06617e-08
					Rhob	0.473229	0.582	0.462	1.12628e-79											Mipep	0.298477	0.318	0.133	5.52896e-19
					Zfand5	0.473008	0.781	0.739	2.6658e-57											Cep57	0.298415	0.379	0.175	2.71407e-17
					Bmpr2	0.472994	0.505	0.403	1.03957e-69											Hmgb3	0.297291	0.518	0.202	7.56298e-35
					Kcnk2	0.472935	0.415	0.227	1.02495e-109											Trappc1	0.297222	0.418	0.26	2.40162e-08
					Htra1	0.471915	0.44	0.316	2.98725e-72											Leprot	0.297152	0.582	0.379	2.58641e-12
					Mmp23	0.469214	0.572	0.442	5.81e-76											Dipk2a	0.296774	0.627	0.392	6.7549e-14
					Kmt2e	0.468209	0.665	0.622	6.00982e-74											Rac1	0.296703	0.801	0.654	2.45139e-10
					Arpc1b	0.467709	0.76	0.657	5.87827e-119											Tspan4	0.296378	0.572	0.356	1.58465e-12
					Bcl9l	0.467002	0.331	0.206	1.47849e-70											Mcm2	0.296331	0.273	0.093	1.80384e-22
					Ermp1	0.466333	0.262	0.097	3.05851e-151											Ifitm2	0.296307	0.939	0.805	1.00305e-10
					Abcc5	0.465395	0.309	0.187	3.44609e-68											Pde6d	0.295858	0.437	0.231	7.74002e-15
					Pbx1	0.465377	0.366	0.265	6.40918e-52											Hspa13	0.295613	0.511	0.322	4.06941e-10
					Rnf213	0.464068	0.335	0.162	9.05499e-118											Nek2	0.295549	0.277	0.027	3.66121e-145
					Nr1d2	0.463894	0.282	0.197	3.21935e-37											Baz1b	0.295432	0.601	0.368	2.514e-18
					Smo	0.463683	0.332	0.242	3.45015e-45											Cklf	0.295342	0.305	0.105	1.02645e-27
					Degs1	0.463091	0.49	0.418	2.26261e-56											Cops9	0.294765	0.794	0.615	1.18076e-07
					Aff4	0.461251	0.496	0.456	1.23923e-40											Ncaph2	0.294472	0.537	0.339	1.37773e-12
					Socs1	0.461066	0.338	0.269	3.67208e-27											Pola1	0.294428	0.367	0.095	2.05337e-54
					Pcolce	0.460321	0.689	0.508	2.27018e-105											Pgk1	0.294425	0.65	0.433	8.33256e-13
					Rab34	0.45894	0.373	0.274	2.48077e-55											Ski	0.294417	0.605	0.423	1.45447e-08
					Brd2	0.456562	0.708	0.692	9.16528e-49											Gstm1	0.294173	0.547	0.296	9.62301e-16
					Ddx3x	0.456414	0.763	0.705	4.62761e-84											Sdc1	0.294098	0.341	0.116	5.62908e-28
					Tshz2	0.455629	0.413	0.327	4.51178e-44											Casp8ap2	0.293813	0.434	0.193	7.53489e-23
					Phlda3	0.453554	0.375	0.215	4.46756e-93											Cox6c	0.29378	0.939	0.83	8.83798e-08
					Brwd1	0.453512	0.425	0.388	1.14116e-27											Arf5	0.293772	0.91	0.778	1.33064e-09
					Chd6	0.453149	0.43	0.346	1.90257e-51											Edf1	0.29365	0.817	0.685	0.00149013
					Ptpra	0.4523	0.431	0.358	1.34999e-46											Dnajc10	0.293499	0.482	0.272	5.17201e-14
					Cbx4	0.451908	0.307	0.216	9.94086e-43											Ccdc80	0.293122	0.862	0.62	3.65483e-18
					Macf1	0.451783	0.617	0.562	3.61107e-65											Actg1	0.292863	0.974	0.914	6.53451e-07
					Daam2	0.451715	0.3	0.188	1.39322e-58											Pgam1	0.29282	0.72	0.509	3.56408e-13
					Cdkn2aip	0.451406	0.319	0.235	4.08804e-39											Efnb1	0.291643	0.579	0.376	1.02356e-10
					Cflar	0.45132	0.414	0.335	1.09602e-45											Arpc1b	0.29143	0.823	0.662	1.26986e-06
					Csrp2	0.451256	0.378	0.244	1.29126e-68											Rbm42	0.291416	0.595	0.405	3.13657e-08
					Comt	0.451165	0.445	0.378	2.6351e-47											Gpsm2	0.291042	0.383	0.2	6.06697e-13
					Atp2a2	0.449999	0.537	0.473	6.58685e-60											Vcp	0.290835	0.855	0.705	4.74472e-05
					Cblb	0.449732	0.29	0.159	4.97225e-78											Ndufs6	0.290827	0.778	0.614	1.0014e-07
					P2rx4	0.449665	0.286	0.156	1.1342e-78											Tmem107	0.290817	0.408	0.202	4.09407e-17
					Ino80d	0.449623	0.381	0.295	1.02813e-45											Itgb5	0.29078	0.444	0.218	5.83486e-16
					Ing2	0.447365	0.386	0.36	1.84049e-19											Fkbp3	0.290717	0.624	0.475	0.00451354
					Map1b	0.447257	0.288	0.15	5.16074e-77											Polr3k	0.290442	0.399	0.237	9.44104e-08
					2810013P06Rik	0.445778	0.27	0.147	3.44688e-71											Nrm	0.290333	0.334	0.133	4.36815e-23
					Ubr5	0.44568	0.471	0.402	1.14121e-50											Ergic2	0.289518	0.621	0.448	5.87128e-07
					Nbeal1	0.445468	0.408	0.325	1.5694e-46											Atp5b	0.289323	0.929	0.802	1.66517e-12
					Tmem30a	0.445237	0.529	0.482	5.26296e-49											Mad2l2	0.289009	0.322	0.131	1.40572e-19
					Ctnnd1	0.445194	0.436	0.35	4.52765e-52											Ndc1	0.288851	0.289	0.059	4.69502e-62
					9530068E07Rik	0.444907	0.47	0.407	1.09655e-52											Sgcd	0.288774	0.267	0.055	2.07254e-52
					Sel1l	0.444843	0.332	0.235	3.43929e-50											Hnrnpk	0.288207	0.878	0.781	4.02116e-09
					Lncpint	0.443832	0.283	0.193	7.71719e-41											Magoh	0.28782	0.691	0.49	2.32412e-11
					Anxa2	0.443719	0.723	0.604	3.67645e-91											Lin54	0.287666	0.296	0.083	8.5368e-38
					Slc9a3r1	0.442869	0.272	0.114	5.53191e-129											Ptpra	0.287338	0.572	0.361	2.58772e-10
					Rcbtb2	0.442806	0.316	0.215	2.07327e-52											Mfsd10	0.287046	0.363	0.177	1.51462e-14
					Trim35	0.442269	0.301	0.211	2.42028e-41											Thap12	0.286935	0.511	0.273	5.28304e-17
					Ncstn	0.442072	0.316	0.191	1.85441e-73											Pdcd5	0.286914	0.756	0.562	1.13114e-09
					Shisa5	0.44109	0.409	0.31	1.6936e-55											Cebpb	0.28682	0.817	0.659	1.17392e-07
					Top1	0.44104	0.793	0.749	4.60279e-71											Gstm2	0.286409	0.508	0.25	1.0197e-21
					Fscn1	0.440733	0.44	0.348	3.38403e-51											Rps2	0.286391	0.977	0.922	1.45153e-12
					B3gnt2	0.440689	0.377	0.243	3.12639e-71											Lrpap1	0.286294	0.666	0.488	5.04245e-08
					Ddx58	0.440371	0.27	0.113	1.57651e-123											Tmem59	0.286036	0.9	0.792	2.52793e-05
					Tbl1xr1	0.439137	0.32	0.202	6.51292e-66											Atp5j2	0.28591	0.897	0.752	0.000305476
					Acvr1	0.439076	0.306	0.223	1.45105e-39											Cit	0.285754	0.344	0.061	1.3039e-87
					Cemip2	0.438933	0.382	0.265	8.63437e-62											Atp5c1	0.285094	0.846	0.693	3.568e-05
					Hspa8	0.438647	0.967	0.915	4.74242e-116											Gm49980	0.284938	0.331	0.11	4.76904e-32
					Wif1	0.438577	0.616	0.353	2.98476e-188											Ndufb9	0.284812	0.862	0.717	4.75561e-07
					Pbxip1	0.438283	0.394	0.294	1.73569e-55											1500009L16Rik	0.284758	0.296	0.111	8.85302e-18
					Ccnd2	0.438146	0.452	0.341	3.50086e-55											Runx2	0.28465	0.682	0.513	1.19848e-07
					Dleu2	0.437812	0.468	0.473	1.72583e-13											Nptn	0.284596	0.701	0.496	1.21195e-12
					Tmx3	0.435836	0.373	0.276	2.05797e-51											Ptp4a2	0.284531	0.807	0.678	1.1437e-06
					Mafb	0.435431	0.483	0.258	2.26791e-145											Tmem14c	0.284363	0.788	0.626	1.65735e-09
					Fut11	0.434652	0.299	0.181	1.39383e-65											Dck	0.284344	0.277	0.062	2.1019e-49
					Usp9x	0.434343	0.514	0.478	8.05993e-42											Cfdp1	0.284272	0.749	0.556	3.62916e-09
					Atf6	0.433888	0.326	0.26	2.65349e-29											Epdr1	0.284239	0.463	0.212	1.57082e-21
					Tspan17	0.433647	0.356	0.273	7.78125e-41											Pdzd11	0.283381	0.524	0.349	1.21995e-07
					Tgfb1i1	0.43302	0.317	0.178	1.44673e-82											Lmo7	0.283339	0.576	0.368	2.35619e-11
					Rictor	0.432765	0.324	0.255	3.93674e-29											Rbmx	0.283034	0.373	0.158	1.57347e-20
					Tnrc6b	0.432733	0.477	0.407	7.05224e-48											Adamts2	0.282767	0.74	0.515	4.89141e-07
					Pmepa1	0.432508	0.717	0.574	2.35889e-103											Hnrnpd	0.282756	0.711	0.507	2.16533e-10
					Srsf5	0.431305	0.776	0.695	8.60016e-95											Bmp1	0.282637	0.823	0.642	7.32693e-07
					Hipk3	0.430745	0.32	0.205	3.55606e-61											Ugp2	0.282479	0.518	0.275	1.68984e-16
					Elf1	0.430662	0.506	0.398	1.92456e-65											Krtcap2	0.282386	0.887	0.726	4.40473e-05
					Appl1	0.430373	0.353	0.271	4.58334e-40											Bora	0.282196	0.299	0.095	6.42907e-30
					Psme2	0.429761	0.529	0.481	7.87419e-48											Sf3b2	0.282104	0.752	0.556	7.56536e-12
					Enpp5	0.429422	0.301	0.187	4.113e-63											Trip6	0.281572	0.392	0.215	4.10316e-11
					Plekhg2	0.429246	0.275	0.115	4.36452e-123											Vdac1	0.281462	0.675	0.486	3.91074e-08
					Map3k2	0.429129	0.352	0.277	4.22398e-35											Eldr	0.281399	0.251	0.016	5.17033e-208
					Atp6ap2	0.426926	0.401	0.332	9.54154e-39											Rad18	0.280912	0.296	0.075	3.63647e-44
					Clstn1	0.426845	0.305	0.163	7.06423e-88											Igsf8	0.280665	0.305	0.126	7.01045e-18
					Tagln2	0.426834	0.663	0.423	1.44754e-154											Ppp1ca	0.280482	0.865	0.721	5.77819e-07
					Ginm1	0.426661	0.412	0.347	1.06632e-40											Prdx5	0.280268	0.862	0.701	1.54587e-07
					Ash1l	0.426393	0.545	0.517	5.51988e-40											Sun2	0.280024	0.441	0.252	6.11689e-12
					Asah1	0.425709	0.39	0.289	1.71943e-56											Mpc2	0.280022	0.743	0.618	4.39153e-05
					Tax1bp1	0.425354	0.77	0.696	2.85218e-114											Rpl24	0.279861	0.99	0.921	5.07526e-11
					Vcl	0.424908	0.416	0.286	2.43509e-73											Dtnbp1	0.279422	0.476	0.26	1.85136e-14
					Srpx2	0.424501	0.408	0.289	2.25447e-63											Chn1	0.279323	0.611	0.4	1.0933e-06
					Laptm4a	0.42434	0.912	0.806	1.37991e-119											Pds5b	0.279251	0.514	0.253	9.39691e-24
					Bmp2	0.424273	0.32	0.246	1.15185e-26											Pole4	0.27866	0.486	0.313	8.13552e-09
					Myh9	0.42422	0.658	0.527	4.02719e-124											Bcl2l12	0.278404	0.315	0.128	4.19075e-19
					Sav1	0.423862	0.354	0.263	4.34269e-47											Ap2s1	0.278098	0.74	0.546	5.12013e-11
					Ltbp3	0.423419	0.405	0.321	3.57271e-47											Ctdspl2	0.278021	0.405	0.198	5.01551e-17
					Ctdsp2	0.422218	0.456	0.402	1.29232e-40											Mgat2	0.277059	0.508	0.369	0.00142434
					Dock8	0.421118	0.252	0.138	3.15027e-63											Psme1	0.276243	0.73	0.471	2.77848e-14
					Cdh2	0.420648	0.793	0.582	7.42513e-80											Mapre1	0.276186	0.736	0.57	2.181e-07
					Mapkapk2	0.420566	0.409	0.356	8.48814e-34											Stag1	0.276114	0.537	0.344	6.62977e-10
					Nid2	0.420441	0.294	0.107	4.17555e-157											Zwilch	0.276048	0.254	0.034	5.37586e-93
					Clock	0.419944	0.349	0.29	2.29692e-27											Ccdc12	0.275946	0.794	0.651	1.80626e-06
					Rasl11a	0.419759	0.378	0.256	2.5328e-53											Brk1	0.275858	0.768	0.592	1.6927e-07
					Ggh	0.419693	0.47	0.42	9.73805e-40											Trip13	0.275425	0.26	0.047	1.23466e-64
					Abhd5	0.418307	0.323	0.25	8.33207e-34											Cetn3	0.275056	0.717	0.55	4.61996e-07
					Dnajc10	0.417604	0.352	0.268	1.58919e-41											Rad50	0.274801	0.437	0.192	2.67822e-23
					B4gat1	0.417568	0.306	0.204	1.94939e-53											Smarcb1	0.274508	0.511	0.33	2.78827e-08
					Atxn1	0.416927	0.289	0.193	2.04749e-43											Cenpl	0.274196	0.299	0.055	3.42954e-73
					Ugcg	0.416916	0.324	0.215	1.8651e-50											Psma7	0.273705	0.846	0.723	1.71603e-06
					Wwc2	0.415493	0.459	0.428	6.07179e-28											Smim19	0.273455	0.405	0.236	9.1931e-10
					Tgfb3	0.41499	0.275	0.147	1.89767e-75											Prr7	0.273443	0.296	0.131	1.94674e-13
					Pgf	0.41411	0.285	0.15	1.61179e-79											Dazap1	0.273368	0.646	0.406	7.28737e-16
					Cacna2d1	0.412118	0.3	0.2	7.3291e-49											Asph	0.273219	0.54	0.355	2.03378e-08
					Gbp7	0.411358	0.329	0.19	6.01212e-74											Cox5b	0.272735	0.842	0.705	6.04523e-07
					Sphk1	0.410734	0.353	0.281	2.70937e-30											Podnl1	0.27265	0.254	0.093	1.35358e-16
					Lats2	0.410432	0.366	0.281	6.40971e-43											Tln2	0.272392	0.318	0.14	2.79456e-14
					Rab8b	0.409999	0.329	0.169	1.1211e-102											Cops8	0.272183	0.54	0.396	0.000527542
					Slbp	0.409804	0.464	0.378	6.04875e-49											Pdia4	0.271963	0.64	0.48	1.18781e-06
					Ddx17	0.409687	0.531	0.497	5.76265e-43											Rab34	0.271623	0.534	0.279	4.00725e-20
					Trappc10	0.408748	0.298	0.193	8.8188e-54											Txndc5	0.271378	0.656	0.5	2.99371e-06
					Znrf1	0.407954	0.326	0.236	6.75296e-41											Pgrmc1	0.271089	0.672	0.482	9.00146e-09
					Zcchc7	0.40716	0.366	0.295	3.92993e-34											Hnrnpl	0.270862	0.736	0.567	9.42577e-12
					Ppp1r15b	0.406605	0.37	0.31	8.34591e-32											Itgb1	0.270783	0.871	0.748	8.83215e-05
					Hoxa10	0.40657	0.268	0.174	9.06165e-46											Gkap1	0.270486	0.36	0.212	8.41338e-07
					Derl2	0.406401	0.355	0.305	6.2711e-28											Tbcb	0.270123	0.688	0.504	7.17826e-09
					Nenf	0.40571	0.698	0.66	4.80421e-61											Rpa2	0.270059	0.35	0.138	1.24186e-23
					Ywhab	0.405655	0.671	0.637	2.18987e-65											Gxylt1	0.269723	0.389	0.188	1.37631e-16
					Tnip1	0.405428	0.254	0.135	4.51647e-70											Gmds	0.269029	0.379	0.217	7.00909e-09
					Antxr2	0.405413	0.376	0.318	8.3868e-30											Pa2g4	0.269022	0.656	0.406	2.02426e-15
					Hfe	0.405206	0.257	0.101	1.3472e-131											Mesd	0.268695	0.582	0.375	1.561e-12
					Chd3	0.403933	0.39	0.305	6.96072e-45											Fus	0.268425	0.839	0.718	6.58483e-10
					Susd6	0.403411	0.329	0.231	3.19766e-49											Eif1ad	0.268329	0.447	0.271	3.00223e-08
					Erap1	0.403318	0.261	0.134	5.98093e-79											Cuta	0.267923	0.695	0.537	9.14617e-06
					Fndc3a	0.403259	0.45	0.401	9.52039e-35											Gng10	0.267499	0.614	0.428	6.11132e-09
					Iffo2	0.403093	0.299	0.222	7.73331e-31											Cnih1	0.267411	0.608	0.453	7.58706e-06
					Tcirg1	0.40101	0.277	0.156	8.48853e-68											Eif3c	0.267317	0.807	0.664	8.74248e-06
					Dock4	0.400553	0.256	0.144	1.70116e-58											Zfp207	0.267281	0.55	0.359	1.8636e-08
					Nuak1	0.400227	0.412	0.374	9.80004e-22											Rex1bd	0.266893	0.791	0.61	2.08745e-10
					Gbp3	0.399459	0.259	0.109	5.44353e-110											Ndufs2	0.266824	0.717	0.562	1.23743e-07
					Mapk8	0.398953	0.274	0.205	1.36226e-27											Fgfr1	0.266606	0.778	0.593	6.42152e-05
					Plod3	0.398691	0.333	0.268	2.12552e-30											Tbx15	0.266211	0.296	0.144	8.1912e-10
					Tug1	0.39825	0.346	0.277	1.8916e-32											Coq2	0.266157	0.389	0.233	2.23198e-07
					Mpc2	0.398002	0.628	0.618	2.14863e-45											Dynlt1f	0.266083	0.251	0.067	1.1279e-33
					Twist1	0.39754	0.479	0.387	1.97124e-40											Prmt1	0.265762	0.637	0.47	9.14483e-07
					Amotl1	0.395956	0.486	0.408	4.19749e-48											Fuca2	0.26569	0.37	0.174	3.41565e-15
					Srpx	0.395176	0.434	0.381	3.62611e-32											Prcp	0.2655	0.566	0.396	6.03165e-07
					Sntb2	0.394958	0.313	0.186	4.40535e-65											Sh3bgrl	0.26532	0.807	0.664	5.53574e-08
					Vma21	0.394785	0.384	0.349	1.47809e-24											Wee1	0.26516	0.35	0.169	1.17652e-14
					Ets1	0.394615	0.454	0.233	8.87634e-138											Zcchc24	0.264533	0.46	0.236	3.61444e-16
					Prrc2c	0.393151	0.703	0.643	5.11075e-85											Kmt5a	0.263993	0.624	0.412	1.81792e-12
					Sbds	0.391851	0.413	0.322	9.26374e-50											Sf3a3	0.263695	0.447	0.283	1.12577e-06
					Sptan1	0.391067	0.476	0.424	1.74256e-34											Cep192	0.263594	0.318	0.088	4.21733e-42
					Mxi1	0.390949	0.303	0.219	1.34724e-37											Tnfsf11	0.263568	0.251	0.085	2.38719e-19
					Prrc2b	0.390182	0.369	0.296	1.75717e-34											Gps1	0.263043	0.595	0.428	4.22344e-06
					Rgl1	0.390102	0.316	0.192	2.89107e-64											Atp5j	0.262782	0.875	0.768	0.000251898
					Crebrf	0.388011	0.341	0.247	5.8001e-43											Ap1s1	0.262571	0.498	0.34	6.98305e-06
					Emc7	0.387145	0.553	0.53	1.95956e-42											Itgb3bp	0.262285	0.302	0.121	1.82399e-19
					Tor1aip1	0.384893	0.492	0.47	4.99068e-32											Stox2	0.261751	0.489	0.268	4.04885e-14
					Fbxo32	0.382761	0.263	0.209	3.6286e-16											Cdca4	0.261265	0.296	0.126	7.53273e-16
					Nfkb2	0.3825	0.349	0.246	2.08354e-49											Sac3d1	0.260784	0.367	0.162	1.21637e-19
					Notch1	0.382134	0.308	0.12	9.91088e-144											Metrn	0.260719	0.296	0.09	1.9458e-32
					Idnk	0.382026	0.301	0.207	7.78869e-45											Rpp30	0.260446	0.309	0.141	3.77394e-13
					Sfpq	0.381963	0.704	0.661	1.30614e-62											Gpx3	0.259507	0.804	0.62	8.37417e-06
					Dbi	0.381801	0.676	0.639	2.44184e-58											Hnrnph1	0.25928	0.781	0.63	7.1698e-10
					Tut7	0.381571	0.57	0.482	1.53758e-65											Emc10	0.259256	0.733	0.606	2.55695e-05
					Dnajb9	0.381321	0.585	0.547	7.78315e-29											Fzd5	0.259129	0.402	0.204	8.99995e-13
					Pgs1	0.381249	0.261	0.178	1.43577e-36											Angptl4	0.258989	0.457	0.243	1.06662e-13
					Senp2	0.381225	0.326	0.298	6.43715e-13											Pbx3	0.258971	0.35	0.117	9.72466e-34
					Eea1	0.381183	0.394	0.329	6.05435e-35											Tmem176b	0.258747	0.913	0.771	1.02376e-05
					Tm9sf2	0.380904	0.49	0.468	2.03312e-32											Pfdn6	0.258386	0.598	0.399	6.95604e-11
					Nr3c1	0.380829	0.456	0.441	1.40535e-22											Acaa2	0.258351	0.395	0.208	8.70829e-12
					Ppp1r10	0.380719	0.402	0.355	3.14376e-23											Fbn1	0.257859	0.341	0.16	3.08142e-11
					Itga11	0.380296	0.282	0.216	2.32467e-26											Mcm3	0.257812	0.35	0.114	1.48198e-31
					Mmp14	0.380088	0.591	0.525	3.24883e-52											45180	0.257809	0.669	0.482	7.29591e-09
					Adam17	0.37987	0.32	0.235	2.82151e-39											Smarca5	0.257703	0.765	0.593	5.37351e-10
					Ptpn14	0.378869	0.28	0.208	1.30804e-28											Prelid1	0.257558	0.675	0.531	0.00588406
					1700025G04Rik	0.378429	0.328	0.224	1.81684e-44											Cpq	0.257344	0.73	0.523	2.53732e-09
					Tpm4	0.378333	0.676	0.563	5.871e-110											Washc3	0.257303	0.379	0.258	0.00611733
					Canx	0.377611	0.676	0.651	5.6606e-56											Ssbp1	0.257091	0.466	0.314	0.000179636
					Ldhb	0.376938	0.313	0.235	2.09926e-33											Fads2	0.257046	0.466	0.279	2.80428e-10
					Ndnf	0.376045	0.279	0.096	2.14742e-156											Osgep	0.256916	0.482	0.297	6.81987e-10
					Eif4e3	0.374402	0.254	0.118	6.38313e-90											Psmc4	0.256885	0.63	0.464	3.98242e-06
					Pcf11	0.37421	0.437	0.405	6.34644e-22											Cltb	0.256823	0.556	0.38	4.54973e-07
					Cavin1	0.374144	0.47	0.358	5.96607e-66											Lamb2	0.256802	0.576	0.393	9.20706e-09
					Hnrnpa2b1	0.374092	0.904	0.832	2.38864e-87											Aimp1	0.256714	0.707	0.514	3.55076e-09
					Crebbp	0.373913	0.487	0.458	2.49272e-32											Zc3hav1	0.256703	0.424	0.252	1.7172e-08
					Lgals8	0.373364	0.326	0.237	2.15233e-41											Sec11a	0.256627	0.714	0.568	5.41068e-05
					Cnot6	0.372703	0.395	0.325	1.22188e-36											Cdc27	0.256604	0.344	0.149	5.34027e-18
					Lpar1	0.372678	0.366	0.311	7.80081e-25											Psmb1	0.256533	0.878	0.715	0.000227442
					Pcmtd1	0.372282	0.388	0.333	6.20254e-29											Prkd3	0.256411	0.45	0.21	1.5087e-21
					N4bp1	0.372033	0.291	0.219	2.15457e-28											Itm2a	0.256381	0.328	0.185	1.72941e-05
					Uvrag	0.371271	0.278	0.184	3.15633e-43											Slc25a10	0.25575	0.421	0.22	1.5405e-15
					Saraf	0.369876	0.555	0.553	2.37098e-32											Dnajc19	0.254897	0.566	0.415	0.000406638
					4932438A13Rik	0.368799	0.36	0.313	1.67214e-20											Spr	0.254663	0.341	0.209	9.18114e-05
					Shc1	0.368141	0.298	0.221	2.47696e-32											Umps	0.254542	0.318	0.146	6.23286e-13
					Cd151	0.366354	0.345	0.217	6.3164e-66											H2afy2	0.254507	0.392	0.177	6.6057e-20
					Rcn2	0.365805	0.525	0.48	1.88441e-40											Cycs	0.254142	0.701	0.514	5.68511e-07
					Rtn4rl1	0.364775	0.253	0.16	4.81793e-43											Emb	0.254075	0.267	0.12	2.47174e-10
					Pdk4	0.364509	0.316	0.26	1.67505e-17											Pappa	0.253724	0.354	0.143	6.03797e-18
					Crtc3	0.363649	0.279	0.194	6.05585e-36											Brd3	0.252936	0.521	0.318	2.56892e-12
					Magt1	0.363235	0.417	0.405	6.12096e-18											Cntrl	0.252911	0.36	0.137	2.25947e-26
					Hmgcs1	0.362821	0.331	0.235	2.60098e-38											Rcn2	0.252638	0.688	0.481	1.13467e-09
					Cdc42bpa	0.362739	0.372	0.338	1.8501e-17											Mprip	0.252262	0.714	0.544	6.78812e-10
					Ecpas	0.362366	0.328	0.283	4.48583e-19											Tead1	0.252167	0.421	0.226	2.01431e-11
					Klf4	0.361904	0.756	0.726	3.86994e-13											Qser1	0.252075	0.312	0.172	1.60884e-07
					Dock7	0.360746	0.314	0.273	1.82256e-17											Cyp1b1	0.251754	0.293	0.109	1.26897e-17
					Snrnp48	0.36049	0.379	0.335	7.78162e-23											Tmem234	0.2516	0.752	0.63	0.00569182
					Myd88	0.360079	0.268	0.19	1.95788e-31											Psmb4	0.250927	0.804	0.672	8.41041e-06
					Zfp608	0.360022	0.299	0.255	2.66633e-15											Tusc3	0.250794	0.447	0.285	2.13554e-06
					Cldn10	0.359793	0.26	0.159	2.36122e-43											Slit3	0.250281	0.473	0.263	1.04129e-12
					AC149090.1	0.359309	0.308	0.229	1.02813e-29
					Brd4	0.359265	0.521	0.468	1.75657e-46
					Krit1	0.359249	0.316	0.293	1.03936e-09
					Zmynd11	0.35879	0.401	0.377	3.45268e-18
					Map1lc3b	0.358658	0.84	0.763	4.60228e-110
					Hist1h2bc	0.358639	0.575	0.45	1.67618e-87
					Midn	0.358627	0.474	0.461	1.43853e-18
					Cpne3	0.358341	0.322	0.253	1.16885e-29
					Unc93b1	0.357311	0.252	0.125	3.23407e-78
					Tsix	0.356491	0.291	0.237	3.22319e-16
					Pum1	0.355838	0.484	0.462	5.39059e-28
					Atxn2	0.355719	0.336	0.327	3.25905e-08
					Rasa3	0.355694	0.433	0.386	1.56349e-29
					Sertad2	0.35501	0.503	0.487	2.95436e-23
					Rnase4	0.354936	0.344	0.193	1.45325e-85
					Tiparp	0.354414	0.473	0.469	6.71539e-11
					Pde5a	0.354391	0.308	0.201	3.82514e-50
					Tmem160	0.353601	0.539	0.546	7.91285e-27
					Kif1b	0.353483	0.377	0.361	6.55481e-12
					Hnrnpl	0.352703	0.585	0.567	2.56854e-41
					Col16a1	0.352373	0.269	0.133	1.45518e-82
					Sirt1	0.352211	0.289	0.249	1.57671e-12
					Ptpn12	0.351893	0.345	0.26	5.20725e-37
					Esyt1	0.351368	0.306	0.242	5.01614e-25
					Zfand3	0.351007	0.35	0.279	8.54659e-34
					Adarb1	0.350336	0.338	0.269	2.96743e-26
					Slc50a1	0.350332	0.461	0.449	1.74739e-21
					Pard3	0.349684	0.296	0.223	1.64521e-28
					Plxnb2	0.348507	0.286	0.226	4.02556e-22
					Ifi35	0.347785	0.296	0.2	1.20866e-42
					Atf5	0.347653	0.293	0.243	4.88726e-17
					Rsu1	0.34763	0.487	0.41	4.69181e-54
					Ppp3cb	0.34732	0.329	0.273	3.62867e-24
					Klf2	0.345403	0.716	0.658	1.23204e-24
					Gadd45b	0.344463	0.81	0.694	6.04559e-52
					Nfix	0.344323	0.633	0.616	6.91526e-41
					Pld3	0.344269	0.31	0.261	2.7937e-19
					Rnf10	0.343847	0.539	0.515	7.18487e-39
					Gadd45a	0.342465	0.333	0.226	1.54212e-44
					Dync1i2	0.341063	0.595	0.568	3.14476e-46
					Cnn2	0.340973	0.675	0.578	2.87525e-58
					Tax1bp3	0.340896	0.308	0.224	6.68514e-35
					Csad	0.340834	0.29	0.227	2.13549e-24
					Ndst1	0.340118	0.282	0.173	3.10988e-51
					Arhgef12	0.340024	0.489	0.43	1.12904e-41
					Dennd5a	0.339844	0.352	0.29	1.02738e-27
					Atraid	0.339565	0.619	0.6	2.52323e-38
					Tgoln1	0.33948	0.446	0.414	9.92264e-26
					Slc39a14	0.339326	0.314	0.288	1.23418e-10
					Ltbr	0.33866	0.299	0.224	3.757e-30
					Maff	0.33848	0.408	0.379	3.24479e-12
					Rel	0.336999	0.311	0.269	1.86414e-13
					Hif1a	0.336689	0.516	0.473	4.67069e-31
					Impad1	0.335706	0.384	0.363	1.26794e-15
					Sik1	0.335421	0.271	0.2	3.21757e-24
					Smad4	0.33522	0.334	0.309	1.69473e-12
					St3gal1	0.334876	0.335	0.325	8.8501e-09
					Adgre5	0.334577	0.253	0.134	8.555e-62
					Mt1	0.33242	0.683	0.607	4.57907e-29
					Mtss2	0.332341	0.313	0.254	1.80698e-22
					Mgat2	0.331863	0.4	0.368	5.73837e-22
					Atp1a1	0.331647	0.768	0.725	2.16604e-41
					Ptbp3	0.331048	0.562	0.508	1.29907e-44
					Mxd4	0.330358	0.731	0.675	2.4329e-49
					Ube3a	0.330187	0.479	0.489	8.99259e-16
					Vcp	0.330174	0.744	0.703	1.40326e-69
					Clk1	0.329979	0.682	0.645	6.60795e-58
					Prkar1a	0.328937	0.677	0.65	3.53057e-60
					Myo1b	0.328538	0.5	0.432	1.04653e-30
					Fbxl7	0.328157	0.276	0.162	2.93756e-52
					Smurf2	0.32772	0.354	0.324	1.12634e-12
					Psd3	0.327474	0.334	0.313	3.59872e-10
					Kif5b	0.327406	0.589	0.577	1.24217e-37
					Luc7l2	0.327381	0.683	0.672	2.16597e-33
					Kdm2a	0.32552	0.374	0.351	1.04972e-14
					Lrp6	0.324935	0.309	0.279	7.1629e-12
					Rsrp1	0.324773	0.56	0.536	1.83242e-34
					Limd2	0.324151	0.267	0.137	1.06267e-72
					Zswim8	0.324074	0.309	0.256	2.14076e-20
					Ranbp2	0.324072	0.457	0.449	2.44728e-15
					Pde1a	0.323826	0.32	0.27	1.80628e-17
					Irf2	0.323824	0.353	0.295	2.76038e-25
					Snx9	0.323658	0.28	0.212	3.48534e-24
					Pxk	0.323216	0.253	0.191	1.01554e-20
					45176	0.322753	0.732	0.711	1.87711e-54
					Txn1	0.322248	0.762	0.723	1.41457e-47
					Rbm4b	0.321662	0.286	0.261	6.04295e-08
					Baz1a	0.321184	0.345	0.28	6.59313e-22
					Atrx	0.320934	0.629	0.612	3.16496e-36
					Pank3	0.320093	0.252	0.196	1.22258e-18
					Csde1	0.320032	0.622	0.631	3.83467e-33
					Smarca2	0.319444	0.426	0.365	1.37215e-30
					Rala	0.319196	0.433	0.424	7.8753e-17
					Ube2h	0.319151	0.444	0.418	2.02986e-22
					Pura	0.318932	0.594	0.595	1.639e-27
					Stard3nl	0.318518	0.28	0.212	1.05937e-25
					Chd4	0.317239	0.655	0.656	4.39253e-31
					Rab12	0.316813	0.399	0.37	1.85219e-20
					Pja1	0.315782	0.277	0.271	0.00320938
					Atxn10	0.315759	0.461	0.462	3.62551e-19
					Tmem106b	0.315651	0.323	0.273	6.6111e-20
					Pds5b	0.315596	0.309	0.252	1.10215e-21
					Eid1	0.315289	0.647	0.627	2.31811e-41
					Bscl2	0.31407	0.384	0.383	3.18458e-10
					Ripk1	0.313081	0.346	0.339	6.32795e-07
					Rap1b	0.312993	0.735	0.687	1.53059e-85
					Secisbp2l	0.311757	0.299	0.254	8.48259e-16
					Smad7	0.311714	0.63	0.581	6.98699e-29
					Cldnd1	0.311263	0.373	0.364	5.76144e-11
					Myadm	0.3099	0.291	0.191	4.56129e-40
					Oip5os1	0.309752	0.44	0.391	4.59276e-30
					Rpn2	0.309306	0.683	0.663	1.36048e-40
					Kmt2a	0.309224	0.435	0.395	9.71361e-23
					Sp3	0.30752	0.339	0.323	8.11489e-10
					S100a10	0.306886	0.779	0.655	8.91762e-84
					Tab2	0.306726	0.4	0.414	4.47616e-07
					Trip12	0.306061	0.427	0.411	6.54403e-17
					Ube2d2a	0.305902	0.583	0.615	1.99675e-16
					Hivep1	0.305693	0.254	0.173	7.91456e-32
					Ryk	0.305324	0.526	0.528	4.545e-18
					Rock1	0.305209	0.603	0.581	9.05175e-37
					Man2b1	0.304907	0.278	0.203	1.63969e-27
					Ddx50	0.304433	0.463	0.497	7.76465e-08
					Runx3	0.304422	0.285	0.241	1.93725e-12
					Serinc1	0.30428	0.586	0.577	5.2258e-35
					Bcar1	0.304239	0.272	0.21	1.88446e-21
					Ddx6	0.303876	0.57	0.567	2.46402e-30
					Ext1	0.303758	0.318	0.294	3.91436e-10
					Sdcbp	0.303622	0.514	0.482	2.48724e-28
					Rab14	0.303405	0.565	0.581	1.07476e-23
					Wac	0.302246	0.434	0.445	9.94959e-10
					Atf7	0.302173	0.251	0.196	2.04376e-17
					Scpep1	0.302039	0.278	0.228	3.82396e-16
					Ccnl1	0.301528	0.711	0.689	3.2903e-27
					Actr2	0.301425	0.401	0.369	4.03275e-18
					Zc3hav1	0.300473	0.31	0.25	4.42972e-22
					Rc3h1	0.300319	0.4	0.4	9.40018e-08
					44990	0.300194	0.415	0.412	2.1665e-14
					Selenot	0.300066	0.406	0.405	6.25283e-13
					Usp16	0.300008	0.387	0.415	0.000420557
					Trim8	0.299825	0.333	0.336	0.000127438
					Larp4	0.29956	0.359	0.375	0.00408691
					Ttc3	0.29924	0.467	0.482	6.57709e-11
					Zfp131	0.29915	0.345	0.358	0.00858644
					Ftl1	0.299009	0.971	0.925	2.52284e-42
					Ly6e	0.298874	0.572	0.291	8.76781e-156
					Dipk2a	0.297599	0.414	0.393	1.39365e-12
					Erbin	0.297553	0.369	0.321	2.96876e-20
					Tbl1x	0.297441	0.37	0.361	1.54509e-10
					Gmds	0.297016	0.266	0.215	6.45371e-17
					Zbtb7a	0.296214	0.479	0.471	5.16035e-18
					Adipor2	0.29596	0.273	0.229	7.97957e-14
					Sp1	0.295103	0.287	0.25	1.12899e-11
					Ube2q2	0.294276	0.259	0.204	1.99138e-18
					Ndfip2	0.294166	0.323	0.316	2.34469e-06
					Mga	0.29351	0.319	0.315	0.000150275
					Rest	0.293483	0.408	0.432	0.00165621
					Auh	0.293107	0.254	0.192	7.5495e-22
					Mbnl1	0.292905	0.653	0.611	1.98763e-42
					Smad6	0.292513	0.269	0.225	2.16228e-12
					Nectin3	0.292245	0.252	0.218	1.77862e-09
					Cdk12	0.292106	0.452	0.441	5.54821e-18
					Cd81	0.291792	0.824	0.766	2.12565e-100
					Rab10	0.291187	0.501	0.512	6.80437e-18
					Matr3	0.291004	0.419	0.435	1.22309e-06
					Gnaq	0.289767	0.32	0.277	5.03665e-15
					Xrn1	0.289419	0.268	0.218	8.02485e-16
					Dctn6	0.289399	0.31	0.284	1.48911e-10
					Rsrc1	0.289261	0.551	0.566	6.77786e-19
					Dctn4	0.288775	0.356	0.364	7.92705e-05
					Cop1	0.288678	0.312	0.312	0.000683972
					Pbrm1	0.288487	0.534	0.545	1.60511e-20
					Ehd1	0.288257	0.37	0.364	9.26557e-09
					M6pr	0.287945	0.295	0.242	1.31121e-16
					Sh3bgrl	0.287828	0.682	0.665	4.74512e-40
					Azin1	0.287818	0.559	0.587	6.8776e-14
					Iah1	0.287778	0.304	0.272	4.68061e-12
					1810013L24Rik	0.287504	0.267	0.232	2.27177e-10
					Ss18	0.28713	0.292	0.277	3.3738e-06
					Slc25a25	0.286939	0.262	0.225	6.16185e-10
					Ndufs4	0.285636	0.482	0.504	1.57188e-13
					Mocs2	0.284191	0.363	0.377	9.95281e-05
					Cfh	0.284002	0.923	0.675	1.42664e-71
					Celf1	0.283918	0.374	0.378	1.03043e-05
					Ppm1a	0.283581	0.399	0.4	7.87474e-11
					Cpd	0.283349	0.337	0.258	3.07276e-29
					Vstm4	0.283283	0.321	0.287	1.33595e-11
					Alkbh5	0.282945	0.377	0.408	0.0430012
					Mepce	0.282262	0.266	0.235	5.56064e-08
					Tcaf1	0.281912	0.254	0.207	1.7458e-13
					Pnpla8	0.281909	0.419	0.438	1.25937e-06
					Brd8	0.281793	0.353	0.32	1.71245e-14
					Lix1l	0.280971	0.256	0.19	4.47899e-23
					Tacc1	0.280817	0.59	0.605	1.72084e-18
					Arid5a	0.280799	0.312	0.299	8.13157e-05
					G3bp2	0.280765	0.4	0.413	8.53847e-07
					Pafah1b1	0.279997	0.685	0.689	1.41201e-28
					Dync1h1	0.279397	0.485	0.47	5.31903e-23
					Acadm	0.279035	0.295	0.267	1.26876e-09
					Ddah2	0.278129	0.398	0.334	9.83153e-26
					Ggnbp2	0.277814	0.442	0.445	2.09653e-13
					Atp6v1a	0.277673	0.273	0.23	9.32412e-14
					Ugp2	0.277574	0.316	0.275	3.06458e-13
					Relb	0.277494	0.251	0.174	7.4266e-28
					Prpf38b	0.277338	0.539	0.544	9.33174e-19
					Nucb1	0.277255	0.61	0.614	4.98754e-29
					Gng12	0.277022	0.363	0.289	1.09229e-28
					Leprot	0.276706	0.389	0.38	9.72039e-11
					Strn3	0.276587	0.458	0.481	2.20338e-09
					Lzts2	0.275245	0.27	0.243	3.07483e-07
					Mcl1	0.274815	0.706	0.684	5.47527e-28
					Birc6	0.274639	0.464	0.457	1.07219e-17
					Trafd1	0.273959	0.251	0.197	9.55566e-17
					Rbm5	0.273624	0.377	0.362	4.77138e-10
					Spg21	0.27311	0.265	0.252	0.000641049
					Fam168a	0.272411	0.252	0.225	2.27551e-07
					Rassf1	0.272143	0.408	0.425	0.000366889
					Arih1	0.272058	0.376	0.387	0.000123616
					Mpzl1	0.270935	0.344	0.318	1.91765e-10
					Zdhhc20	0.270679	0.336	0.336	0.00025221
					Arhgap18	0.270557	0.26	0.141	3.14555e-61
					Rsrc2	0.269505	0.606	0.631	2.00471e-20
					Ndufa4	0.269488	0.778	0.74	5.13401e-43
					Trip6	0.269261	0.251	0.214	7.37329e-10
					Igf1r	0.269151	0.3	0.271	1.64332e-07
					Selenon	0.268622	0.266	0.236	1.54082e-08
					Bace1	0.268333	0.253	0.242	0.0097469
					Rtn4	0.2679	0.669	0.653	1.24673e-31
					Rbbp7	0.267207	0.467	0.457	5.23478e-17
					44987	0.266616	0.459	0.458	3.7778e-14
					Dmac1	0.266376	0.313	0.305	1.01838e-05
					Srek1	0.265901	0.383	0.379	2.0285e-08
					Twsg1	0.265227	0.321	0.298	8.50828e-08
					Ddt	0.265021	0.341	0.344	0.000154464
					Fut8	0.264678	0.306	0.29	8.58254e-06
					Glg1	0.264326	0.482	0.504	8.77614e-10
					Stau1	0.263907	0.293	0.28	5.92212e-06
					Ece1	0.26367	0.323	0.182	1.75975e-69
					Glmp	0.263439	0.373	0.381	9.38854e-06
					Sidt2	0.263259	0.292	0.285	0.0011315
					Hivep3	0.263223	0.288	0.215	1.00884e-21
					Slc39a1	0.262591	0.303	0.26	3.26055e-14
					Prelp	0.262549	0.348	0.128	3.62851e-176
					Plaat3	0.262512	0.267	0.149	1.67639e-54
					B230219D22Rik	0.262333	0.429	0.442	5.87649e-09
					Tulp4	0.262321	0.386	0.384	3.26796e-07
					Thap12	0.262059	0.285	0.274	0.000166542
					Ubl3	0.261486	0.412	0.423	8.12559e-06
					Fam168b	0.261279	0.284	0.26	1.73099e-07
					Zbtb38	0.260668	0.274	0.269	0.0234161
					Pttg1ip	0.2599	0.485	0.461	5.89504e-28
					Tmem9b	0.259725	0.268	0.25	9.87547e-06
					Rhoq	0.259402	0.303	0.303	0.0244316
					Ttc39b	0.259384	0.269	0.26	0.0151136
					Scarb2	0.258931	0.264	0.2	7.94546e-21
					Myo9a	0.258812	0.25	0.236	0.00302452
					Fbxo30	0.258423	0.281	0.248	1.25667e-09
					Wnk1	0.258389	0.596	0.588	4.37352e-32
					Kdm6a	0.25797	0.278	0.271	0.00177313
					Efnb1	0.257585	0.384	0.378	1.0134e-07
					Lman2	0.257517	0.432	0.452	8.36907e-07
					Itfg1	0.256298	0.292	0.292	0.00441219
					Dync1li1	0.255842	0.288	0.285	0.047349
					Eif4g2	0.255457	0.852	0.808	2.48299e-41
					Ak1	0.255134	0.267	0.259	0.00690017
					Sri	0.254915	0.512	0.515	5.83216e-18
					Hdac1	0.254884	0.419	0.417	2.62285e-11
					Dab2	0.254264	0.268	0.222	1.59022e-11
					Prdm2	0.254192	0.338	0.325	3.15378e-06
					Rb1cc1	0.254114	0.45	0.475	1.25083e-05
					Arid4b	0.253928	0.504	0.531	9.66097e-10
					Tpp2	0.253777	0.327	0.334	0.0291294
					4921524J17Rik	0.253307	0.278	0.27	0.00906335
					Purb	0.253286	0.601	0.622	1.99419e-17
					Klf3	0.253132	0.422	0.4	1.11741e-13
					Rere	0.252819	0.275	0.261	0.000605655
					Huwe1	0.252646	0.452	0.459	8.11962e-12
					Bach1	0.252512	0.387	0.356	7.98468e-10
					Mesd	0.252265	0.366	0.378	0.000321994
					Dhrs7	0.251225	0.344	0.345	6.88728e-05
					Ptms	0.251085	0.702	0.653	4.46416e-48
					Sqstm1	0.250481	0.615	0.61	5.37418e-15
					Fbxo11	0.250082	0.259	0.246	0.00750192
					Chmp5	0.250051	0.405	0.428	8.16014e-06
[truncated: 85 more columns]

## Sheet: Supplementary Data 1b
Supplementary Data 1b. Lists of the most strongly expressed genes (markers) in each control population relative to others after regrouping of the original clusters based on lineages and differentiation stages (related to Fig. 5c). Logarithmic fold-change values (avg_log2FC) of average gene expression levels between the indicated cluster and all other clusters in the dataset are reported along wit…
1. Sca1+ MSCs					2. Lepr+ MSCs					3. Lepr+ OPs					4. PreOBs					5. Proliferating preOBs					6. OBs					7. GP-derived OBs					8. Hypertrophic chondrocytes					9. GP chondrocytes					10. Pericytes
gene	avg_log2FC	pct.1	pct.2	p_val_adj	gene	avg_log2FC	pct.1	pct.2	p_val_adj	gene	avg_log2FC	pct.1	pct.2	p_val_adj	gene	avg_log2FC	pct.1	pct.2	p_val_adj	gene	avg_log2FC	pct.1	pct.2	p_val_adj	gene	avg_log2FC	pct.1	pct.2	p_val_adj	gene	avg_log2FC	pct.1	pct.2	p_val_adj	gene	avg_log2FC	pct.1	pct.2	p_val_adj	gene	avg_log2FC	pct.1	pct.2	p_val_adj	gene	avg_log2FC	pct.1	pct.2	p_val_adj
Col3a1	4.84464	0.811	0.141	2.50257e-246	Cxcl12	4.28753	0.996	0.423	0	Igfbp4	2.92489	0.975	0.397	0	Spp1	3.17082	0.801	0.452	0	Stmn1	2.68932	0.946	0.217	2.53359e-196	Bglap2	3.44741	0.998	0.909	0	Col10a1	1.98157	0.726	0.434	2.22794e-155	Col10a1	6.10009	0.963	0.423	0	Ppa1	4.66424	0.98	0.469	0	Rgs5	6.57421	0.848	0.048	0
Mpz	4.82177	0.131	0.004	5.46609e-171	Hp	4.19351	0.961	0.132	0	Wif1	2.81087	0.751	0.344	0	Postn	2.5653	0.737	0.126	0	Top2a	2.50594	0.874	0.136	1.92607e-244	Bglap	3.43505	1	0.981	0	Comp	1.93256	0.766	0.457	2.50054e-153	Cytl1	4.22636	0.817	0.07	0	Col9a3	4.59145	1	0.26	0	Acta2	5.76309	0.731	0.039	0
Apod	4.80817	0.533	0.023	0	Igfbp5	3.9173	0.988	0.295	0	Cxcl12	2.71249	0.982	0.436	0	Wif1	2.46259	0.821	0.34	0	Ube2c	2.38077	0.797	0.11	1.20395e-244	Col1a2	2.88489	1	0.998	0	Chad	1.8831	0.611	0.229	1.61418e-161	Pcolce2	4.12232	0.966	0.214	0	Cnmd	4.38263	0.999	0.143	0	Tagln	5.52186	0.657	0.047	0
Mgp	3.46605	0.754	0.41	3.15155e-62	Adipoq	3.85289	0.958	0.086	0	Apoe	2.64066	0.92	0.395	0	Tnc	2.38902	0.876	0.332	0	Cenpf	2.34932	0.739	0.065	0	Col1a1	2.87163	1	0.997	0	Col9a2	1.73013	0.613	0.231	1.4928e-154	Snorc	4.06675	0.999	0.356	0	Col9a2	4.25593	1	0.201	0	Myl9	4.54203	0.716	0.086	0
Aspn	3.29889	0.607	0.03	0	Lpl	3.81449	0.958	0.108	0	Col8a1	2.55117	0.767	0.185	0	Mmp13	1.96655	0.473	0.214	5.37232e-154	Birc5	2.30125	0.874	0.079	0	Car3	2.69088	0.986	0.514	0	Col9a3	1.69509	0.687	0.288	2.14701e-171	Chad	3.8355	0.999	0.214	0	Col9a1	4.24677	0.999	0.233	0	Tpm2	4.37769	0.856	0.209	0
Sfrp4	3.26966	0.488	0.121	4.7005e-76	Cxcl14	3.47653	0.973	0.155	0	Mmp13	2.5475	0.668	0.203	0	Omd	1.96365	0.538	0.178	0	H2afz	2.298	1	0.801	5.23069e-118	Ifitm5	2.64908	0.938	0.188	0	Col9a1	1.6088	0.668	0.261	8.71554e-173	Mia	3.70478	0.996	0.219	0	Mia	4.13526	1	0.205	0	Myh11	4.04996	0.809	0.012	0
Pmp22	2.97659	0.459	0.293	6.74465e-13	Gas6	3.47423	0.98	0.177	0	Limch1	2.52506	0.734	0.267	0	Limch1	1.94779	0.788	0.265	0	Hmgb2	2.2894	0.991	0.471	4.65637e-118	Serpinf1	2.47056	0.965	0.471	0	Snorc	1.55461	0.766	0.366	1.71266e-183	Hapln1	3.68825	0.996	0.256	0	Snorc	4.11835	1	0.344	0	Crip1	3.96582	0.963	0.644	0
Igfbp5	2.91049	0.746	0.342	1.15232e-63	Esm1	3.26126	0.917	0.062	0	Gas6	2.44429	0.86	0.202	0	Col3a1	1.87482	0.362	0.135	1.00261e-164	Pclaf	2.21017	0.806	0.061	0	Col5a2	2.32231	0.973	0.618	0	Col2a1	1.48158	0.982	0.887	1.06208e-192	Cst3	3.65628	1	0.911	0	Fxyd2	4.03478	0.999	0.113	0	Sparcl1	3.55855	0.765	0.046	0
Dio2	2.81436	0.332	0.011	0	Igfbp4	3.25073	0.991	0.382	0	Cxcl14	2.41396	0.842	0.181	0	Vcan	1.87065	0.448	0.079	0	Tubb5	2.20211	0.982	0.709	2.60843e-103	Dcn	2.06901	0.99	0.682	0	Mia	1.39737	0.61	0.237	1.07993e-140	Comp	3.50109	0.977	0.44	0	Acan	4.00783	1	0.207	0	Mustn1	3.33418	0.656	0.13	0
Postn	2.64294	0.406	0.155	2.18843e-30	Vcam1	3.24525	0.966	0.148	0	Fbln5	2.41302	0.821	0.17	0	Olfml3	1.86426	0.831	0.439	0	Arl6ip1	2.03834	0.806	0.365	3.41336e-73	Ptgis	2.05317	0.939	0.272	0	Hapln1	1.32315	0.645	0.27	2.79712e-141	Fxyd3	3.44122	0.937	0.06	0	Comp	3.96693	0.997	0.43	0	Igfbp7	3.15056	0.988	0.38	0
Fbln1	2.61266	0.553	0.068	7.68971e-203	Serping1	3.1402	0.952	0.261	0	Tnc	2.39054	0.784	0.337	0	Kcnk2	1.79563	0.694	0.205	0	Prc1	2.03636	0.761	0.073	0	Nupr1	2.03142	0.982	0.671	0	Ppa1	1.30748	0.555	0.496	1.08816e-32	Mgp	3.3031	0.907	0.398	1.81639e-279	Hapln1	3.88872	0.999	0.242	0	Ndufa4l2	3.14427	0.727	0.109	0
Mbp	2.60329	0.135	0.049	1.05763e-06	Kitl	3.0825	0.956	0.183	0	Kcnk2	2.2927	0.626	0.209	0	A2m	1.74574	0.316	0.094	3.00871e-189	Tuba1b	1.95313	0.937	0.549	2.31813e-85	Cpz	1.89518	0.885	0.125	0	Cnmd	1.29337	0.489	0.176	4.8555e-109	Acan	3.29734	0.988	0.221	0	Col27a1	3.75249	0.998	0.189	0	Sncg	3.08407	0.596	0.013	0
S100a6	2.55026	0.902	0.424	2.14358e-112	Lepr	3.07301	0.942	0.093	0	Adipoq	2.19229	0.61	0.125	0	Lifr	1.73572	0.844	0.646	0	Cdk1	1.94928	0.788	0.067	0	Lgals1	1.88708	0.972	0.524	0	Fn1	1.28929	0.652	0.667	2.91709e-35	Spp1	3.22291	0.67	0.464	4.09916e-51	Matn3	3.7218	0.995	0.104	0	Aspn	2.93069	0.828	0.015	0
Ogn	2.54696	0.705	0.155	7.98806e-143	Fstl1	2.94623	0.969	0.384	0	Serpine2	2.15726	0.878	0.52	0	Col12a1	1.72524	0.681	0.212	0	H2afv	1.86007	0.923	0.537	5.09947e-89	Kazald1	1.85371	0.924	0.198	0	Acan	1.28874	0.548	0.242	6.62923e-95	Fn1	3.17049	0.978	0.659	0	Chad	3.61248	0.994	0.2	0	Hspb1	2.89188	0.813	0.144	0
Gsn	2.53518	0.791	0.665	2.29407e-31	Trf	2.91948	0.613	0.059	0	Igfbp5	2.11877	0.873	0.316	0	Serpine2	1.72305	0.855	0.521	0	Lockd	1.83005	0.739	0.064	0	Sparc	1.84649	1	0.994	0	Fxyd2	1.22544	0.42	0.149	2.28481e-89	F13a1	3.0707	0.895	0.048	0	Scrg1	3.60888	0.999	0.061	0	Crispld2	2.89126	0.569	0.075	0
Kcna1	2.51617	0.172	0.002	0	Gdpd2	2.88513	0.914	0.078	0	Fstl1	2.04061	0.824	0.405	0	Col6a2	1.67116	0.73	0.309	0	H2afx	1.78414	0.806	0.25	1.7023e-109	Prss35	1.82808	0.853	0.136	0	Spp1	1.211	0.644	0.477	1.0332e-56	Matn1	3.05781	0.805	0.06	0	Prelp	3.37443	0.983	0.102	0	Gm13889	2.89124	0.784	0.244	0
Plp1	2.50062	0.168	0.012	1.79494e-94	Apoe	2.75524	0.973	0.379	0	Serping1	2.03039	0.794	0.285	0	Gas1	1.65767	0.635	0.236	0	Smc4	1.77375	0.842	0.285	1.32504e-112	Cgref1	1.81939	0.899	0.223	0	Matn3	1.15774	0.346	0.141	6.91295e-54	Ihh	2.96637	0.838	0.038	0	Col2a1	3.36343	1	0.885	0	Notch3	2.8473	0.844	0.08	0
Ptn	2.43248	0.406	0.093	1.46183e-67	Fbln5	2.74092	0.951	0.145	0	Hp	2.01645	0.746	0.162	0	Ptn	1.56964	0.369	0.08	0	Nusap1	1.75821	0.689	0.061	0	Smpd3	1.8094	0.934	0.354	0	Fmod	1.10858	0.267	0.129	3.04276e-26	Col9a3	2.96468	0.979	0.274	0	Mgp	3.34797	0.999	0.384	0	H2-M9	2.76537	0.32	0.003	0
Igfbp6	2.42429	0.258	0.003	0	Plpp3	2.68619	0.935	0.162	0	Islr	1.97633	0.721	0.36	0	Col8a1	1.46553	0.617	0.194	0	Cenpa	1.75417	0.667	0.091	4.23029e-196	Cthrc1	1.78203	0.848	0.221	0	Bglap3	1.10626	0.797	0.756	2.49092e-64	Lgals3	2.9354	0.956	0.12	0	Fmod	3.31359	0.989	0.087	0	Col3a1	2.69808	0.681	0.133	0
Sparcl1	2.40476	0.34	0.061	5.86986e-72	Chrdl1	2.59897	0.846	0.106	0	Olfml2b	1.96835	0.633	0.154	0	Alpl	1.46215	0.892	0.687	0	Cks2	1.73553	0.896	0.376	2.62502e-94	Col22a1	1.72316	0.906	0.177	0	Pf4	0.939953	0.325	0.2	3.79052e-22	Col9a2	2.90645	0.965	0.216	0	Ecrg4	3.19721	0.987	0.156	0	Rrad	2.67959	0.607	0.204	2.11227e-222
Itm2a	2.37618	0.631	0.176	8.05942e-101	Cxcl1	2.56609	0.682	0.164	0	Palld	1.8883	0.668	0.369	0	Ndnf	1.42811	0.458	0.08	0	Smc2	1.73218	0.806	0.147	1.52238e-187	Col11a1	1.63774	0.99	0.777	0	Lgals3	0.901375	0.267	0.146	2.30011e-18	Timp3	2.89887	0.96	0.287	0	Mfge8	3.10429	0.995	0.318	0	Tinagl1	2.61725	0.749	0.064	0
Nbl1	2.3605	0.52	0.406	5.60851e-13	Ltbp2	2.54704	0.787	0.058	0	Cxcl9	1.8536	0.225	0.086	2.28309e-81	Mpp6	1.41698	0.502	0.313	6.2024e-114	Tnc	1.72161	0.896	0.357	2.41602e-80	Ccn4	1.63099	0.904	0.27	0	Pcolce2	0.896792	0.431	0.229	3.52418e-47	Fxyd2	2.81966	0.915	0.131	0	Pcolce2	3.02236	0.999	0.199	0	S100a6	2.56178	0.932	0.415	0
Lrp1	2.28764	0.648	0.491	2.63518e-31	Grem1	2.53762	0.723	0.035	0	Ifitm3	1.82158	0.925	0.69	0	Col6a1	1.29985	0.733	0.337	6.20123e-291	Ccdc34	1.71639	0.851	0.299	1.86574e-110	Tmem119	1.60634	0.857	0.154	0	Gm42418	0.8764	1	1	3.10013e-98	Cdkn1c	2.77864	0.892	0.224	0	Sox9	2.98088	0.993	0.186	0	Mgp	2.5222	0.952	0.399	0
Gatm	2.05167	0.123	0.038	1.96004e-08	Ebf3	2.51965	0.878	0.081	0	Cxcl1	1.79275	0.456	0.188	2.46858e-193	Vldlr	1.29571	0.62	0.318	2.74805e-261	Ccnb2	1.63846	0.743	0.059	0	Cdo1	1.60407	0.837	0.156	0	Cst3	0.833513	0.875	0.918	1.17048e-45	Col2a1	2.70531	1	0.887	0	Ucma	2.96966	0.944	0.027	0	Ptp4a3	2.46015	0.712	0.211	0
Rarres2	2.0302	0.611	0.177	1.0075e-77	Clu	2.51854	0.904	0.148	0	Mdk	1.78495	0.566	0.144	0	Tnfrsf19	1.25927	0.577	0.288	7.41445e-212	Tpx2	1.6344	0.757	0.057	0	Bglap3	1.58632	0.961	0.591	0	Scrg1	0.80651	0.262	0.101	2.16697e-39	Col9a1	2.67853	0.967	0.247	0	Crispld1	2.78888	0.96	0.097	0	Mylk	2.45709	0.804	0.272	0
Ly6a	2.02157	0.439	0.077	6.11944e-96	Col8a1	2.50705	0.905	0.161	0	Ogn	1.7827	0.579	0.136	0	Cp	1.25169	0.726	0.411	3.85415e-244	Hmgn2	1.63093	0.802	0.258	4.05527e-108	Nrp2	1.58372	0.938	0.476	0	Col27a1	0.768314	0.311	0.227	2.91691e-08	Anxa8	2.61743	0.932	0.058	0	Sdc4	2.74382	0.998	0.605	0	Steap4	2.43451	0.508	0.08	0
Aebp1	2.01945	0.594	0.169	1.39453e-85	Fbn1	2.45756	0.882	0.098	0	H2-K1	1.7757	0.969	0.868	0	Ptgs2	1.24056	0.292	0.073	2.24348e-217	Nucks1	1.62831	0.901	0.588	2.10091e-75	Entpd3	1.49998	0.845	0.096	0	Ppbp	0.749999	0.251	0.171	6.91289e-09	Ddit4l	2.58383	0.927	0.065	0	Cdkn1c	2.73822	0.771	0.218	0	Meg3	2.40089	0.421	0.036	0
Igf1	1.99856	0.459	0.131	7.93566e-53	Ccl2	2.45256	0.468	0.054	0	Olfml3	1.76071	0.714	0.446	3.70533e-302	Slc20a2	1.18014	0.421	0.096	0	Cks1b	1.62561	0.775	0.158	6.62476e-158	Lox	1.49033	0.934	0.387	0	Col11a2	0.719372	0.845	0.731	1.18627e-41	Tnni2	2.53478	0.743	0.051	0	Serpina1a	2.73714	0.761	0.033	0	Filip1l	2.369	0.732	0.317	1.65556e-254
Lbp	1.97246	0.352	0.056	1.21248e-89	Plxdc2	2.43121	0.889	0.104	0	A2m	1.75621	0.385	0.09	0	Gja1	1.14115	0.831	0.694	2.09682e-201	Cdca3	1.61545	0.671	0.059	0	Ckb	1.48416	0.94	0.421	0	Mgp	0.693694	0.654	0.409	1.3027e-74	Ccdc80	2.51625	0.991	0.615	0	Fn1	2.62425	0.985	0.653	0	Csrp1	2.30806	0.636	0.281	4.82394e-185
Rbp1	1.96962	0.48	0.119	2.52922e-73	Bmp4	2.37769	0.749	0.122	0	Kctd12	1.70935	0.62	0.274	0	Tpm1	1.13671	0.933	0.813	0	Tubb4b	1.61465	0.91	0.629	2.20893e-57	Metrnl	1.483	0.905	0.301	0	Car1	0.62523	0.274	0.16	1.5226e-15	Crispld1	2.43937	0.858	0.115	0	Epyc	2.54999	0.984	0.043	0	Cald1	2.30491	0.961	0.705	0
H19	1.96334	0.16	0.012	4.88421e-88	Kng1	2.33675	0.843	0.041	0	Plxna2	1.70625	0.537	0.159	0	Plxna2	1.13158	0.514	0.16	5.01273e-296	Pbk	1.60073	0.631	0.037	0	Bambi	1.47668	0.871	0.324	0	Insig1	0.61385	0.218	0.394	0.00011439	Cnmd	2.43912	0.963	0.159	0	Lgals3	2.47369	0.959	0.105	0	Lmod1	2.29341	0.516	0.009	0
Thbs2	1.93072	0.471	0.145	1.41195e-58	Kng2	2.32922	0.832	0.035	0	Pappa	1.69878	0.551	0.116	0	Rasl11a	1.08756	0.49	0.247	2.88647e-140	Wif1	1.59363	0.748	0.362	1.75462e-43	Fkbp11	1.45898	0.85	0.242	0	Pth1r	0.59243	0.584	0.693	0.0390509	Sox9	2.35104	0.951	0.202	0	Col6a3	2.45872	0.991	0.192	0	Aoc3	2.27993	0.713	0.017	0
Timp2	1.91977	0.766	0.563	3.71662e-51	Pappa	2.31785	0.846	0.083	0	Igf1	1.69312	0.563	0.11	0	Prrx1	1.07018	0.634	0.36	1.8206e-187	Selenoh	1.56887	0.856	0.425	2.04026e-84	Cadm1	1.4572	0.864	0.153	0	Chst11	0.574066	0.213	0.384	0.000113374	Krtap17-1	2.31218	0.502	0.01	0	Serpina1d	2.44535	0.728	0.033	0	Olfml2a	2.26785	0.672	0.078	0
Cygb	1.8969	0.402	0.074	9.96236e-86	Rarres2	2.27432	0.852	0.128	0	Gas1	1.68293	0.547	0.24	1.83059e-261	Shox2	1.02667	0.722	0.557	2.44509e-164	Ube2s	1.51511	0.905	0.68	1.06385e-61	Slc13a5	1.44952	0.83	0.188	0	Actb	0.534456	0.911	0.961	1.78533e-23	Matn3	2.25116	0.86	0.124	0	Papss2	2.27151	0.99	0.25	0	Fabp4	2.26097	0.821	0.123	0
Cxcl9	1.87199	0.205	0.092	7.94525e-06	Aldh1a2	2.27325	0.811	0.061	0	Cp	1.68028	0.674	0.414	1.09006e-253	Olfml2b	1.02081	0.533	0.16	4.6141e-301	Tmpo	1.50885	0.802	0.199	1.06294e-132	Lum	1.43562	0.929	0.518	0	Cpe	0.488245	0.677	0.712	2.87684e-05	Map1lc3b	2.23752	0.988	0.751	0	Prkg2	2.25153	0.956	0.051	0	Col4a1	2.25147	0.849	0.199	0
Ltbp2	1.78224	0.402	0.109	1.58627e-49	Cxcl9	2.26861	0.401	0.069	0	S100b	1.65782	0.537	0.151	0	Cfh	1.01301	0.877	0.688	2.33611e-227	Cdc20	1.49528	0.595	0.062	2.52224e-231	Loxl2	1.4203	0.736	0.289	0	Cd9	0.481838	0.66	0.803	0.0016187	Nrgn	2.20858	0.911	0.116	0	Chst11	2.19499	0.984	0.355	0	Col5a3	2.20875	0.471	0.071	0
Serping1	1.76258	0.701	0.308	1.0513e-53	Serpina3g	2.25977	0.738	0.07	0	Arrdc4	1.65162	0.584	0.161	0	Islr	1.00237	0.644	0.364	2.52105e-171	Hmmr	1.48626	0.698	0.053	0	Ramp1	1.41674	0.827	0.256	0	Pam	0.441327	0.172	0.301	0.00190172	Il17b	2.18039	0.854	0.05	0	Chadl	2.18903	0.985	0.098	0	Rgs4	2.20271	0.599	0.024	0
S100a4	1.7535	0.369	0.052	2.0368e-107	Abi3bp	2.25179	0.84	0.101	0	Cd302	1.64093	0.682	0.449	3.55395e-238	Dpysl3	0.987731	0.701	0.515	9.96464e-138	Ckap2	1.4758	0.622	0.046	0	Col11a2	1.39488	0.962	0.554	0	Hspg2	0.432992	0.284	0.508	2.3665e-05	Lmcd1	2.16119	0.757	0.101	0	Tmie	2.18819	0.949	0.183	0	Ppp1r14a	2.20064	0.579	0.019	0
Col14a1	1.74063	0.291	0.002	0	Serpine2	2.20947	0.974	0.504	0	Igfbp7	1.6312	0.886	0.367	0	Colec12	0.986802	0.67	0.354	1.1423e-223	H1fx	1.46404	0.748	0.2	1.55563e-112	Sgms2	1.38834	0.916	0.377	0	Scd2	0.403248	0.18	0.368	5.03063e-10	Sdc4	2.13306	0.977	0.613	0	Panx3	2.18655	0.851	0.108	0	S100a4	2.18448	0.425	0.045	0
Fmo2	1.67983	0.287	0.044	8.26882e-71	H2-K1	2.20308	0.996	0.864	0	H2-D1	1.62088	0.97	0.88	0	Mmp14	0.974193	0.692	0.522	6.53546e-140	Cdca8	1.46115	0.716	0.07	2.35955e-298	Cpe	1.36397	0.961	0.506	0	Slc39a1	0.398499	0.128	0.266	2.36633e-07	Ccn2	2.08443	0.935	0.319	0	Ccn2	2.05439	0.94	0.308	0	Ppp1r12a	2.15291	0.775	0.436	1.29844e-220
Mal	1.66786	0.123	0.005	1.78981e-120	C4b	2.19258	0.791	0.117	0	Vcam1	1.61948	0.681	0.182	0	Fap	0.962803	0.798	0.627	2.07187e-168	Spc24	1.43222	0.721	0.077	3.19778e-281	Col13a1	1.33934	0.839	0.143	0	Col1a1	0.388076	0.997	0.998	8.54987e-32	Pth1r	2.06599	0.986	0.689	0	Btg2	1.96797	0.966	0.614	0	Cygb	2.11668	0.475	0.067	0
Mmp14	1.63384	0.607	0.53	1.39138e-13	Agt	2.19155	0.889	0.334	0	Loxl1	1.60497	0.555	0.121	0	Nudt4	0.95756	0.677	0.464	8.97093e-144	Jpt1	1.4234	0.833	0.494	1.48533e-55	Cryab	1.32958	0.875	0.244	0	Fdps	0.382643	0.122	0.253	7.11371e-07	Ibsp	1.99989	0.975	0.849	1.43243e-141	Rcan1	1.88763	0.725	0.144	0	Col18a1	2.10102	0.637	0.043	0
Loxl1	1.63322	0.557	0.141	1.15946e-80	Runx1	2.13134	0.949	0.532	0	Lifr	1.59315	0.686	0.655	1.3896e-139	Maf	0.956496	0.577	0.289	8.23058e-168	Ckap2l	1.40833	0.685	0.044	0	Phex	1.29356	0.782	0.197	0	Sdc3	0.381714	0.274	0.553	1.98736e-13	Prkg2	1.97481	0.921	0.068	0	Thbs3	1.85986	0.958	0.056	0	Olfr558	2.09833	0.604	0.003	0
Itgbl1	1.57473	0.336	0.001	0	Igfbp7	2.09992	0.962	0.35	0	Aldh1a2	1.58049	0.519	0.093	0	Ogn	0.949335	0.441	0.144	7.0505e-218	Ptn	1.393	0.554	0.092	9.7107e-122	Ptprs	1.27207	0.894	0.335	0	Rps27rt	0.378143	0.112	0.27	1.69455e-11	Scrg1	1.93488	0.83	0.083	0	Peg3	1.85609	0.931	0.106	0	Myl6	2.09818	0.969	0.889	3.21075e-264
Serpine2	1.57178	0.734	0.537	2.28734e-27	Mme	2.09608	0.819	0.157	0	Abi3bp	1.53388	0.544	0.134	0	Col6a3	0.946624	0.612	0.208	0	Olfml2b	1.38539	0.698	0.176	6.8099e-89	Serpinh1	1.26332	0.984	0.754	0	Higd1a	0.370089	0.272	0.6	6.30345e-20	Col6a3	1.8874	0.913	0.208	0	Wwp2	1.78705	0.978	0.271	0	Id1	2.09151	0.679	0.257	1.31278e-221
Gpm6b	1.5517	0.414	0.087	6.20894e-73	Tnc	2.08173	0.954	0.314	0	Plxdc2	1.5174	0.593	0.137	0	S100b	0.945247	0.419	0.157	3.87131e-169	Hmgb1	1.37461	0.955	0.789	2.25129e-71	Ibsp	1.25808	0.99	0.736	0	Tmem258	0.368855	0.322	0.619	4.11156e-10	Susd5	1.87504	0.921	0.068	0	Ccdc80	1.78254	0.99	0.608	0	Higd1b	2.07036	0.455	0.002	0
Prss23	1.53929	0.336	0.062	5.01892e-69	Mmp13	2.05079	0.761	0.185	0	Ndnf	1.49071	0.423	0.082	0	Ddr2	0.945022	0.576	0.413	3.69498e-103	Racgap1	1.35934	0.649	0.048	0	Creb3l1	1.25408	0.866	0.231	0	Ywhaq	0.36785	0.339	0.677	4.50838e-14	Enpp2	1.86255	0.851	0.096	0	Hbegf	1.77419	0.801	0.257	0	Col4a2	2.04161	0.768	0.167	0
Bicc1	1.52664	0.598	0.427	2.51439e-22	Cd302	2.01222	0.866	0.429	0	Esm1	1.47284	0.46	0.106	0	Pi15	0.936207	0.314	0.052	0	Rrm2	1.34966	0.644	0.076	3.30659e-214	Nme2	1.24177	0.971	0.777	0	Ndufa1	0.364745	0.318	0.67	6.75728e-18	R3hdml	1.8441	0.503	0.029	0	Tubb2a	1.76551	0.947	0.31	0	Nrip2	2.03816	0.567	0.011	0
C1s1	1.51936	0.467	0.102	3.43455e-79	Pdgfrb	2.01123	0.845	0.119	0	Kng1	1.46975	0.429	0.082	0	Cebpb	0.936034	0.752	0.648	4.49599e-96	Hist1h2ae	1.34195	0.441	0.069	9.10417e-101	Mlip	1.22763	0.787	0.093	0	Timp1	0.364326	0.262	0.461	3.20624e-05	Sgk1	1.82369	0.894	0.342	0	Lmcd1	1.76205	0.81	0.087	0	Rgs7bp	2.02569	0.624	0.022	0
Ifi27l2a	1.50289	0.262	0.043	1.80829e-59	C3	2.00914	0.527	0.031	0	Nudt4	1.46783	0.647	0.465	6.76064e-182	Loxl1	0.935263	0.461	0.127	1.14766e-293	Tubb6	1.34103	0.716	0.225	2.12953e-87	Rcn3	1.21589	0.947	0.566	0	Pdgfrl	0.346357	0.139	0.287	2.94688e-08	Col27a1	1.82225	0.933	0.206	0	Il17b	1.7393	0.771	0.04	0	Pcp4l1	2.01905	0.473	0.019	0
Col16a1	1.48749	0.373	0.135	1.5142e-31	Igf1	2.00607	0.791	0.082	0	Tnfrsf19	1.4637	0.524	0.291	7.78616e-177	Gstm1	0.933232	0.537	0.274	1.81258e-157	Cenpe	1.3366	0.64	0.057	2.38684e-290	Fkbp7	1.21419	0.883	0.351	0	Tuba1c	0.344502	0.227	0.449	6.71679e-12	Rgcc	1.8015	0.908	0.518	8.90742e-229	Meltf	1.71279	0.943	0.032	0	Flna	2.00435	0.712	0.449	1.4836e-151
Mmp13	1.47559	0.406	0.226	1.40856e-10	Ptx3	1.99762	0.602	0.045	0	S100a11	1.46223	0.806	0.697	1.91197e-253	Ncam1	0.927412	0.581	0.381	2.16809e-117	Cdkn2c	1.30765	0.644	0.093	9.62825e-182	Thbs1	1.20398	0.896	0.468	0	Fkbp9	0.341701	0.302	0.602	1.47194e-14	Btg1	1.79023	0.981	0.719	0	Matn1	1.7112	0.668	0.053	0	Cox4i2	2.00232	0.609	0.111	0
Fgl2	1.46809	0.254	0.044	9.38567e-54	Cyp1b1	1.97864	0.754	0.056	0	B2m	1.45263	0.979	0.905	0	Clec11a	0.92709	0.679	0.525	7.22669e-112	Crip1	1.2854	0.919	0.65	2.13844e-63	Bmp3	1.19781	0.775	0.101	0	Map1lc3b	0.335798	0.457	0.775	0.00793884	Mfge8	1.77232	0.932	0.332	0	Tnni2	1.70506	0.703	0.041	0	Rasl11a	1.99281	0.671	0.249	6.72253e-221
Pcolce	1.46782	0.684	0.524	8.67731e-29	Iigp1	1.97744	0.63	0.127	0	Tpm1	1.44759	0.892	0.815	0	Marcks	0.919084	0.797	0.6	2.6727e-174	Spp1	1.27384	0.761	0.468	1.4793e-24	Pcsk6	1.16401	0.78	0.156	0	P3h4	0.334775	0.251	0.508	6.87181e-13	S100a6	1.76901	0.874	0.414	8.83158e-259	Timp1	1.70258	0.902	0.44	0	Wtip	1.95238	0.621	0.236	5.22925e-216
Tmem100	1.45794	0.393	0.061	3.87215e-102	Ifitm3	1.96743	0.964	0.681	0	Colec12	1.44453	0.616	0.357	2.63188e-220	Mgll	0.918981	0.479	0.207	1.17222e-188	Spc25	1.26945	0.604	0.039	0	Col5a1	1.15863	0.885	0.348	0	Wwp2	0.33112	0.157	0.31	2.64899e-07	Chadl	1.75924	0.892	0.117	0	Serpina1b	1.69754	0.474	0.018	0	Rarres2	1.94129	0.797	0.165	0
Col12a1	1.44305	0.43	0.235	5.04763e-14	Cdh11	1.95434	0.949	0.537	0	Clu	1.43803	0.607	0.181	0	Wls	0.916441	0.627	0.422	2.59735e-144	Ptms	1.26846	0.905	0.654	2.28277e-55	Lipc	1.15112	0.731	0.06	0	Phex	0.321365	0.268	0.457	1.51259e-05	Dhx58os	1.70194	0.826	0.05	0	Dnajb1	1.65428	0.9	0.546	0	Nr4a1	1.921	0.711	0.498	4.49921e-118
Pmepa1	1.44212	0.676	0.583	1.04847e-17	Sfrp4	1.95363	0.69	0.079	0	Ebf1	1.42696	0.665	0.424	2.36961e-203	Sdc2	0.9075	0.692	0.526	1.38461e-129	Ccnb1	1.25013	0.532	0.046	5.24905e-248	Snhg18	1.11207	0.882	0.382	0	Kdelr2	0.319606	0.404	0.688	0.006953	Rbp4	1.69482	0.298	0.07	2.54169e-143	Col12a1	1.65054	0.913	0.203	0	Rasd1	1.91679	0.489	0.106	1.29735e-268
Col6a1	1.40428	0.676	0.355	1.22423e-35	Col6a5	1.95179	0.514	0.021	0	Rspo3	1.41967	0.512	0.143	0	Cdh11	0.903416	0.757	0.557	3.45281e-164	Tyms	1.24721	0.635	0.11	2.36954e-139	Gadd45g	1.09109	0.888	0.558	0	Rpl39	0.30475	0.875	0.926	3.43147e-09	Il17d	1.6606	0.805	0.063	0	Ncmap	1.64968	0.944	0.033	0	Ebf1	1.87811	0.879	0.426	1.29462e-262
Igsf10	1.37331	0.41	0.121	1.50811e-48	Ebf1	1.95057	0.942	0.397	0	Fbn1	1.41298	0.544	0.134	0	Irx3	0.896769	0.511	0.323	1.52384e-93	Clec11a	1.24538	0.842	0.531	1.05025e-49	Slc36a2	1.07414	0.842	0.192	0	Ldha	0.301536	0.396	0.735	6.26928e-09	Serpina1d	1.65038	0.534	0.051	0	Syt8	1.64846	0.828	0.021	0	Eln	1.87377	0.42	0.045	0
Mfap5	1.3712	0.209	0.005	0	Csf1	1.916	0.822	0.204	0	Bst2	1.40399	0.731	0.582	6.6553e-173	Zfhx4	0.893082	0.555	0.351	1.35911e-113	Limch1	1.24459	0.757	0.288	3.79562e-57	Insc	1.06984	0.767	0.096	0	Cks2	0.298762	0.247	0.407	0.00154258	F5	1.648	0.831	0.059	0	F3	1.64582	0.57	0.036	0	Abcc9	1.86103	0.516	0.224	9.6171e-122
Htra1	1.31599	0.447	0.32	2.50096e-09	Dpep1	1.90895	0.735	0.035	0	Kitl	1.39917	0.615	0.218	0	Ppfibp2	0.88585	0.498	0.269	9.68864e-142	Olfml3	1.2377	0.887	0.457	4.8947e-60	Copz2	1.05034	0.872	0.373	0	Hspe1	0.288194	0.321	0.637	1.09745e-14	Panx3	1.64076	0.854	0.121	0	Crispld2	1.64274	0.881	0.048	0	Pde3a	1.85983	0.58	0.056	0
Col6a3	1.31524	0.529	0.227	1.22634e-32	Arrdc4	1.90557	0.789	0.135	0	Marcks	1.3942	0.734	0.604	3.01641e-206	Timp2	0.8608	0.699	0.558	2.27185e-110	Prdx4	1.23506	0.865	0.564	9.58697e-55	Mmp2	1.05019	0.893	0.342	0	Fam20c	0.287603	0.108	0.297	2.68767e-17	Btg2	1.6191	0.939	0.621	4.69213e-230	Anxa8	1.61616	0.796	0.048	0	Gucy1a1	1.85094	0.729	0.314	8.9008e-249
Cpxm1	1.31387	0.459	0.164	1.23373e-40	Epas1	1.90278	0.87	0.263	0	Gdpd2	1.38972	0.553	0.116	0	Gm36827	0.85617	0.292	0.087	5.90838e-179	Marcks	1.22639	0.896	0.608	6.13773e-47	Pcdh7	1.04396	0.73	0.11	0	Pdia6	0.28044	0.296	0.632	4.47064e-20	Serpina1a	1.57661	0.536	0.052	0	Xylt1	1.60953	0.925	0.096	0	Map3k20	1.83709	0.591	0.119	0
Olfml3	1.30438	0.627	0.458	7.07688e-21	H2-D1	1.89542	0.991	0.876	0	Slc20a2	1.38806	0.406	0.097	0	Mdk	0.842381	0.419	0.152	1.35226e-172	Ran	1.2093	0.923	0.666	2.94289e-57	Sema3d	1.02671	0.72	0.159	0	S100a1	0.278634	0.245	0.56	4.0186e-22	Alpl	1.5479	0.967	0.69	0	Pkdcc	1.60508	0.937	0.29	0	Gjc1	1.80568	0.581	0.059	0
Lum	1.29999	0.828	0.706	6.06435e-19	Slc5a3	1.87341	0.736	0.223	0	Tmem176b	1.38731	0.886	0.767	0	Adamts9	0.839719	0.539	0.247	2.07102e-184	Col8a1	1.20857	0.613	0.213	2.71316e-43	Satb2	1.0208	0.857	0.265	0	Uap1	0.27617	0.174	0.404	3.40144e-17	Cd9	1.53701	0.998	0.792	0	Shisa4	1.56907	0.941	0.248	0	Cavin1	1.79972	0.713	0.355	9.34533e-194
Pam	1.29739	0.557	0.29	5.27024e-31	Kctd12	1.85912	0.841	0.249	0	Maf	1.37004	0.54	0.291	1.14553e-169	Fat3	0.830226	0.599	0.412	1.39786e-99	Pimreg	1.20373	0.554	0.013	0	C1qtnf6	1.01208	0.84	0.313	0	Snd1	0.274854	0.159	0.431	1.05175e-26	H1f0	1.53616	0.773	0.393	1.32094e-188	Lsp1	1.54818	0.888	0.042	0	Prss23	1.77431	0.52	0.052	0
Colec12	1.27745	0.611	0.369	3.89025e-27	Cp	1.85566	0.901	0.39	0	Id4	1.36667	0.518	0.172	0	Palld	0.825913	0.599	0.373	4.31401e-119	Cenpm	1.20134	0.653	0.047	0	Gxylt2	1.00653	0.809	0.242	0	Pdrg1	0.274205	0.157	0.399	1.21317e-21	Timp1	1.51639	0.846	0.45	6.35547e-196	S100a10	1.54576	0.994	0.632	0	Pdgfrb	1.76164	0.695	0.159	0
Prrx1	1.27744	0.578	0.373	2.9351e-22	Tmem176b	1.85112	0.968	0.758	0	Fth1	1.35049	0.979	0.93	0	S100a6	0.8118	0.7	0.413	7.08518e-161	Tuba1c	1.18773	0.806	0.43	4.28842e-45	Plod2	1.00444	0.925	0.46	0	Ctnnb1	0.271945	0.434	0.754	0.000139734	Tspan13	1.51549	0.894	0.136	0	Zbtb20	1.53397	0.99	0.588	0	Epas1	1.7549	0.856	0.294	0
Sulf1	1.27677	0.418	0.075	1.91456e-91	Tns3	1.85093	0.812	0.235	0	Rarres2	1.34583	0.493	0.163	1.92544e-265	S100a11	0.80315	0.815	0.696	1.80264e-146	Cenpw	1.17807	0.658	0.1	2.84577e-172	Gnai1	1.00362	0.797	0.184	0	Eif3h	0.264038	0.338	0.704	3.43472e-19	Aldh1a3	1.50494	0.609	0.026	0	Col6a1	1.52823	0.991	0.327	0	Dstn	1.75037	0.831	0.77	4.19634e-83
Thbd	1.25669	0.307	0.07	1.73605e-45	Slc6a6	1.85083	0.77	0.255	0	Dpysl3	1.33749	0.637	0.518	2.45006e-151	Aebp1	0.802847	0.352	0.163	1.28516e-95	Col6a2	1.17618	0.725	0.328	9.09652e-39	Pltp	1.00302	0.772	0.19	0	Pgk1	0.261549	0.186	0.44	2.18691e-20	Anxa2	1.48347	0.977	0.599	0	Cspg4	1.51796	0.938	0.213	0	Ndrg2	1.73183	0.575	0.092	0
Abca8a	1.2496	0.336	0.082	2.5824e-47	Olfml2b	1.83427	0.802	0.13	0	Tns3	1.33137	0.536	0.263	6.27136e-207	Scara3	0.800509	0.522	0.238	6.37281e-184	Tk1	1.17285	0.559	0.052	8.52911e-240	Kdelr3	0.995628	0.834	0.261	0	Rpl23	0.261295	0.928	0.954	3.33913e-14	Peg3	1.48248	0.819	0.124	0	Susd5	1.50599	0.933	0.052	0	Mcam	1.70155	0.56	0.054	0
Mafb	1.24709	0.5	0.267	1.35018e-20	Id4	1.83201	0.751	0.146	0	1500009L16Rik	1.30223	0.427	0.094	0	Adamts18	0.794891	0.3	0.041	0	H2-Q7	1.16614	0.878	0.495	7.54586e-49	Kdelr2	0.978768	0.902	0.497	0	Atp5f1	0.258494	0.35	0.722	4.85403e-18	Loxl4	1.47556	0.766	0.131	0	4930523C07Rik	1.47931	0.899	0.263	0	Nr2f2	1.69885	0.532	0.056	0
Fndc1	1.24129	0.307	0.018	3.60961e-218	Rspo3	1.82861	0.72	0.118	0	Gstm1	1.30039	0.516	0.275	1.45667e-175	Bicc1	0.79337	0.607	0.419	4.77221e-113	Anln	1.16334	0.608	0.035	0	Vkorc1	0.970716	0.889	0.468	0	Arpc4	0.256032	0.162	0.456	4.53642e-31	Ppa1	1.46505	0.892	0.481	1.77356e-269	Pde4b	1.47925	0.862	0.115	0	Gja4	1.68009	0.464	0.02	0
Mmp2	1.22777	0.652	0.595	1.56386e-14	Islr	1.82064	0.869	0.34	0	Mpp6	1.28905	0.448	0.316	1.11622e-74	B2m	0.787441	0.972	0.905	6.70602e-255	Rad21	1.15655	0.721	0.316	2.08442e-59	Bmp1	0.96455	0.9	0.438	0	Hypk	0.254832	0.15	0.438	9.96427e-30	Shisa4	1.44994	0.873	0.262	0	Serpine1	1.46102	0.81	0.275	0	Cavin3	1.6736	0.676	0.41	1.72415e-129
Plxdc2	1.20308	0.541	0.158	6.58611e-58	Tgfbr3	1.81637	0.775	0.139	0	Ccl2	1.28711	0.285	0.074	1.30729e-198	Runx2	0.770136	0.63	0.508	5.56346e-80	Slc20a2	1.15208	0.459	0.11	2.66069e-61	Dmp1	0.961697	0.408	0.067	0	Swi5	0.252004	0.379	0.728	5.35864e-11	Hbegf	1.44271	0.732	0.269	4.82023e-249	R3hdml	1.46041	0.419	0.024	0	Bcam	1.66855	0.505	0.028	0
Col6a2	1.20216	0.557	0.329	5.02922e-18	1500009L16Rik	1.80742	0.736	0.062	0	Pdgfrb	1.27527	0.526	0.153	0	Srpx2	0.766932	0.47	0.285	1.19009e-89	Ccna2	1.15016	0.631	0.059	6.25476e-270	Fkbp10	0.957885	0.891	0.404	0	Denr	0.25032	0.18	0.476	4.14264e-29	Emp1	1.40855	0.934	0.551	3.90139e-219	Tgfb2	1.45911	0.806	0.082	0	Itga1	1.64971	0.689	0.182	0
Fbn1	1.20056	0.451	0.153	2.1612e-35	Vegfc	1.80458	0.732	0.068	0	Antxr1	1.26944	0.519	0.283	4.35829e-169	Zeb2	0.766929	0.718	0.61	1.3744e-85	Serpine2	1.14708	0.91	0.536	7.23907e-45	Mef2c	0.928942	0.916	0.498	0						4930523C07Rik	1.40482	0.831	0.277	0	Angptl2	1.45015	0.847	0.065	0	Csrp2	1.64383	0.632	0.236	5.2795e-206
Fth1	1.19016	0.975	0.933	1.15919e-52	Foxc1	1.76645	0.772	0.287	0	Pdlim2	1.26315	0.484	0.286	2.23834e-128	Tiparp	0.76551	0.546	0.457	5.78372e-42	Lmnb1	1.14454	0.658	0.111	8.49376e-150	Chn1	0.924133	0.729	0.138	0						S100a10	1.39094	0.94	0.64	7.18251e-212	Fam180a	1.44461	0.748	0.036	0	Cxcl1	1.63722	0.451	0.196	3.47697e-77
Tnn	1.18738	0.123	0.023	4.32786e-21	Samhd1	1.75707	0.786	0.229	0	Ebf3	1.25647	0.497	0.12	0	Cald1	0.745932	0.826	0.705	1.15721e-150	Kcnk2	1.14208	0.694	0.227	2.29428e-63	Fyn	0.922675	0.799	0.221	0						Dnajb1	1.37445	0.867	0.553	3.58335e-163	C1qtnf3	1.44009	0.521	0.007	0	Atp1b2	1.60941	0.567	0.057	0
Ctsb	1.17631	0.742	0.71	4.52592e-23	Fst	1.75561	0.644	0.049	0	Lepr	1.25244	0.555	0.133	0	Nedd9	0.734364	0.512	0.325	7.63999e-91	Knstrn	1.13977	0.586	0.042	0	Gsn	0.916782	0.921	0.448	0						Cspg4	1.36554	0.869	0.228	0	Nfatc1	1.44005	0.839	0.222	0	Mnd1	1.60483	0.364	0.066	9.05202e-238
Entpd2	1.15719	0.258	0.015	1.02768e-191	Itga1	1.75311	0.799	0.147	0	Kng2	1.24506	0.373	0.078	0	Mfap2	0.734048	0.466	0.248	2.34289e-121	Cdkn3	1.1391	0.518	0.03	0	Ckap4	0.872661	0.902	0.439	0						Wwp2	1.36121	0.884	0.286	0	Id2	1.43348	0.861	0.395	0	Pnpla2	1.59744	0.447	0.173	2.38082e-119
Ahnak	1.15091	0.811	0.704	3.91814e-28	Mgst1	1.75016	0.744	0.08	0	Agt	1.24232	0.542	0.365	1.93436e-110	Kctd12	0.731749	0.521	0.279	5.35694e-108	S100a11	1.13752	0.914	0.701	1.71764e-40	Cdh2	0.864853	0.894	0.357	0						Ecrg4	1.34763	0.829	0.175	0	Cox4i2	1.43023	0.709	0.095	0	Fabp5	1.59741	0.343	0.249	6.0439e-18
Matn2	1.14951	0.262	0.043	3.1516e-61	Errfi1	1.7248	0.888	0.516	0	Cdh11	1.2329	0.673	0.562	7.56257e-150	Zfp36l1	0.728351	0.768	0.7	3.16435e-80	Atad2	1.13709	0.676	0.149	5.06312e-111	Col24a1	0.85983	0.631	0.061	0						Col6a1	1.31033	0.956	0.34	0	Slc26a2	1.41282	0.873	0.17	0	Atf3	1.59342	0.716	0.619	2.51035e-44
Mxra7	1.14661	0.398	0.091	4.33831e-66	C1s1	1.72153	0.686	0.059	0	Cpxm1	1.22543	0.438	0.151	3.17427e-239	2610300M13Rik	0.721637	0.256	0.052	1.83895e-240	Dek	1.13388	0.856	0.629	6.70137e-41	Selenom	0.850295	0.9	0.522	0						Fbln7	1.29784	0.829	0.061	0	Vit	1.40945	0.918	0.1	0	Anxa1	1.55671	0.675	0.295	2.56283e-164
Art3	1.14108	0.131	0.027	1.38442e-19	Nrp1	1.72084	0.808	0.293	0	Rbms3	1.2216	0.484	0.225	5.29083e-192	Lum	0.71948	0.836	0.7	5.23481e-70	Gas1	1.1122	0.716	0.253	3.92039e-59	Fat3	0.848777	0.743	0.147	0						Tcf7l2	1.29402	0.834	0.338	0	Sox5	1.40542	0.879	0.035	0	Gadd45b	1.55571	0.795	0.699	2.20564e-66
Zbtb20	1.13676	0.697	0.606	1.38413e-14	Ggt5	1.71688	0.713	0.05	0	Isg15	1.21712	0.465	0.243	7.81721e-124	Tmem59	0.716231	0.829	0.786	1.68463e-105	Tacc3	1.10601	0.604	0.062	1.55767e-235	Nbl1	0.846129	0.721	0.14	0						Fmod	1.26773	0.702	0.112	0	Meg3	1.40244	0.469	0.025	0	Pln	1.55049	0.277	0.003	0
Sptbn1	1.13541	0.627	0.526	1.41168e-14	Zfp36l1	1.70934	0.925	0.686	0	Sfrp1	1.20753	0.392	0.077	0	Cd63	0.715323	0.963	0.863	1.12035e-192	Psmb8	1.09649	0.811	0.35	4.32618e-56	Hpgd	0.838238	0.748	0.224	0						Grb14	1.26446	0.827	0.198	0	Fbln7	1.39416	0.886	0.045	0	Hspa1a	1.51783	0.505	0.217	2.83143e-111
Cped1	1.13006	0.406	0.251	4.39618e-12	Palld	1.70708	0.843	0.349	0	Tmem86a	1.20227	0.374	0.103	5.83048e-257	Adam12	0.706692	0.491	0.301	1.26285e-103	Csrp2	1.09518	0.667	0.242	4.58201e-54	Ift20	0.834125	0.878	0.515	0						Trib1	1.24183	0.8	0.225	0	H1f0	1.37685	0.755	0.387	9.12826e-265	Rhoj	1.51727	0.576	0.083	0
Mxra8	1.12491	0.639	0.539	1.30219e-17	Spry1	1.70381	0.658	0.083	0	Csf1	1.20227	0.513	0.235	3.66733e-195	Mxra8	0.701614	0.663	0.533	2.31194e-78	Kif20b	1.07218	0.541	0.05	1.23039e-234	Atp1b3	0.828554	0.907	0.51	0						Phlda1	1.22054	0.856	0.494	2.98508e-159	Pth1r	1.36061	0.981	0.684	9.37568e-269	Tm4sf1	1.517	0.805	0.495	3.07786e-161
Axl	1.11844	0.373	0.044	6.43311e-133	Mdk	1.69353	0.722	0.122	0	Fhl2	1.20002	0.466	0.169	2.52576e-242	Plat	0.700765	0.282	0.086	3.28046e-154	A2m	1.05642	0.288	0.105	1.55844e-15	Rerg	0.826894	0.634	0.058	0						Pmepa1	1.21747	0.842	0.575	3.1913e-127	Fam89a	1.36017	0.838	0.03	0	Cebpb	1.51526	0.811	0.65	2.39065e-91
Edil3	1.10972	0.34	0.063	3.37269e-71	Tnfsf11	1.68484	0.541	0.046	0	Prrx1	1.19665	0.552	0.365	1.33113e-128	Vdr	0.696267	0.417	0.31	6.53471e-39	Psmb9	1.05618	0.734	0.234	3.11523e-74	Cd63	0.816526	0.981	0.771	0						Frzb	1.21476	0.71	0.127	0	Nfatc2	1.35353	0.762	0.059	0	Gucy1b1	1.51477	0.501	0.057	0
Phlda3	1.1083	0.475	0.219	4.75473e-28	Cxcl10	1.6841	0.349	0.106	4.18144e-273	Cyp1b1	1.18898	0.445	0.089	0	Frmd6	0.696091	0.559	0.413	1.52132e-67	Col12a1	1.05519	0.586	0.234	9.83869e-35	Tmed3	0.814926	0.889	0.48	0						Hpgd	1.21386	0.865	0.453	1.23201e-169	Cd109	1.34798	0.933	0.219	0	Ehd2	1.49395	0.58	0.09	0
Itgb5	1.09633	0.451	0.209	6.08418e-28	Gpm6b	1.67525	0.668	0.044	0	Ecm1	1.17956	0.45	0.155	4.95995e-240	Rnd3	0.692101	0.483	0.329	2.43697e-64	Mpp6	1.02316	0.622	0.321	1.54454e-27	Arl4d	0.806061	0.58	0.107	0						Tiam2	1.19709	0.751	0.27	4.11969e-301	Vps37b	1.34635	0.865	0.106	0	45173	1.48638	0.485	0.24	9.11645e-89
Igf2	1.08969	0.135	0.019	3.2303e-35	C1ra	1.63964	0.693	0.062	0	Zfhx4	1.17602	0.5	0.354	4.89751e-93	Cldn10	0.688164	0.363	0.152	5.36289e-122	Cdkn2d	1.0179	0.617	0.242	5.47927e-49	Cfh	0.790631	0.942	0.489	0						Eps8l2	1.1929	0.808	0.061	0	Hspg2	1.3445	0.982	0.488	0	Btg2	1.47138	0.807	0.626	1.393e-105
S100b	1.08246	0.41	0.169	4.13994e-23	Limch1	1.6395	0.821	0.25	0	Col6a2	1.16229	0.602	0.316	5.20942e-180	Pappa	0.683916	0.366	0.126	3.02829e-147	Mxd3	1.01585	0.527	0.011	0	Bgn	0.783037	0.984	0.768	0						Serinc5	1.19159	0.777	0.141	0	Col11a2	1.34274	1	0.729	0	Adamts1	1.46195	0.699	0.486	6.09092e-78
Dcn	1.07412	0.865	0.823	1.96828e-06	Ogn	1.63043	0.729	0.114	0	Psmb8	1.16158	0.565	0.342	1.51398e-135	Pdk4	0.683134	0.44	0.255	3.09751e-85	Nudt4	1.01273	0.824	0.472	7.0753e-36	Cd59a	0.781054	0.726	0.201	0						Tnfrsf12a	1.18945	0.773	0.353	3.15393e-195	Ptch1	1.33927	0.799	0.163	0	Gng11	1.46146	0.837	0.537	4.07694e-183
Akap12	1.06873	0.352	0.132	1.23059e-22	Marcks	1.62918	0.934	0.585	0	Zeb2	1.13449	0.639	0.614	6.83777e-87	Dnaja1	0.680764	0.789	0.766	3.329e-63	Rrm1	1.01145	0.667	0.134	2.85344e-120	Mmp16	0.775337	0.66	0.11	0						Prnp	1.17487	0.86	0.267	0	Cd9	1.33716	0.999	0.789	0	Junb	1.45973	0.885	0.838	1.20689e-104
Fmod	1.0618	0.287	0.128	2.40178e-10	Mylk	1.60459	0.817	0.243	0	H2-Q7	1.13379	0.65	0.49	3.53208e-127	Twist1	0.67328	0.535	0.389	2.92638e-60	Mmp13	1.00148	0.486	0.225	1.10823e-17	Fabp3	0.76826	0.589	0.075	0						Zbtb20	1.16768	0.954	0.597	1.12391e-252	Cytl1	1.33227	0.483	0.073	0	Ccdc3	1.44513	0.472	0.023	0
Crispld2	1.0515	0.287	0.085	5.62374e-27	Rbms1	1.59538	0.829	0.395	0	Col6a1	1.12163	0.644	0.342	4.8962e-181	Itgb5	0.667656	0.4	0.2	1.77368e-105	Aspm	0.999512	0.505	0.049	1.63702e-201	Neat1	0.762962	0.867	0.664	0						Vps37b	1.16476	0.76	0.123	0	Ppib	1.32957	0.998	0.815	0	Kcnj8	1.44026	0.339	0.035	0
Vwa1	1.04982	0.164	0.033	2.76185e-26	Sfrp1	1.58708	0.606	0.053	0	Ackr4	1.12157	0.431	0.234	1.54587e-117	H2-D1	0.665555	0.934	0.882	2.63223e-195	Tagln2	0.99529	0.829	0.407	1.2001e-43	Serf2	0.761235	0.976	0.849	0						Cd109	1.16237	0.854	0.234	0	Tnfrsf11b	1.32563	0.607	0.054	0	Ptms	1.4332	0.869	0.65	1.03874e-185
Lamb1	1.04272	0.328	0.106	1.50824e-27	Nudt4	1.58467	0.864	0.444	0	Mme	1.10655	0.443	0.192	3.48378e-164	Qsox1	0.664377	0.435	0.301	1.8731e-56	Mki67	0.993063	0.779	0.147	8.39445e-146	Ier3	0.761116	0.835	0.588	0						Bmp2	1.16031	0.66	0.241	9.49361e-212	Phlda1	1.31609	0.922	0.485	0	Rcan2	1.4286	0.456	0.138	7.18473e-171
Scara5	1.03897	0.205	0.018	1.31493e-94	Antxr1	1.58297	0.766	0.258	0	Mgst1	1.10571	0.402	0.114	1.02435e-246	Ebf1	0.65651	0.694	0.423	8.45018e-145	Mdk	0.969381	0.536	0.164	2.98396e-46	Rrbp1	0.759947	0.948	0.729	0						Adk	1.14895	0.902	0.339	0	Sgk1	1.3065	0.877	0.333	0	Art3	1.42381	0.327	0.02	0
Tspan11	1.03769	0.275	0.074	3.77174e-33	Zeb2	1.5686	0.898	0.593	0	Lpl	1.09984	0.527	0.15	0	Ltbp1	0.652379	0.461	0.3	4.26124e-65	Hist1h2ap	0.955266	0.365	0.064	7.60907e-68	Tent5a	0.745267	0.836	0.384	0						Tubb2a	1.14693	0.815	0.325	5.13936e-264	Dhx58os	1.3044	0.823	0.036	0	Zfhx3	1.41611	0.661	0.446	3.61436e-108
Add3	1.02625	0.34	0.13	2.1941e-24	Fgf7	1.5627	0.611	0.035	0	Dpep1	1.09636	0.353	0.072	0	Pak1	0.650408	0.415	0.22	2.71816e-110	Rnaseh2c	0.953914	0.797	0.468	2.35091e-36	Lman1	0.743219	0.877	0.525	0						Msmo1	1.14561	0.723	0.126	0	Smim5	1.30303	0.803	0.061	0	Tns1	1.40963	0.557	0.225	9.72474e-156
Abi3bp	1.02603	0.402	0.154	2.26585e-24	Bst2	1.55718	0.9	0.565	0	Plpp3	1.0719	0.565	0.199	2.4435e-271	Csf1	0.648577	0.479	0.237	4.08423e-115	Prrx1	0.953836	0.779	0.372	4.09036e-44	Nme1	0.7418	0.892	0.523	0						Ywhaq	1.14103	0.931	0.653	1.09785e-215	Fkbp9	1.29606	0.996	0.587	0	Nrarp	1.40556	0.372	0.036	0
Zfhx4	1.02447	0.508	0.361	1.10757e-11	Loxl1	1.54242	0.731	0.098	0	Tmem176a	1.07141	0.855	0.763	3.97743e-193	Dapk2	0.640615	0.612	0.5	6.28832e-52	Tpm2	0.952841	0.725	0.222	1.924e-77	Kcnk1	0.737763	0.563	0.039	0						Fdps	1.13256	0.762	0.224	0	Adk	1.28518	0.941	0.327	0	Uba2	1.40432	0.601	0.341	4.91078e-119
Cnn3	1.02272	0.488	0.235	1.32872e-24	Bmp6	1.53697	0.62	0.052	0	Cxcl10	1.04919	0.224	0.118	2.74355e-37	Enah	0.63731	0.517	0.345	8.38763e-78	Hint1	0.952125	0.941	0.767	8.02145e-45	Fxyd1	0.732125	0.873	0.408	0						Rcan1	1.12828	0.589	0.158	2.5457e-274	Colgalt2	1.26059	0.812	0.051	0	Mfge8	1.40081	0.8	0.338	3.35085e-228
Rnase4	1.00877	0.426	0.202	7.24188e-22	Socs3	1.53681	0.809	0.477	0	Ncam1	1.04745	0.468	0.387	8.0213e-53	Mmp23	0.63594	0.585	0.451	2.48958e-59	Sdc2	0.944857	0.82	0.532	1.8732e-34	Maged1	0.731069	0.895	0.457	0						Tsc22d3	1.11578	0.904	0.36	0	Msi2	1.25607	0.939	0.319	0	Rras	1.39697	0.608	0.207	5.06025e-208
Lsp1	1.0077	0.295	0.08	2.40987e-33	Rbpms	1.53416	0.722	0.153	0	Irx3	1.04309	0.464	0.326	1.67271e-72	Lamp2	0.632074	0.689	0.609	6.98166e-67	Trim59	0.944383	0.554	0.095	3.52049e-120	Mrc2	0.729918	0.716	0.174	0						Ngf	1.11482	0.356	0.059	2.80503e-269	Colgalt1	1.25314	0.952	0.419	0	Rbpms	1.39402	0.668	0.183	3.72377e-272
Igfbp7	1.00617	0.742	0.392	1.07386e-32	Lgals3bp	1.53373	0.727	0.248	0	Ctsl	1.04262	0.765	0.765	6.05896e-135	Errfi1	0.631346	0.617	0.54	1.80687e-35	Usp1	0.936047	0.64	0.241	1.38982e-50	Ccdc194	0.725485	0.531	0.04	0						Gmpr	1.11194	0.727	0.048	0	Trps1	1.23658	0.94	0.411	0	Nr4a2	1.38911	0.487	0.409	2.17474e-27
Cst3	1.00442	0.914	0.914	1.60536e-20	Serpina3f	1.51856	0.467	0.032	0	Trf	1.04173	0.256	0.092	1.54877e-102	Sdc3	0.631258	0.636	0.548	4.52382e-50	Incenp	0.926255	0.622	0.108	1.61662e-131	Fgfr1	0.725128	0.859	0.382	0						Serpina1b	1.10404	0.315	0.03	0	Nid2	1.22389	0.865	0.084	0	Tesc	1.37456	0.388	0.016	0
Crip1	1.00382	0.75	0.651	2.45908e-20	Plxna2	1.51659	0.687	0.139	0	Cldn10	1.03655	0.384	0.151	4.56184e-169	Nav2	0.628927	0.371	0.148	1.32719e-137	Fbln5	0.925754	0.559	0.202	7.5091e-33	Selenos	0.722416	0.888	0.525	0						Hmgcs1	1.10373	0.76	0.22	0	Prnp	1.22177	0.933	0.253	0	Parm1	1.369	0.425	0.024	0
Fstl1	1.00014	0.619	0.426	1.13021e-16	Tmem86a	1.5104	0.567	0.081	0	Emc2	1.03572	0.448	0.314	1.09554e-72	Apoe	0.628311	0.614	0.412	1.25217e-70	Hsp90b1	0.921268	0.937	0.809	1.1002e-37	Fxyd6	0.718562	0.516	0.132	0						Epyc	1.10245	0.727	0.068	0	Fgfr3	1.21849	0.886	0.171	0	Nexn	1.36678	0.357	0.05	8.34043e-298
Atp1a2	0.999718	0.131	0.005	6.00421e-143	Ecm1	1.5089	0.681	0.13	0	Clmp	1.03504	0.485	0.363	1.36784e-75	Bmp2k	0.623994	0.471	0.323	4.99483e-64	Bok	0.913981	0.599	0.154	1.18504e-76	Cope	0.717831	0.871	0.503	0						Rasd1	1.10181	0.588	0.101	0	Trpv4	1.2151	0.864	0.113	0	Sorbs1	1.36625	0.409	0.068	2.28094e-289
Cfb	0.997298	0.221	0.041	6.6632e-42	Col6a1	1.50497	0.9	0.315	0	Ltbp1	1.03398	0.486	0.299	2.66619e-117	Cnn2	0.623387	0.69	0.575	4.0733e-63	Postn	0.903455	0.563	0.154	2.90524e-58	Sp7	0.717595	0.714	0.208	0						Dusp5	1.10076	0.677	0.188	0	Scd2	1.20993	0.903	0.336	0	Mt1	1.36297	0.701	0.606	2.09195e-31
Mdk	0.995424	0.439	0.164	6.33566e-30	Aplp2	1.50273	0.921	0.62	0	Serpina3g	1.02502	0.327	0.108	8.51037e-157	Cpxm1	0.622585	0.384	0.154	3.8048e-135	Vcan	0.901078	0.423	0.096	1.33144e-57	Mgst3	0.717446	0.701	0.198	0						Atp1b3	1.09276	0.961	0.685	3.82037e-214	Col11a1	1.19377	0.999	0.869	0	Phlda3	1.3621	0.567	0.213	8.13238e-166
Serpina3n	0.994881	0.258	0.101	4.33193e-14	Ms4a4d	1.50097	0.6	0.029	0	Ggt5	1.02019	0.399	0.082	0	Atp1a1	0.621749	0.745	0.726	5.17981e-42	Knl1	0.900688	0.523	0.062	4.86691e-167	Pard6g	0.717024	0.718	0.165	0						Tmie	1.08373	0.778	0.201	0	Col6a2	1.18921	0.97	0.3	0	Il6	1.3499	0.243	0.025	8.66484e-260
Nid1	0.991513	0.357	0.102	1.79962e-36	Cebpd	1.49953	0.771	0.478	0	Samhd1	1.018	0.466	0.259	1.85858e-114	Ifrd1	0.620453	0.688	0.657	8.59743e-30	Cavin3	0.89994	0.743	0.414	2.84751e-34	Dapk2	0.71363	0.782	0.27	0						Trps1	1.07189	0.888	0.422	2.45665e-266	Ivns1abp	1.1833	0.934	0.356	0	Fam162a	1.34589	0.619	0.491	3.40832e-66
Il11ra1	0.985056	0.287	0.109	4.03501e-19	Tmsb4x	1.49776	0.988	0.907	0	Mylk	1.01015	0.51	0.273	1.85521e-137	Aldh2	0.61752	0.706	0.648	1.12549e-57	Emp3	0.899753	0.928	0.726	1.08537e-36	Hdlbp	0.711461	0.918	0.595	0						Fam89a	1.06614	0.635	0.051	0	Fxyd3	1.1759	0.653	0.058	0	Crim1	1.34528	0.547	0.277	1.54461e-101
Lama4	0.982275	0.357	0.128	6.99828e-27	Igsf3	1.49099	0.724	0.322	0	Foxc1	1.00796	0.489	0.313	3.78941e-98	Tmsb10	0.615367	0.886	0.836	2.51193e-107	Esco2	0.897108	0.437	0.038	1.11757e-198	Fhod3	0.702875	0.598	0.072	0						Papss2	1.06539	0.819	0.268	0	Ldha	1.17437	0.995	0.703	0	Tspan15	1.34048	0.352	0.034	0
Cavin3	0.975426	0.537	0.415	1.41334e-11	B2m	1.48715	0.989	0.902	0	Ctsb	1.00535	0.707	0.71	1.99305e-107	Gpx3	0.615207	0.737	0.621	1.34924e-48	Nuf2	0.884534	0.473	0.028	0	Col15a1	0.698376	0.627	0.103	0						Ier5	1.05831	0.88	0.589	6.53267e-138	Pdia6	1.16523	0.984	0.594	0	Ppp1r15a	1.33362	0.745	0.627	8.96758e-85
Marcks	0.973295	0.713	0.61	1.89627e-15	Mpdz	1.48492	0.642	0.104	0	Ccn2	1.00333	0.523	0.327	5.34256e-91	Clmp	0.614535	0.519	0.361	2.19975e-65	Hjurp	0.878912	0.617	0.229	2.14911e-49	Rgs3	0.691994	0.851	0.434	0						Ncmap	1.04656	0.763	0.054	0	Tgfbi	1.1576	0.633	0.038	0	Akap12	1.32823	0.503	0.124	4.28077e-212
Htra3	0.970105	0.369	0.25	2.30184e-07	Il1rn	1.47127	0.404	0.011	0	Spp1	1.00128	0.714	0.456	4.79681e-239	Mxd4	0.614404	0.725	0.676	1.1458e-57	Col3a1	0.869369	0.315	0.145	2.79217e-09	Hspb2	0.691003	0.561	0.068	0						Ptgs2	1.04603	0.281	0.078	5.24142e-103	Serpina3n	1.15361	0.727	0.072	0	Egr1	1.32485	0.849	0.749	4.45434e-80
Abca8b	0.969092	0.172	0.019	2.49686e-62	Ccn5	1.46981	0.465	0.029	0	Timp2	0.996337	0.622	0.562	5.2413e-87	H2-K1	0.605745	0.923	0.871	1.67664e-174	Rbm3	0.865783	0.932	0.775	2.82911e-37	Hrc	0.68821	0.495	0.04	0						Crybg3	1.04501	0.779	0.196	0	Aebp1	1.14596	0.835	0.14	0	Selenow	1.32446	0.889	0.731	8.06857e-169
Itgb8	0.964462	0.127	0.013	3.65229e-49	Egr1	1.46717	0.933	0.737	0	Npc2	0.994135	0.67	0.702	7.99001e-62	Ctsh	0.604866	0.436	0.305	9.47129e-52	Fkbp2	0.864031	0.797	0.549	3.09989e-28	Sppl2a	0.681159	0.824	0.415	0						Enpp1	1.02961	0.603	0.085	0	Timp3	1.14566	0.824	0.281	0	Rock1	1.3229	0.733	0.566	1.42888e-108
Cald1	0.964165	0.725	0.712	1.62791e-15	Rbms3	1.46171	0.679	0.204	0	Rnd3	0.993619	0.456	0.33	1.07138e-67	Csrp2	0.601999	0.404	0.237	5.38261e-68	Igfbp4	0.853269	0.703	0.425	3.86638e-16	Sec31a	0.67436	0.84	0.422	0						S100a13	1.02626	0.957	0.671	4.98434e-223	Gadd45b	1.13672	0.969	0.688	0	Gpc6	1.31964	0.477	0.164	8.82882e-145
Ifitm3	0.963863	0.791	0.701	4.93813e-20	Ghr	1.45298	0.663	0.226	0	Cald1	0.986972	0.741	0.71	1.49927e-136	Angptl4	0.601908	0.403	0.232	2.96478e-69	Ppia	0.848256	0.973	0.892	1.00371e-43	Fap	0.66853	0.888	0.422	0						Ivns1abp	1.02355	0.865	0.368	1.94909e-297	Pgam1	1.1339	0.952	0.481	0	Filip1	1.31764	0.403	0.037	0
C3	0.961763	0.156	0.067	0.000541273	Zfp36l2	1.44833	0.847	0.512	0	Spon1	0.985263	0.3	0.055	0	Gstm2	0.591276	0.441	0.243	2.52293e-96	Col6a1	0.84774	0.707	0.355	3.85535e-24	Me2	0.666557	0.673	0.192	0						Enho	1.01899	0.67	0.141	0	Nt5e	1.13375	0.752	0.055	0	Arid5b	1.31594	0.623	0.362	4.07235e-98
Lpl	0.959433	0.516	0.167	1.08843e-42	S100a11	1.44378	0.92	0.685	0	Serinc3	0.983503	0.621	0.58	6.93027e-80	Pcolce	0.590918	0.627	0.52	1.63831e-45	H2-Q6	0.8457	0.649	0.297	1.58214e-34	Mpnd	0.666301	0.675	0.164	0						Fam20c	1.01345	0.628	0.286	3.24519e-130	Ssr4	1.12913	0.999	0.747	0	Lpp	1.31421	0.663	0.428	1.67743e-105
Timp3	0.959343	0.619	0.304	8.55302e-28	H2-Q7	1.44252	0.869	0.469	0	Tgfbr3	0.974055	0.437	0.172	2.26766e-183	Ctsb	0.589969	0.77	0.707	1.08499e-88	Ncam1	0.841773	0.721	0.389	1.79873e-33	Robo2	0.66461	0.558	0.055	0						Col6a2	1.01267	0.917	0.313	0	1700025G04Rik	1.12548	0.896	0.197	0	Pdlim3	1.31066	0.36	0.004	0
Ctsk	0.958042	0.557	0.49	2.72963e-09	Fhl2	1.44126	0.642	0.148	0	H2-T22	0.972701	0.405	0.221	1.43829e-99	Htra1	0.589095	0.436	0.315	1.18695e-43	Mad2l1	0.840311	0.495	0.067	6.01817e-140	Sec61g	0.661944	0.92	0.676	0						AW112010	1.00807	0.664	0.139	0	Hmgcs1	1.11904	0.808	0.208	0	Timp4	1.3096	0.265	0.007	0
Plekha4	0.953253	0.168	0.011	5.40004e-112	Man1a	1.44124	0.617	0.112	0	Gdf10	0.966187	0.327	0.083	1.21631e-250	Dipk2a	0.588448	0.504	0.388	1.99745e-50	Bub3	0.839708	0.653	0.304	7.03507e-39	Sh3pxd2b	0.660546	0.705	0.185	0						Plaur	1.00144	0.579	0.159	1.44681e-271	Nrep	1.11071	0.858	0.231	0	Rap1a	1.29252	0.681	0.495	2.82545e-101
Col6a5	0.949869	0.209	0.056	3.73197e-21	Tmem176a	1.43707	0.96	0.752	0	Ms4a4d	0.962441	0.3	0.058	1.18478e-293	Lrp4	0.586725	0.364	0.216	1.62545e-62	Sgo2a	0.836803	0.482	0.026	0	Sec61b	0.658675	0.9	0.622	0						Denr	1.00096	0.818	0.447	7.90026e-152	Clec11a	1.11066	0.929	0.514	0	Map1lc3a	1.29038	0.763	0.569	6.91522e-126
Thy1	0.940738	0.213	0.012	2.91076e-162	Gm4951	1.43699	0.555	0.058	0	Lmo4	0.961639	0.56	0.497	1.17085e-67	Dlx5	0.584412	0.378	0.289	7.64618e-28	Siva1	0.835829	0.604	0.277	7.2284e-30	Gpc1	0.652861	0.816	0.337	0						Hivep3	0.998792	0.687	0.203	1.21656e-294	F5	1.1053	0.715	0.051	0	Gem	1.28166	0.373	0.152	3.37658e-74
Wnt5a	0.930599	0.254	0.088	4.40156e-19	Fth1	1.43152	0.982	0.929	0	Scara3	0.958064	0.452	0.242	3.05392e-127	Tacc1	0.568675	0.642	0.591	1.41405e-54	Kif11	0.835685	0.55	0.061	8.62195e-190	Ostc	0.645826	0.881	0.554	0						Cyp51	0.985587	0.72	0.143	0	Trib1	1.10265	0.862	0.212	0	Atp2a2	1.27925	0.663	0.465	5.4194e-97
Tgfb3	0.926287	0.34	0.151	9.84677e-18	Ccn2	1.42548	0.714	0.308	0	Tmsb4x	0.952642	0.981	0.909	6.94251e-280	Foxn3	0.568537	0.576	0.526	3.61052e-37	Anp32b	0.833535	0.86	0.688	5.60721e-30	Mtss1	0.633326	0.77	0.284	0						H3f3b	0.982961	0.994	0.928	1.29425e-122	S100b	1.10093	0.878	0.136	0	Ednra	1.27199	0.415	0.043	0
Cd9	0.923711	0.84	0.798	2.81135e-10	Colec12	1.42382	0.808	0.336	0	Runx1	0.951244	0.604	0.56	1.72175e-63	Cnn3	0.566198	0.431	0.227	2.33537e-89	Nap1l1	0.83026	0.838	0.623	9.65212e-29	Ano1	0.632311	0.634	0.101	0						Actg1	0.978567	0.992	0.906	4.15635e-146	Fdps	1.09246	0.817	0.211	0	Id3	1.27143	0.924	0.768	7.4294e-126
Tgfbi	0.920746	0.23	0.065	1.7312e-22	Anxa1	1.42069	0.741	0.269	0	C1ra	0.950516	0.353	0.095	1.15902e-232	Abcc9	0.565897	0.421	0.221	1.52809e-92	Pcna	0.829034	0.64	0.397	1.04978e-17	Gja1	0.631573	0.928	0.507	0						Idi1	0.977836	0.647	0.095	0	Pdrg1	1.09039	0.93	0.363	0	Malat1	1.26789	0.989	0.987	8.35831e-99
Dkk3	0.91737	0.311	0.05	8.80168e-77	Tln2	1.4054	0.618	0.098	0	Lamp2	0.946403	0.614	0.613	4.65742e-70	Ccnd2	0.565842	0.464	0.326	8.30653e-50	Ddah2	0.826294	0.707	0.332	5.65653e-35	Kdelr1	0.624665	0.854	0.483	0						Nrep	0.969181	0.724	0.246	1.66851e-275	Plod2	1.08485	0.994	0.658	0	Sorbs2	1.26394	0.423	0.417	1.73541e-08
Col8a2	0.915793	0.205	0.007	3.16534e-253	Serpina12	1.39736	0.459	0.058	0	Gpx3	0.93498	0.736	0.621	2.80624e-93	Ifi27	0.565785	0.705	0.677	6.54611e-41	Kif22	0.820273	0.514	0.053	1.57342e-196	Farp2	0.622246	0.573	0.074	0						Anxa5	0.95929	0.972	0.714	8.98055e-242	Id1	1.07311	0.815	0.24	0	Vcl	1.26224	0.592	0.278	2.10031e-136
Ptms	0.912997	0.717	0.655	3.70773e-17	Serinc3	1.39408	0.858	0.56	0	Tnfsf11	0.934934	0.29	0.071	3.8061e-215	Dcn	0.562726	0.909	0.819	2.33153e-56	Hmgn1	0.819886	0.869	0.686	4.58648e-34	Ptprz1	0.613932	0.377	0.057	0						Fgf1	0.958109	0.407	0.038	0	Cyp51	1.07093	0.789	0.13	0	45176	1.26204	0.812	0.7	8.92336e-113
Pdgfrl	0.90895	0.381	0.293	0.00054565	Ackr4	1.38726	0.649	0.212	0	Fgfr2	0.931505	0.485	0.371	4.58013e-69	Ctsc	0.556586	0.315	0.128	8.51929e-106	Gdf15	0.817601	0.333	0.105	1.65588e-24	Podxl2	0.612048	0.649	0.139	0						Foxa3	0.957491	0.673	0.038	0	P3h4	1.06252	0.978	0.493	0	Utrn	1.25295	0.612	0.396	3.47961e-89
Cyth3	0.908361	0.34	0.231	6.25434e-05	Emp2	1.38472	0.701	0.299	0	Ptx3	0.928331	0.285	0.074	2.87454e-191	Zfp703	0.554059	0.432	0.3	7.23271e-50	Dnajc9	0.817269	0.676	0.253	1.57759e-55	Atf3	0.611655	0.765	0.499	0						Tsc22d1	0.95358	0.982	0.771	2.14249e-147	Tsc22d1	1.05652	0.992	0.767	3.14091e-275	Pdgfa	1.25084	0.677	0.441	2.33488e-109
Pthlh	0.907325	0.164	0.002	0	Mycbp2	1.37776	0.729	0.398	0	Cops9	0.924669	0.58	0.608	4.50169e-37	9130024F11Rik	0.552694	0.44	0.316	7.8364e-44	Ndnf	0.816708	0.477	0.097	2.87683e-73	Sema3b	0.609684	0.526	0.045	0						Nfatc1	0.952706	0.703	0.237	2.59716e-265	Mrps6	1.0538	0.937	0.316	0	Nr4a3	1.24002	0.351	0.113	1.06825e-104
Antxr1	0.904533	0.443	0.294	6.63713e-09	Vegfa	1.37013	0.656	0.321	0	Fmo1	0.919958	0.331	0.06	0	Fhl2	0.551878	0.384	0.173	9.29646e-101	Plxna2	0.816003	0.5	0.176	6.84994e-32	Itga10	0.608907	0.643	0.186	0						Hmgcr	0.945877	0.711	0.231	3.47998e-293	Matn4	1.04955	0.809	0.157	0	Ppp1r12b	1.22736	0.403	0.105	7.45134e-172
Col8a1	0.904219	0.529	0.213	2.39965e-27	Maf	1.36496	0.745	0.27	0	Adamts5	0.9126	0.536	0.429	2.07172e-61	Antxr1	0.551185	0.485	0.285	1.21971e-84	Csf1	0.815241	0.676	0.247	8.95158e-46	AU021092	0.607227	0.431	0.036	0						Cdkn1a	0.944648	0.911	0.65	6.0662e-120	Eno1	1.04596	0.854	0.303	0	Ntrk2	1.22733	0.369	0.023	0
Flrt2	0.893925	0.324	0.193	2.60813e-07	Gm16685	1.36157	0.415	0.017	0	Rai14	0.909715	0.443	0.291	5.21093e-80	Gpc1	0.546608	0.653	0.553	7.72104e-49	Psrc1	0.81014	0.441	0.021	0	Cacnb3	0.604284	0.578	0.084	0						Xylt1	0.941181	0.76	0.116	0	Itm2a	1.04409	0.846	0.148	0	Mprip	1.22479	0.697	0.535	9.64563e-100
Kcnj2	0.893836	0.143	0.01	4.33902e-87	Hspa5	1.36048	0.981	0.857	0	Tmem47	0.908884	0.347	0.131	4.12218e-149	Sem1	0.546515	0.856	0.82	1.666e-80	H2-K1	0.808855	0.982	0.873	2.18002e-36	Cyfip2	0.602222	0.699	0.208	0						Hspg2	0.918625	0.896	0.499	2.61062e-212	Edil3	1.03927	0.791	0.03	0	Actn1	1.22308	0.559	0.329	1.04831e-84
Lama2	0.889995	0.262	0.03	3.26579e-92	Bicc1	1.35142	0.777	0.401	0	Grem1	0.906148	0.287	0.074	9.70447e-189	Calr	0.544008	0.828	0.818	1.8407e-77	Plk1	0.808345	0.459	0.031	2.58144e-267	Smoc2	0.600323	0.634	0.143	0						Nt5e	0.913265	0.605	0.072	0	2810001G20Rik	1.03189	0.824	0.115	0	Adamts4	1.21713	0.329	0.078	8.6424e-145
Ifitm2	0.886527	0.783	0.797	4.06879e-16	Fosb	1.34363	0.941	0.787	0	H2-T23	0.902989	0.45	0.34	2.19927e-49	Adamts5	0.541628	0.601	0.425	6.4479e-66	Clic1	0.804188	0.856	0.647	4.39733e-27	Serf1	0.592427	0.753	0.355	0						C430049B03Rik	0.912425	0.559	0.057	0	Ywhaq	1.02271	0.965	0.646	0	Fermt2	1.21659	0.744	0.525	4.85024e-117
Celf2	0.882494	0.168	0.057	1.92655e-10	Ar	1.32726	0.662	0.245	0	Selenow	0.901228	0.685	0.738	3.6629e-56	Dbndd2	0.538734	0.423	0.356	5.63269e-21	Dtymk	0.791765	0.685	0.333	3.95899e-36	Ap1s2	0.590757	0.682	0.187	0						Calm1	0.908574	0.979	0.823	3.31449e-157	Tuba1c	1.01369	0.876	0.411	0	Gm37800	1.20593	0.255	0.001	0
Nsg1	0.882013	0.291	0.077	6.92802e-34	Fmo2	1.31945	0.462	0.013	0	Ccn5	0.900114	0.237	0.052	3.47472e-200	D10Wsu102e	0.537461	0.354	0.282	1.35678e-16	Txn1	0.789234	0.914	0.71	1.96437e-28	Krtcap2	0.590435	0.885	0.58	0						Hilpda	0.907286	0.572	0.209	5.0528e-179	Denr	1.01285	0.888	0.437	0	Palld	1.20461	0.604	0.38	6.69849e-71
Svil	0.880579	0.352	0.238	1.03337e-05	Col4a1	1.31933	0.854	0.164	0	Podnl1	0.900091	0.322	0.074	6.67093e-269	Vim	0.534557	0.896	0.871	1.13906e-42	Plp2	0.785898	0.568	0.234	9.41369e-35	P4ha1	0.590358	0.745	0.298	0						Gng5	0.907223	0.978	0.812	1.19684e-241	Hivep3	1.00929	0.699	0.193	0	Epb41l1	1.19307	0.4	0.053	0
Plat	0.88009	0.316	0.094	9.22335e-31	Gpx3	1.31616	0.923	0.603	0	C4b	0.899555	0.348	0.156	8.395e-104	Cebpd	0.533222	0.574	0.495	7.90889e-25	B2m	0.78277	1	0.908	1.31235e-35	Pdzd2	0.589703	0.572	0.108	0						Pmp22	0.906973	0.746	0.281	2.81646e-256	Stk26	1.00422	0.776	0.06	0	Tob2	1.18367	0.519	0.368	8.342e-51
Snap47	0.877016	0.246	0.152	0.00296678	Zfhx4	1.31497	0.687	0.336	0	Lgals3bp	0.897998	0.445	0.274	3.44918e-85	Ccdc80	0.532748	0.747	0.619	1.18124e-78	Scara3	0.78039	0.631	0.25	8.069e-41	Ssr4	0.588203	0.913	0.628	0						Smim5	0.903983	0.61	0.08	0	Msmo1	1.00302	0.732	0.115	0	Pgf	1.18141	0.44	0.151	5.71192e-130
Clstn1	0.875191	0.344	0.167	2.00348e-14	Cebpa	1.31217	0.613	0.123	0	Zfp36l1	0.877503	0.667	0.706	9.50796e-53	Gdf10	0.531761	0.255	0.087	7.61273e-110	Kif23	0.777746	0.482	0.048	1.76888e-189	Cnpy2	0.581209	0.877	0.544	0						Slc38a4	0.898561	0.615	0.019	0	Eps8l2	1.00275	0.755	0.05	0	Pde4b	1.17911	0.427	0.143	2.43988e-115
Egfr	0.873876	0.262	0.057	9.82166e-40	Adamts1	1.30239	0.743	0.471	1.21402e-301	St3gal6	0.876465	0.48	0.46	4.15376e-29	Plagl1	0.528273	0.403	0.221	5.54708e-75	Prdx1	0.774018	0.941	0.802	9.27361e-32	Tmem263	0.578718	0.692	0.245	0						Wnk4	0.897902	0.642	0.017	0	Car12	0.983971	0.689	0.028	0	Jag1	1.17672	0.443	0.084	8.09997e-265
Lamp2	0.873464	0.643	0.613	6.67523e-11	Pik3r1	1.29791	0.741	0.377	0	S100a6	0.874661	0.642	0.416	7.7663e-137	Hsp90b1	0.525678	0.831	0.808	3.36787e-70	Sae1	0.772967	0.658	0.308	6.65285e-36	Gprc5c	0.577848	0.588	0.111	0						Pam	0.897449	0.874	0.274	0	H3f3b	0.983817	0.999	0.926	1.3468e-281	Inpp4b	1.17442	0.381	0.036	0
Clec11a	0.867903	0.533	0.533	0.00729326	Snai2	1.2934	0.509	0.109	0	H2-Q6	0.8715	0.442	0.291	9.05425e-69	Fam78b	0.525672	0.436	0.331	3.32616e-35	Kif20a	0.7701	0.482	0.027	0	Atp2b1	0.576763	0.861	0.506	0						Pde4b	0.895157	0.707	0.133	0	Dbi	0.980333	0.983	0.613	0	Ifitm3	1.17286	0.916	0.697	1.54481e-117
Nfix	0.860969	0.615	0.616	3.92995e-07	Nfkbiz	1.29066	0.647	0.35	0	Hspa5	0.871399	0.825	0.869	5.42085e-136	Slit2	0.518391	0.417	0.338	5.67902e-19	Hmgn3	0.767106	0.658	0.321	3.58656e-31	Sema4d	0.575837	0.558	0.113	0						Tnfrsf11b	0.887937	0.394	0.071	1.38531e-275	Pmepa1	0.972426	0.859	0.57	3.46644e-185	Thy1	1.16578	0.3	0.006	0
Scarb2	0.855842	0.344	0.197	1.36753e-09	Lamb1	1.2868	0.592	0.07	0	Sdc2	0.869944	0.55	0.533	3.89877e-40	Ptprd	0.516393	0.723	0.591	4.01559e-51	Islr	0.762361	0.703	0.376	1.09831e-24	Tsc22d1	0.575835	0.934	0.644	0						Lxn	0.882418	0.703	0.213	0	Higd1a	0.972275	0.957	0.568	0	Nfkbiz	1.16377	0.5	0.368	5.00491e-33
Anxa1	0.849865	0.586	0.302	7.99534e-25	Cpxm1	1.27758	0.594	0.132	0	Ctsk	0.868604	0.513	0.489	1.16022e-29	H2-Q7	0.514902	0.649	0.49	5.71401e-59	Fam111a	0.76183	0.396	0.058	8.34622e-97	P3h4	0.570693	0.791	0.281	0						Bmp8a	0.878503	0.757	0.143	0	Grb14	0.962156	0.635	0.196	0	Synpo2	1.1614	0.295	0.022	0
Igfbp3	0.849573	0.238	0.066	6.92304e-23	Mrps6	1.27311	0.689	0.318	0	Gstm2	0.86816	0.37	0.246	7.54711e-53	Runx1	0.513677	0.669	0.556	1.4933e-56	Snrpd1	0.756674	0.842	0.521	1.30101e-33	Enpp6	0.570451	0.616	0.117	0						Fam180a	0.877265	0.509	0.056	0	Hif1a	0.954691	0.938	0.448	0	Actn4	1.15849	0.676	0.495	5.76534e-89
Sspn	0.847966	0.348	0.217	1.03874e-07	Npc2	1.27076	0.876	0.687	0	Wls	0.8669	0.489	0.43	3.29185e-46	Ctsz	0.512508	0.681	0.636	6.4609e-42	Lsm2	0.756134	0.617	0.27	6.64736e-32	Sh3pxd2a	0.568436	0.764	0.332	0						Ttll3	0.874149	0.62	0.038	0	Ckap4	0.954062	0.987	0.636	0	Dgkb	1.15438	0.3	0.001	0
Il6st	0.841674	0.5	0.396	1.22372e-07	Clmp	1.26891	0.719	0.341	0	Zfp36l2	0.862734	0.563	0.535	9.72655e-42	Ptms	0.511535	0.712	0.652	6.50128e-43	Ifi27	0.755935	0.847	0.678	1.54164e-22	Cdk5rap3	0.565728	0.717	0.271	0						Trim47	0.871826	0.756	0.239	0	Hmgcr	0.951335	0.787	0.218	0	C1s1	1.15361	0.468	0.096	2.53628e-239
Cd81	0.841381	0.811	0.763	6.78551e-25	Ier5	1.26131	0.749	0.586	1.20694e-246	Errfi1	0.847794	0.551	0.543	6.24659e-21	Dleu2	0.511455	0.499	0.465	8.09411e-16	Dpysl3	0.75475	0.811	0.522	3.20824e-23	Rcn1	0.564041	0.815	0.384	0						Thbs3	0.868822	0.674	0.08	0	Srxn1	0.951239	0.54	0.107	0	Fos	1.15222	0.873	0.815	3.9556e-57
Malat1	0.837508	0.975	0.987	7.94364e-11	Rspo2	1.25092	0.454	0.018	0	Ifi27	0.840709	0.636	0.681	2.49872e-42	Fads3	0.506594	0.424	0.289	1.22727e-50	Dut	0.74922	0.599	0.256	2.24507e-31	Sra1	0.562795	0.757	0.356	0						Mef2c	0.858505	0.963	0.682	2.06988e-133	Il11	0.949564	0.35	0.047	0	Rhob	1.14138	0.671	0.455	1.26718e-84
Map1b	0.833112	0.324	0.155	1.78996e-12	44986	1.24689	0.516	0.029	0	Serpina12	0.840552	0.213	0.08	5.03391e-79	Ifitm3	0.505389	0.873	0.693	1.14028e-135	Lig1	0.749064	0.541	0.138	3.2612e-63	Ptprd	0.55564	0.864	0.37	0						S100a1	0.852034	0.937	0.539	1.53974e-223	Tspan3	0.947934	0.982	0.564	0	Ngf	1.13829	0.384	0.06	8.33529e-274
Fmo1	0.832349	0.283	0.072	6.88648e-34	Dlc1	1.22201	0.74	0.446	0	Tuba1c	0.838396	0.514	0.429	4.42989e-48	Tnfaip6	0.502886	0.223	0.085	1.63698e-78	H2-D1	0.744514	0.977	0.884	5.75458e-31	Tmtc2	0.553949	0.57	0.098	0						Enah	0.851387	0.83	0.34	1.91775e-252	Ccn6	0.942518	0.751	0.02	0	Igf1	1.13616	0.376	0.128	4.45589e-89
Scn7a	0.830464	0.131	0.006	5.7942e-111	Cebpb	1.2201	0.858	0.637	0	Gem	0.82841	0.279	0.151	1.28779e-51	Prpsap1	0.502747	0.409	0.302	1.74583e-40	Smc1a	0.743634	0.748	0.481	8.53605e-26	Cd200	0.553657	0.81	0.382	0						Stc2	0.839122	0.595	0.056	0	Cst3	0.939324	0.999	0.909	6.89237e-100	Jun	1.13136	0.892	0.807	5.46353e-90
Tspo	0.828564	0.52	0.474	0.00319949	AW112010	1.21924	0.542	0.124	0	Cebpd	0.823447	0.505	0.499	4.48069e-19	Mef2a	0.498017	0.651	0.626	9.98864e-27	Fstl1	0.742365	0.748	0.425	6.65617e-22	Gm266	0.549725	0.469	0.033	0						Cd164	0.838959	0.892	0.483	1.06861e-200	Emp1	0.934006	0.921	0.545	2.05739e-255	Col6a2	1.12739	0.597	0.324	1.29065e-75
Cdh11	0.827223	0.607	0.567	4.46007e-06	Klf6	1.21871	0.84	0.66	1.00048e-289	C1s1	0.815347	0.317	0.093	9.95326e-176	Pdia3	0.497986	0.791	0.776	1.17169e-50	Alyref	0.740947	0.743	0.416	7.68048e-32	2310022B05Rik	0.546653	0.709	0.259	0						1810037I17Rik	0.83363	0.908	0.506	5.98906e-219	Egr1	0.933507	0.98	0.74	1.4496e-236	Prkg1	1.12573	0.441	0.139	4.50132e-153
Itih5	0.823494	0.18	0.049	1.04779e-17	Il7	1.21377	0.482	0.029	0	S1pr1	0.813826	0.449	0.333	2.06366e-55	Tns3	0.497833	0.435	0.269	7.74621e-57	Nav2	0.734081	0.527	0.157	2.04561e-49	Arl1	0.546141	0.853	0.507	0						Tuba1c	0.83287	0.768	0.423	1.04307e-123	Ost4	0.92998	0.992	0.677	0	Fbn1	1.12405	0.471	0.148	2.14693e-129
Serpinb6a	0.822494	0.512	0.471	0.0001872	Jun	1.21331	0.918	0.801	6.03524e-273	Pnp	0.813131	0.493	0.475	2.49065e-22	Hspa5	0.494767	0.89	0.865	1.01649e-87	Cp	0.731582	0.784	0.425	1.08113e-30	Zbtb7c	0.542503	0.513	0.069	0						Cstb	0.830221	0.85	0.508	4.46635e-127	Pkm	0.929291	0.981	0.589	0	Dmd	1.124	0.343	0.01	0
Emp2	0.820622	0.43	0.328	0.000130952	H2-T23	1.20796	0.673	0.32	0	Sod2	0.811945	0.471	0.527	1.74002e-08	Epdr1	0.493386	0.35	0.199	4.78895e-55	Ezh2	0.729934	0.64	0.235	1.21966e-49	Nt5dc2	0.540589	0.665	0.25	0						Cystm1	0.830182	0.734	0.208	0	Kcnq1ot1	0.925319	0.884	0.415	0	Mrvi1	1.1234	0.369	0.013	0
Rhoj	0.819539	0.332	0.093	1.15948e-34	Tmed5	1.19325	0.654	0.346	0	Ifnar2	0.809285	0.512	0.538	3.27641e-17	Tnn	0.491113	0.157	0.016	1.53231e-282	Phlda3	0.729577	0.581	0.219	1.28133e-37	P3h1	0.540455	0.737	0.278	0						Efemp2	0.828719	0.862	0.501	1.2663e-170	Gfpt2	0.923202	0.702	0.053	0	Foxs1	1.12313	0.352	0.056	4.16333e-255
Ctsd	0.816179	0.602	0.586	2.38457e-07	Negr1	1.19079	0.487	0.021	0	Hsp90b1	0.809274	0.76	0.812	1.93135e-88	S1pr1	0.489827	0.471	0.332	1.37407e-45	Calm3	0.729269	0.806	0.523	9.54316e-24	Sdf4	0.531825	0.87	0.529	0						Kcnq1ot1	0.825489	0.81	0.426	1.51669e-134	Enpp2	0.921249	0.577	0.096	0	Gsn	1.12299	0.893	0.66	3.7205e-136
Col5a3	0.81045	0.307	0.079	2.67122e-36	S1pr3	1.19037	0.702	0.373	0	H2-Q4	0.808411	0.422	0.234	2.49586e-95	Nav3	0.482824	0.337	0.179	8.0382e-70	Isg15	0.724933	0.55	0.253	1.12942e-20	Yif1a	0.531809	0.713	0.314	0						Gnb4	0.824391	0.743	0.138	0	Serinc5	0.917538	0.679	0.135	0	Rbpms2	1.11424	0.357	0.035	0
Pdlim2	0.809583	0.426	0.295	2.91231e-07	Akap12	1.18974	0.604	0.096	0	Tln2	0.80341	0.343	0.125	5.59714e-152	Fgfr1	0.482165	0.68	0.597	6.0403e-40	Shox2	0.722689	0.761	0.564	1.43667e-16	Sar1a	0.530913	0.861	0.497	0						Cpe	0.823361	0.986	0.707	1.83152e-152	Ppic	0.917009	0.994	0.738	0	Tpm1	1.11236	0.913	0.817	2.63605e-89
Ctsl	0.807234	0.791	0.765	1.52792e-14	Angptl1	1.18932	0.375	0.009	0	Bicc1	0.795432	0.49	0.425	2.12612e-43	Btg1	0.481447	0.765	0.725	5.06107e-53	AI506816	0.719893	0.802	0.56	7.76923e-24	Stk17b	0.530729	0.787	0.36	0						Rflna	0.821722	0.58	0.039	0	Slc2a5	0.915328	0.639	0.021	0	Casq2	1.11208	0.215	0.001	0
Mfap4	0.806293	0.152	0.001	0	Shroom3	1.18802	0.46	0.037	0	Vegfc	0.794928	0.327	0.105	1.83437e-161	Cyfip2	0.480307	0.517	0.429	2.5197e-29	Dbf4	0.717926	0.545	0.096	2.33337e-111	Mt1	0.529798	0.733	0.502	2.37234e-264						Serpina1c	0.815941	0.222	0.014	0	Ier2	0.900819	0.971	0.768	3.91768e-173	Syne1	1.09909	0.428	0.127	2.06246e-148
Cemip2	0.804623	0.361	0.269	0.00487279	Lpp	1.18551	0.738	0.41	0	Col12a1	0.794025	0.429	0.226	1.45214e-97	Chka	0.478763	0.537	0.474	2.14338e-25	Rangap1	0.713592	0.613	0.171	2.3521e-69	Surf4	0.529222	0.829	0.442	0						1810058I24Rik	0.815364	0.933	0.563	5.58229e-244	Myadm	0.894239	0.778	0.167	0	Itgb1	1.09545	0.857	0.742	2.10725e-124
Fhl1	0.799814	0.221	0.045	2.59467e-37	Isg15	1.18544	0.597	0.228	0	Fgf7	0.793392	0.266	0.067	5.80335e-184	Dstn	0.478588	0.811	0.77	2.26414e-60	Rbbp7	0.712311	0.752	0.441	5.4583e-30	Smim14	0.528503	0.824	0.412	0						Tgfb2	0.81431	0.516	0.104	1.57082e-295	Rspo4	0.894005	0.65	0.01	0	Heyl	1.08266	0.351	0.026	0
Auts2	0.797258	0.414	0.325	0.000343489	Il34	1.18473	0.45	0.018	0	44986	0.793064	0.266	0.054	7.23157e-251	Slc36a2	0.477715	0.602	0.485	6.33663e-32	Gmnn	0.710564	0.527	0.083	3.7451e-116	Wnt4	0.526395	0.676	0.258	0						Ppib	0.807623	0.979	0.819	1.37595e-156	Capn6	0.893932	0.64	0.026	0	Gsta4	1.07513	0.28	0.075	5.25392e-103
Tagln2	0.794914	0.598	0.409	3.71189e-14	Svep1	1.1825	0.483	0.033	0	Cebpa	0.792459	0.325	0.15	7.45931e-93	Emilin1	0.473775	0.545	0.437	1.01759e-41	Nde1	0.709835	0.527	0.141	3.47471e-63	Adgrd1	0.519495	0.493	0.054	0						Cd24a	0.80413	0.835	0.235	0	Impa2	0.881535	0.734	0.102	0	Usp2	1.0718	0.324	0.042	4.38521e-291
Shisa5	0.793964	0.393	0.309	0.00159673	Dapk1	1.17851	0.478	0.102	0	Ar	0.791757	0.411	0.269	7.33827e-66	Pdlim2	0.472066	0.381	0.292	6.91715e-22	Tsen34	0.708992	0.685	0.402	1.23106e-25	Dap	0.519308	0.857	0.477	0						Lgmn	0.802905	0.904	0.504	1.83696e-209	Tmed9	0.877625	0.992	0.741	0	Lgalsl	1.06496	0.524	0.333	2.8483e-66
Mtch1	0.792239	0.602	0.647	0.00097918	Amotl2	1.17652	0.642	0.354	0	Angpt4	0.788713	0.234	0.037	5.31502e-298	Dclk1	0.470028	0.272	0.101	4.335e-102	Cenpq	0.707223	0.455	0.069	2.7974e-110	Ano6	0.517876	0.648	0.196	0						Gsk3b	0.799692	0.849	0.534	3.26453e-140	Ssr2	0.876025	0.986	0.679	0	Irs2	1.06489	0.401	0.269	2.45081e-31
Ddah2	0.789862	0.43	0.334	4.83915e-05	Zfp36	1.1737	0.839	0.66	4.41656e-270	Adamts9	0.785428	0.426	0.253	2.08724e-82	Ccdc12	0.469948	0.665	0.642	6.5007e-28	Bub1	0.70552	0.459	0.032	1.32189e-260	Prrc1	0.516846	0.741	0.318	0						Stk26	0.795606	0.673	0.075	0	Wscd2	0.874927	0.737	0.066	0	Map1b	1.0645	0.431	0.149	1.02737e-115
Cyb5a	0.785979	0.525	0.411	1.12504e-07	Fgfr2	1.17283	0.696	0.352	0	Tle2	0.78478	0.317	0.101	1.19629e-173	Lmna	0.468836	0.725	0.723	1.40356e-16	Sdc3	0.700768	0.788	0.551	4.6247e-19	Crtap	0.515383	0.807	0.39	0						Pla2g10	0.792619	0.4	0.002	0	Actg1	0.874183	0.999	0.904	7.36844e-271	Kcnab1	1.06163	0.315	0.011	0
Gpc3	0.777263	0.152	0.039	4.3877e-16	Icam1	1.1706	0.552	0.15	0	Ctsz	0.781378	0.583	0.641	1.11758e-24	Aprt	0.468805	0.521	0.456	1.60108e-25	Depdc1a	0.700009	0.455	0.016	0	Shc2	0.515197	0.476	0.058	0						Usp53	0.791306	0.623	0.135	0	Tiam2	0.87201	0.766	0.261	0	Ntm	1.05696	0.244	0.008	0
Lepr	0.777	0.373	0.153	1.52227e-17	Glul	1.16799	0.566	0.203	0	Emp2	0.77879	0.356	0.327	3.01749e-09	Ifitm2	0.468367	0.82	0.796	4.43914e-52	Ckap5	0.697819	0.568	0.217	4.87381e-42	Slc39a13	0.51478	0.659	0.218	0						Mrps6	0.79012	0.84	0.33	4.8693e-250	Plagl1	0.869965	0.829	0.201	0	Lmna	1.0536	0.807	0.721	9.88099e-56
Ly6e	0.776842	0.52	0.285	2.0672e-14	Fbln1	1.16526	0.437	0.043	0	Cebpb	0.774814	0.597	0.657	1.82294e-13	Maged1	0.465953	0.721	0.655	3.35806e-35	Aurka	0.696808	0.405	0.031	2.8765e-207	Pcsk5	0.510499	0.598	0.12	0						Pacsin2	0.784227	0.732	0.171	0	Pgk1	0.868427	0.863	0.399	0	S100a11	1.05213	0.835	0.699	8.5231e-86
Tuba1a	0.772428	0.824	0.751	2.26435e-11	Dlg5	1.16488	0.54	0.106	0	Aplp2	0.769946	0.631	0.643	3.65194e-49	Mindy2	0.465526	0.418	0.362	1.45925e-17	Ranbp1	0.69598	0.806	0.628	6.94545e-18	Pxdc1	0.510222	0.637	0.244	0						Pdcd10	0.779519	0.879	0.406	2.32695e-255	Rflna	0.865821	0.693	0.023	0	Itga7	1.05204	0.364	0.039	0
Ccn2	0.770463	0.443	0.337	0.025651	Lamp2	1.15672	0.83	0.596	0	Myl12a	0.769809	0.637	0.709	6.27422e-32	Hey1	0.464519	0.234	0.073	1.11989e-117	Rdm1	0.695509	0.455	0.12	8.04055e-53	Tuba1a	0.508295	0.912	0.614	0						Wscd2	0.775428	0.666	0.08	0	Cpa6	0.864421	0.709	0.028	0	Prkar1a	1.05122	0.773	0.637	2.3122e-101
Hsd17b11	0.77012	0.266	0.117	5.709e-12	H2-Q10	1.15632	0.48	0.047	0	Gpc6	0.76968	0.34	0.162	6.55811e-96	Epb41l2	0.463503	0.604	0.568	1.40649e-20	Cip2a	0.695281	0.446	0.031	1.36628e-259	Gabarap	0.508036	0.917	0.697	0						Meltf	0.76604	0.638	0.057	0	Atf3	0.862751	0.911	0.608	2.60289e-139	Phldb2	1.05072	0.407	0.085	1.56292e-210
Pik3r1	0.7694	0.504	0.403	1.76751e-06	Epdr1	1.15566	0.589	0.177	0	Oat	0.765643	0.563	0.605	3.62398e-24	2410006H16Rik	0.463227	0.634	0.556	3.59626e-37	Cbx5	0.694567	0.59	0.264	1.62374e-29	Crip2	0.507801	0.797	0.328	0						Pdcd6	0.764754	0.863	0.507	1.77682e-178	Runx3	0.860509	0.795	0.202	0	Pde5a	1.04376	0.453	0.198	3.04875e-95
Il33	0.769162	0.148	0	0	F830016B08Rik	1.15214	0.427	0.04	0	Akap12	0.765067	0.371	0.12	1.79854e-181	Dnajb9	0.462403	0.554	0.547	7.25345e-10	Bicc1	0.693899	0.748	0.426	9.61853e-27	Lrrfip2	0.504218	0.638	0.235	0						Ccdc88a	0.763767	0.906	0.49	1.43752e-203	Tnfrsf12a	0.858946	0.789	0.345	7.28535e-263	Cav1	1.04354	0.385	0.045	0
Pi16	0.768289	0.102	0.004	2.8799e-112	Lmo4	1.15031	0.76	0.48	0	Ddr2	0.764905	0.434	0.421	8.7674e-20	Cdh2	0.461261	0.735	0.597	1.99299e-41	Ncapd2	0.691143	0.468	0.062	8.20297e-131	Sec24d	0.501301	0.656	0.232	0						Ugp2	0.760791	0.756	0.259	1.56141e-276	Gapdh	0.856998	0.994	0.722	0	Pkig	1.04261	0.447	0.216	9.44506e-81
Ltbp3	0.768021	0.402	0.324	0.00209196	Tpm1	1.14416	0.983	0.806	0	Il7	0.764524	0.259	0.051	1.45652e-247	Ctsk	0.46111	0.586	0.485	3.43714e-40	Idh2	0.68986	0.725	0.471	9.08715e-21	Ppfia2	0.49916	0.526	0.09	0						Maff	0.758112	0.725	0.369	3.17981e-123	P4hb	0.85174	0.99	0.725	0	Phlda1	1.03313	0.552	0.504	2.07332e-15
Mme	0.76668	0.348	0.205	1.04277e-06	Sdc1	1.12786	0.508	0.08	0	Itga1	0.763327	0.425	0.182	7.22748e-131	Neat1	0.460678	0.727	0.759	3.89155e-11	Col6a3	0.689805	0.541	0.227	9.21301e-24	Tmem59	0.497648	0.919	0.676	0						Higd1a	0.756717	0.913	0.576	2.13628e-175	Gadd45g	0.849486	0.955	0.698	1.84666e-178	Pbxip1	1.03056	0.475	0.294	2.11899e-55
Pdlim4	0.765702	0.266	0.136	1.67208e-07	Gpc6	1.12642	0.539	0.142	0	Rmnd1	0.760582	0.209	0.113	7.22996e-37	Nfib	0.45969	0.591	0.51	2.57652e-30	Gas2l3	0.688825	0.36	0.02	5.72728e-260	Irx5	0.49695	0.55	0.186	0						Capn6	0.755153	0.574	0.039	0	Unc5c	0.847528	0.778	0.21	0	Synm	1.02421	0.348	0.114	7.14183e-102
Qsox1	0.765352	0.377	0.308	0.0163847	Ifnar2	1.12217	0.772	0.517	0	Angptl4	0.759432	0.337	0.236	4.06141e-31	Stox2	0.459596	0.42	0.262	6.67197e-59	Anp32e	0.688703	0.698	0.39	4.97729e-28	Reep5	0.494226	0.879	0.542	0						Rarres1	0.752972	0.533	0.043	0	Oaf	0.843026	0.716	0.128	0	Tbx2	1.02326	0.427	0.233	6.46431e-60
Amotl1	0.758612	0.504	0.414	8.46236e-07	Col6a2	1.11993	0.808	0.293	0	Psmb10	0.758831	0.395	0.334	5.47492e-23	Myc	0.45866	0.405	0.317	1.18875e-25	Ptma	0.687498	0.991	0.95	1.73714e-43	Slc8a3	0.493467	0.604	0.162	0						Slc44a2	0.751168	0.742	0.195	0	Sdc3	0.842959	0.967	0.532	0	Zfp36	1.01851	0.761	0.671	1.35303e-48
Nenf	0.756858	0.648	0.659	1.45901e-06	Fus	1.11715	0.853	0.696	0	Ank3	0.755013	0.315	0.088	2.26172e-206	S100a13	0.458513	0.705	0.678	8.22158e-22	Colec12	0.687298	0.73	0.368	1.54529e-30	Atp5e	0.492243	0.929	0.746	0						Arpc2	0.747805	0.946	0.694	2.10345e-162	Foxa3	0.842348	0.663	0.027	0	Gdf15	1.01695	0.26	0.103	8.95474e-48
Ecm2	0.755911	0.25	0.059	2.35215e-34	Zbtb20	1.11355	0.858	0.587	0	Map1lc3a	0.752521	0.529	0.576	3.48552e-16	Rpl24	0.455693	0.931	0.916	1.2806e-102	Ifitm3	0.686163	0.941	0.7	1.70912e-25	Mical3	0.490697	0.727	0.271	0						Arpc1b	0.74503	0.947	0.64	4.1492e-156	Map1lc3b	0.839743	0.987	0.747	3.69255e-246	Axl	1.01106	0.356	0.039	0
Pi15	0.747917	0.201	0.065	1.29198e-14	Hsp90b1	1.10924	0.954	0.798	0	Socs3	0.750793	0.491	0.502	1.35185e-11	Id3	0.455177	0.818	0.77	8.62778e-25	Loxl1	0.684711	0.468	0.142	8.57976e-37	Dtna	0.490481	0.446	0.055	0						Nog	0.743395	0.491	0.05	0	Uap1	0.837314	0.839	0.372	0	Ifi203	1.0105	0.335	0.069	2.28524e-164
Deptor	0.74678	0.172	0.063	4.37534e-09	Slfn5	1.10299	0.611	0.122	0	Abca8a	0.748588	0.272	0.074	6.52773e-181	Raph1	0.453894	0.538	0.462	1.2874e-32	1810037I17Rik	0.683798	0.712	0.517	3.75062e-12	Gpx8	0.490457	0.858	0.44	0						Sdcbp	0.738758	0.895	0.456	3.4172e-221	Nrk	0.834126	0.666	0.02	0	Col6a1	0.998186	0.635	0.351	1.60049e-68
Sntb2	0.740705	0.332	0.191	3.68283e-08	Irx3	1.09688	0.63	0.309	0	C3	0.743097	0.202	0.06	1.5678e-105	Timp3	0.453805	0.534	0.294	2.22775e-88	Hnrnpa3	0.682511	0.851	0.658	1.44775e-23	Scd1	0.488471	0.604	0.17	0						Cfap36	0.738345	0.795	0.31	2.2922e-256	P4ha2	0.831649	0.87	0.371	0	Trarg1	0.997478	0.295	0.008	0
Lamc1	0.737702	0.352	0.201	5.03599e-09	Soat1	1.09594	0.482	0.084	0	Anxa1	0.739001	0.403	0.298	2.8293e-29	Efnb1	0.453563	0.463	0.377	5.23567e-28	Cbx3	0.681972	0.739	0.553	3.0447e-17	Serp1	0.483724	0.813	0.453	0						Scn1b	0.737307	0.761	0.303	1.37957e-223	Dad1	0.826458	0.991	0.749	0	Prrx1	0.99683	0.557	0.37	4.23795e-54
Cdc42bpa	0.737565	0.41	0.338	0.00414859	Sod2	1.09415	0.697	0.51	6.36716e-286	Prdx5	0.738198	0.623	0.699	1.75248e-23	Rps4x	0.4513	0.959	0.934	2.03762e-91	Melk	0.680614	0.401	0.02	0	Ppic	0.481506	0.927	0.6	0						Plekhh2	0.737115	0.662	0.091	0	Tsc22d3	0.826027	0.838	0.353	0	Actb	0.992015	0.989	0.957	1.69387e-132
Ank2	0.736118	0.221	0.025	4.43091e-77	Ptgfr	1.09373	0.45	0.026	0	Ptgfr	0.735533	0.25	0.047	6.20889e-253	Nedd4	0.450949	0.821	0.819	7.20696e-71	Psip1	0.680388	0.766	0.573	9.86267e-18	Myo1b	0.481143	0.697	0.237	0						Ppfibp1	0.733367	0.828	0.332	4.4877e-251	Col16a1	0.825552	0.765	0.106	0	Ebf2	0.988378	0.333	0.026	0
Sesn3	0.735602	0.27	0.173	0.00169073	Rai14	1.09194	0.629	0.272	0	Phlda3	0.73511	0.35	0.214	3.49014e-53	Snw1	0.450913	0.479	0.426	1.21148e-18	Hirip3	0.678477	0.545	0.123	8.71778e-80	Cdh15	0.478931	0.412	0.053	0						Ldlr	0.732917	0.66	0.142	0	Slc35e3	0.824539	0.722	0.07	0	Tspan12	0.981276	0.368	0.094	2.34831e-148
App	0.730791	0.705	0.698	3.45223e-09	Adamts2	1.08448	0.797	0.504	0	Ifitm2	0.729465	0.766	0.799	5.03634e-63	Papss1	0.448838	0.4	0.326	3.04694e-21	Pttg1	0.678322	0.464	0.251	6.75698e-13	Gpx7	0.476243	0.683	0.258	0						Arpc4	0.732692	0.852	0.423	6.90991e-208	Pdcd4	0.819166	0.925	0.473	0	Plcb4	0.978925	0.365	0.113	8.98189e-120
Cxcl14	0.729584	0.373	0.214	1.3336e-05	Podnl1	1.0824	0.498	0.055	0	Egr1	0.728613	0.666	0.756	2.30532e-17	Rpl39	0.447798	0.945	0.919	9.20358e-65	Ctsc	0.677849	0.459	0.136	2.61635e-41	BC055402	0.475161	0.339	0.02	0						Tspan3	0.725011	0.954	0.573	2.8644e-197	Smim3	0.818733	0.705	0.13	0	Gcnt2	0.9734	0.375	0.106	3.63974e-133
Psap	0.723568	0.717	0.729	2.64672e-10	Spon1	1.0772	0.417	0.04	0	Igsf3	0.727476	0.412	0.349	1.16718e-29	Cdkn1a	0.446788	0.689	0.656	1.12996e-14	Ndc80	0.676821	0.437	0.036	3.09507e-209	Itm2b	0.474914	0.976	0.866	0						Twsg1	0.724924	0.797	0.285	6.79824e-281	Ldlr	0.814709	0.737	0.129	0	Ppp1cb	0.973048	0.636	0.55	1.96432e-53
Adcy7	0.722093	0.205	0.035	6.88474e-43	Ctsb	1.0727	0.894	0.695	0	Frmd6	0.726805	0.46	0.419	3.04687e-25	Fbln5	0.445722	0.431	0.192	2.49251e-96	Tcf19	0.675748	0.378	0.029	7.86889e-192	Cd1d1	0.472378	0.703	0.238	0						Msi2	0.72228	0.813	0.334	3.02978e-242	Rcn2	0.809104	0.931	0.46	0	Cyb5r3	0.972882	0.548	0.409	2.05005e-49
Etv1	0.720409	0.176	0.047	1.05306e-17	Adamts9	1.07173	0.611	0.235	0	Twist1	0.723679	0.432	0.394	1.33863e-18	Pard6g	0.445616	0.488	0.415	2.04923e-19	Foxm1	0.67232	0.437	0.029	1.5467e-262	Rom1	0.471519	0.529	0.161	0						Slc29a1	0.722132	0.86	0.441	8.99606e-151	1810058I24Rik	0.807158	0.967	0.555	0	Inhba	0.970937	0.251	0.039	4.68998e-175
Ecrg4	0.715054	0.34	0.193	2.5714e-05	45180	1.06914	0.733	0.455	0	Snai2	0.72228	0.3	0.129	3.74229e-93	Grb10	0.44294	0.463	0.375	6.2603e-30	Hist1h1b	0.671545	0.473	0.123	6.70746e-49	Rab2a	0.469034	0.884	0.589	0						Ldlrad4	0.719745	0.56	0.109	0	Eif1a	0.807032	0.887	0.44	0	Hcfc1r1	0.965479	0.523	0.46	5.86911e-29
Tenm3	0.71206	0.193	0.03	1.15334e-46	Emc2	1.0646	0.621	0.297	0	Omd	0.720878	0.323	0.19	3.92917e-50	Esr1	0.441913	0.275	0.099	5.64919e-110	Uhrf1	0.670358	0.459	0.07	1.04242e-103	Ccpg1	0.465009	0.695	0.28	0						Cab39l	0.719613	0.678	0.135	0	Btg1	0.806881	0.984	0.714	4.68729e-244	Sort1	0.962282	0.436	0.221	3.83558e-72
Prrx2	0.705957	0.221	0.009	4.59435e-231	Abhd12	1.06159	0.582	0.249	0	Plagl1	0.720812	0.37	0.222	8.86566e-63	Rps26	0.441439	0.941	0.913	1.27846e-90	Lgals1	0.669899	0.964	0.728	4.05716e-15	Rabac1	0.463474	0.888	0.609	0						Spsb1	0.715956	0.632	0.147	0	Atp6v0e	0.800307	0.971	0.594	0	Apold1	0.960111	0.344	0.097	8.4797e-111
Zcchc24	0.703606	0.348	0.235	0.000144379	Fermt2	1.05789	0.756	0.512	0	Gpm6b	0.71897	0.234	0.082	3.04192e-94	Psap	0.43894	0.745	0.728	5.47123e-44	Gpx7	0.669667	0.694	0.452	2.72753e-17	Nnmt	0.459591	0.626	0.179	0						Tmbim1	0.714327	0.759	0.277	1.54078e-262	Slc44a2	0.800063	0.816	0.182	0	Bcas3	0.958799	0.328	0.15	6.41102e-54
Selenow	0.701692	0.717	0.735	1.24295e-09	Wdr86	1.05516	0.456	0.028	0	Pam	0.718507	0.406	0.286	1.41329e-43	Klf4	0.43866	0.738	0.732	1.47944e-16	Ddx39b	0.66767	0.793	0.515	6.22349e-23	Slc39a7	0.448078	0.722	0.329	0						Nid2	0.713502	0.656	0.104	0	Hspb1	0.798395	0.454	0.146	1.9732e-195	Map3k7cl	0.958298	0.291	0.002	0
Ctsz	0.701642	0.598	0.638	0.00737676	Angpt1	1.05208	0.478	0.062	0	Abhd12	0.717467	0.337	0.27	1.06509e-21	Ftl1	0.438517	0.95	0.921	1.53572e-64	Ska1	0.663183	0.423	0.033	6.04096e-214	Zfp469	0.446154	0.481	0.09	0						Anxa1	0.711379	0.573	0.296	2.2129e-72	Fgfrl1	0.798241	0.786	0.127	0	Pten	0.951251	0.577	0.472	1.02066e-44
Grn	0.696601	0.492	0.464	0.0338722	Psmb8	1.04742	0.713	0.325	0	Atp1a1	0.710466	0.627	0.732	1.63035e-27	Rps3a1	0.438274	0.931	0.914	1.27842e-67	Tmem47	0.663121	0.428	0.141	1.78199e-31	Slc35a2	0.445904	0.617	0.224	0						Vamp8	0.70918	0.888	0.526	4.30498e-172	Ddit4l	0.797916	0.466	0.072	0	Klf2	0.950195	0.672	0.665	1.0939e-11
Dclk1	0.692234	0.25	0.109	5.28513e-10	Scara3	1.0415	0.583	0.226	0	H2-Q10	0.709164	0.241	0.07	2.55202e-139	Tgfb3	0.435141	0.275	0.146	2.9289e-50	Anapc11	0.657305	0.698	0.448	6.71237e-23	Slc35e4	0.445321	0.513	0.193	0						Insig1	0.709023	0.755	0.384	2.4247e-154	Cpne8	0.797891	0.768	0.07	0	Ech1	0.948857	0.595	0.478	7.52144e-53
Smarca2	0.69205	0.439	0.364	0.000467651	Ltbp1	1.03912	0.626	0.283	0	AY036118	0.708333	0.967	0.967	3.35465e-142	Jak1	0.435125	0.637	0.61	1.12612e-23	Aurkb	0.655542	0.432	0.04	7.38801e-178	Fam78b	0.44502	0.579	0.13	0						Il11	0.708841	0.264	0.055	9.79518e-144	Serpinh1	0.795607	1	0.853	4.59003e-215	Cox8a	0.948531	0.887	0.808	2.40517e-96
Ltbp4	0.691456	0.225	0.059	7.82478e-24	Frmd6	1.03896	0.681	0.4	0	Abcc9	0.703084	0.374	0.223	1.39177e-65	Satb2	0.434992	0.652	0.531	4.66973e-33	Kif4	0.654213	0.455	0.038	8.36665e-208	Chsy1	0.443857	0.594	0.198	0						Pank1	0.707802	0.584	0.082	0	Dstn	0.792177	0.982	0.762	2.15048e-177	Dtx3	0.94719	0.381	0.201	1.03454e-51
Csrp2	0.691339	0.352	0.245	0.00129708	Pam	1.03584	0.622	0.266	0	Slc29a1	0.702404	0.463	0.453	2.24127e-13	Rpl13	0.434932	0.986	0.967	2.0776e-115	H3f3a	0.653309	0.973	0.891	1.30505e-34	Magi2	0.442564	0.531	0.124	0						Agpat4	0.703765	0.699	0.187	0	S100a1	0.79198	0.967	0.531	0	Mndal	0.946662	0.351	0.102	5.17986e-108
Pea15a	0.691188	0.242	0.112	4.67145e-08	Pros1	1.03164	0.577	0.18	0	Vegfa	0.699671	0.381	0.344	2.05296e-14	Ctsl	0.432329	0.787	0.764	8.12635e-39	Acat1	0.651292	0.64	0.39	1.64469e-15	Sec13	0.441993	0.725	0.35	0						Adgrg6	0.703377	0.605	0.066	0	Anxa2	0.789048	0.971	0.592	1.85582e-293	Tuba1c	0.945178	0.587	0.429	4.88819e-48
Lima1	0.688874	0.299	0.181	5.69714e-05	Dusp1	1.03143	0.753	0.611	6.51218e-179	Rasl11a	0.697664	0.333	0.255	2.62104e-20	Asph	0.431863	0.439	0.347	2.87358e-31	Fap	0.650142	0.838	0.635	1.4984e-17	9130024F11Rik	0.440637	0.547	0.13	0						Snx18	0.700606	0.646	0.218	1.33505e-208	Fads2	0.787216	0.796	0.25	0	S1pr3	0.944015	0.528	0.394	5.09489e-37
Csmd1	0.686905	0.18	0.039	4.42702e-26	Fos	1.03068	0.906	0.809	2.54613e-177	Pik3r1	0.696958	0.453	0.401	1.66026e-26	Eml4	0.431604	0.411	0.341	4.00408e-20	Nfic	0.649648	0.725	0.51	3.69248e-17	Ost4	0.439299	0.861	0.547	0						Tsc22d4	0.696352	0.838	0.428	3.03023e-187	Ihh	0.784512	0.371	0.046	0	Syne2	0.943548	0.375	0.092	1.35452e-157
Nr2f2	0.686774	0.184	0.067	1.79626e-09	App	1.02766	0.891	0.683	0	Nav2	0.69674	0.341	0.15	1.3008e-113	Rpl23a	0.431183	0.885	0.865	3.8229e-75	Pcolce	0.648017	0.77	0.524	2.09941e-14	Grrp1	0.435725	0.459	0.077	0						Slc25a36	0.695908	0.637	0.184	2.43427e-269	Ostc	0.782539	0.987	0.691	2.85889e-267	Kcnk3	0.941472	0.291	0.002	0
Pdgfrb	0.684745	0.381	0.171	4.86792e-14	Col4a2	1.02699	0.736	0.137	0	Pdk4	0.696554	0.33	0.261	7.9053e-21	Lmo4	0.431032	0.58	0.496	1.11315e-38	Smc6	0.644243	0.694	0.431	1.71249e-20	Tceal9	0.43256	0.845	0.527	0						Clic4	0.69323	0.885	0.587	7.70314e-134	Mif	0.779188	0.937	0.497	0	Aopep	0.938774	0.489	0.353	3.44899e-39
Serinc3	0.682223	0.59	0.582	0.00228917	Efemp1	1.02608	0.333	0.008	0	Srpx2	0.696236	0.36	0.291	2.82919e-23	Ppic	0.430929	0.815	0.747	6.84935e-39	Ybx1	0.643508	0.937	0.833	9.70656e-26	Ufc1	0.431386	0.787	0.444	0						Dstn	0.690773	0.948	0.767	6.91594e-59	Csgalnact1	0.777123	0.718	0.042	0	Dst	0.938481	0.573	0.461	9.10564e-40
C1ra	0.678835	0.316	0.107	2.19881e-22	Tead1	1.02355	0.533	0.2	0	Tapbp	0.69477	0.461	0.463	8.31728e-13	Rpl10a	0.430702	0.918	0.898	4.60057e-84	Spdl1	0.643423	0.36	0.027	9.39202e-189	Bhlhe40	0.42933	0.678	0.356	0						Myo5a	0.690462	0.671	0.184	0	Rpl22l1	0.775695	0.997	0.814	1.13996e-286	Crip2	0.936052	0.723	0.539	3.00238e-75
Cd34	0.67783	0.201	0.06	7.52864e-16	Pdgfra	1.0178	0.643	0.407	2.4872e-259	Alpl	0.693501	0.712	0.697	4.70882e-61	Ar	0.429521	0.393	0.27	1.21578e-35	Atf5	0.63995	0.419	0.244	2.27606e-07	Mmp23	0.428703	0.699	0.253	0						Ezr	0.690207	0.559	0.214	2.67231e-150	Hhip	0.770284	0.369	0.008	0	Des	0.933245	0.289	0.077	3.29639e-108
Plaat3	0.676563	0.295	0.14	1.43437e-10	Cygb	1.01114	0.456	0.047	0	Psme1	0.69208	0.457	0.453	1.5212e-09	Tnfrsf12a	0.428735	0.412	0.363	1.13563e-06	Arhgap11a	0.638087	0.455	0.043	1.4176e-188	Tmsb10	0.425237	0.95	0.743	0						Kras	0.68766	0.804	0.353	3.07049e-223	Agpat4	0.766764	0.797	0.173	0	Ift43	0.931628	0.497	0.343	1.08406e-46
Peg3	0.675785	0.25	0.144	0.00151047	Clec2d	1.00854	0.47	0.098	0	Epdr1	0.691518	0.326	0.201	1.81896e-48	Pmepa1	0.428397	0.632	0.581	3.12879e-21	Pi15	0.633946	0.36	0.064	4.45872e-65	Gpr180	0.42467	0.599	0.215	0						Cds1	0.683967	0.546	0.012	0	Lbh	0.76431	0.842	0.404	6.50793e-295	Ntn4	0.928948	0.277	0.029	1.9806e-300
Cadm4	0.675631	0.102	0.005	2.80353e-78	Sulf1	1.00518	0.376	0.054	0	Pmepa1	0.691339	0.576	0.584	6.98341e-33	Slc38a2	0.428391	0.766	0.778	8.46784e-29	Mrpl51	0.633056	0.716	0.434	1.72949e-20	Prex1	0.418504	0.538	0.138	0						Ubxn4	0.683899	0.902	0.558	3.98377e-164	Htra3	0.762442	0.764	0.226	0	Hes1	0.922967	0.601	0.48	1.14981e-32
Ccdc3	0.671998	0.193	0.033	3.90621e-39	Il1r1	1.00495	0.46	0.111	0	Dclk1	0.688995	0.274	0.101	1.78781e-112	Rpl36a	0.427674	0.852	0.822	3.107e-59	Plk4	0.631637	0.473	0.086	1.22681e-91	Arfgap1	0.418047	0.589	0.193	0						Sparc	0.67941	1	0.997	1.52145e-78	Kcnma1	0.760185	0.821	0.28	0	Enpep	0.92214	0.284	0.033	1.22508e-276
Rin2	0.670723	0.279	0.167	0.000315494	Serpina3n	1.00437	0.435	0.076	0	Itm2c	0.687608	0.607	0.666	2.69284e-17	Fgfr3	0.427008	0.366	0.195	8.9729e-69	Gm42047	0.630315	0.221	0.022	2.27803e-83	Ndufa1	0.417429	0.826	0.513	0						Rhod	0.672966	0.572	0.099	0	Trim47	0.758838	0.778	0.229	0	Esam	0.919122	0.452	0.075	5.44679e-280
Pkd2	0.669866	0.34	0.191	2.58991e-09	Ccn1	1.00168	0.909	0.718	3.81148e-238	45180	0.6873	0.471	0.476	4.97944e-16	Apcdd1	0.426179	0.268	0.122	3.07979e-73	Tpm4	0.629294	0.815	0.567	4.16742e-24	Npdc1	0.41732	0.729	0.309	0						Arf2	0.67258	0.71	0.207	0	Ldlrad3	0.758696	0.741	0.094	0	Dlc1	0.918967	0.616	0.463	8.83795e-52
Bmp5	0.668687	0.34	0.145	5.45695e-18	Tmem178	1.00147	0.414	0.024	0	Itm2a	0.68716	0.319	0.172	3.88811e-62	Mmp2	0.424854	0.677	0.591	1.44391e-30	Phgdh	0.628455	0.45	0.203	1.29538e-17	Pgm3	0.415688	0.524	0.151	0						Cobll1	0.671558	0.636	0.081	0	Bhlhe40	0.753636	0.917	0.484	6.04692e-279	Lpl	0.913691	0.653	0.158	1.64241e-259
Ednra	0.657511	0.23	0.051	1.23324e-32	Gas1	1.00053	0.489	0.238	7.08486e-208	Nsg1	0.684482	0.243	0.07	1.17015e-143	Lgi2	0.424769	0.173	0.021	8.29051e-276	Calm2	0.62692	0.959	0.855	5.74515e-23	Pycr1	0.414452	0.437	0.087	0						Fam104a	0.666009	0.896	0.588	1.02137e-153	Pdgfrl	0.75281	0.719	0.273	0	Slc12a2	0.913016	0.28	0.176	8.36556e-19
Epha3	0.657501	0.152	0.04	3.54268e-15	Prrx1	0.997772	0.696	0.349	0	Psap	0.682999	0.67	0.732	2.45644e-40	Fat1	0.423745	0.483	0.398	2.54796e-27	Clspn	0.625548	0.455	0.075	4.32039e-95	Ssr3	0.413804	0.862	0.544	0						F3	0.665133	0.343	0.053	2.51858e-274	Ccn1	0.75109	0.982	0.72	7.95349e-162	Cnn1	0.903947	0.193	0.003	0
Meox2	0.655924	0.139	0.007	9.53779e-120	Dipk1a	0.995705	0.482	0.093	0	Dbndd2	0.682107	0.378	0.359	6.68092e-12	H1fx	0.422042	0.313	0.198	9.90384e-36	Oxct1	0.622366	0.671	0.419	5.76809e-18	Tmem167	0.41283	0.818	0.478	0						Slc2a5	0.664479	0.513	0.036	0	Scn1b	0.748711	0.814	0.292	0	Arhgap29	0.903348	0.363	0.088	8.69608e-146
Col18a1	0.655517	0.135	0.057	0.00355851	Ahnak	0.995628	0.887	0.69	0	Mmp14	0.680195	0.507	0.532	2.99303e-16	Sfrp4	0.420785	0.286	0.115	1.30801e-84	Dlgap5	0.619378	0.396	0.035	1.79319e-174	Me1	0.410988	0.514	0.156	0						Ppp3ca	0.664322	0.863	0.498	5.17654e-146	Snx18	0.746374	0.732	0.206	0	Myom1	0.902812	0.28	0.064	2.43221e-128
Enpp1	0.654724	0.225	0.099	1.54689e-08	Col5a3	0.995439	0.458	0.051	0	Iigp1	0.679274	0.322	0.155	1.74213e-67	Pdgfa	0.418614	0.488	0.444	1.36366e-11	Rpa3	0.617984	0.541	0.202	5.73624e-38	Fam114a1	0.410467	0.647	0.239	0						Emp2	0.663731	0.783	0.315	5.25094e-207	Cobll1	0.743335	0.722	0.067	0	Npy1r	0.89803	0.232	0.004	0
Ifit3	0.654339	0.164	0.061	1.8147e-07	Sned1	0.99462	0.42	0.076	0	Rbp4	0.678022	0.201	0.069	9.47271e-86	Nradd	0.417665	0.258	0.125	1.33734e-57	Sgo1	0.617673	0.419	0.039	2.83705e-173	Gmppb	0.410128	0.507	0.15	0						Myadm	0.662521	0.635	0.182	1.35894e-254	Creb3l2	0.741665	0.865	0.383	0	Serpini1	0.897695	0.269	0.024	0
Hp1bp3	0.65386	0.52	0.485	0.00194128	Itih5	0.99351	0.374	0.024	0	Spry1	0.677553	0.242	0.119	8.96243e-50	Rybp	0.417012	0.37	0.259	8.14677e-34	Cmc2	0.615485	0.518	0.19	1.6292e-37	Snta1	0.408981	0.518	0.127	0						Bzw1	0.657339	0.881	0.624	1.82269e-93	F13a1	0.740647	0.356	0.059	0	Nudt4	0.897622	0.684	0.47	1.39595e-74
Ntn1	0.653523	0.135	0.007	1.35645e-102	Atp13a3	0.993172	0.598	0.301	0	Rras	0.674699	0.325	0.21	6.16918e-36	Rpl37	0.416535	0.933	0.915	4.31963e-74	H2-T22	0.614447	0.586	0.228	9.39479e-36	Mxra8	0.408929	0.759	0.353	0						Pdia6	0.655158	0.922	0.603	1.19554e-147	Odc1	0.738461	0.911	0.533	7.66077e-245	Txn1	0.89518	0.791	0.71	1.40817e-67
Cyp1b1	0.652822	0.291	0.106	1.10468e-16	H2-Q6	0.99228	0.625	0.273	0	Bmp5	0.673888	0.3	0.138	2.9502e-86	Prr7	0.416368	0.259	0.121	1.15855e-64	Banf1	0.613742	0.748	0.5	1.16721e-17	Epb41l2	0.408597	0.784	0.387	0						Zfp385b	0.652009	0.652	0.143	0	Batf3	0.738278	0.564	0.017	0	Bcr	0.894963	0.235	0.084	9.70671e-52
Anxa5	0.649305	0.73	0.722	4.67735e-07	Cald1	0.989777	0.932	0.694	0	Rbms1	0.673657	0.458	0.425	6.82348e-20	Cd302	0.415829	0.608	0.453	1.04239e-64	Vdac3	0.613519	0.766	0.524	2.09072e-19	Elmo1	0.406356	0.598	0.18	0						Vav3	0.650198	0.587	0.05	0	Wwtr1	0.737549	0.937	0.462	0	Fosl2	0.891201	0.46	0.391	2.8558e-18
Meg3	0.647423	0.172	0.044	1.40494e-17	Map4k4	0.987852	0.786	0.579	0	Nedd4	0.673231	0.741	0.824	4.02457e-72	Lmo7	0.415033	0.4	0.374	2.03699e-05	Irx3	0.613274	0.536	0.331	1.31359e-09	Srm	0.405279	0.697	0.307	0						Tpt1	0.649612	1	0.968	5.34937e-196	Shisa2	0.735933	0.57	0.017	0	Htra1	0.885239	0.509	0.317	5.59736e-56
Sod3	0.646033	0.184	0.072	1.1077e-08	Rnd3	0.987323	0.595	0.316	1.45577e-290	Wdr86	0.67275	0.256	0.048	1.40751e-260	Hspa1a	0.414739	0.278	0.221	8.88379e-06	Rpl39l	0.612943	0.527	0.293	1.1754e-14	Tubb3	0.40149	0.321	0.042	0						Sqle	0.648898	0.585	0.111	0	Mlf1	0.733709	0.582	0.157	0	1500009L16Rik	0.883202	0.405	0.104	1.88517e-145
Pcdh9	0.645386	0.209	0.032	1.32122e-50	Slc29a1	0.984958	0.718	0.433	0	Myl12b	0.671677	0.515	0.586	3.44157e-07	Eif4e	0.414595	0.478	0.501	0.0129736	Alpl	0.61218	0.896	0.697	9.69943e-13	Slc9a2	0.401418	0.354	0.027	0						Chrdl1	0.646982	0.799	0.141	0	Cd24a	0.732211	0.763	0.228	0	Arhgef17	0.882905	0.363	0.124	3.11605e-101
Cd47	0.633773	0.623	0.644	0.0022367	Itgav	0.979254	0.601	0.344	5.31765e-282	Dlx5	0.667965	0.335	0.291	2.30265e-14	Rpl17	0.41436	0.941	0.903	1.13444e-91	H2-Q4	0.607414	0.649	0.241	2.4194e-42	Pdpn	0.396265	0.285	0.028	0						Eif1	0.646302	0.993	0.909	1.56386e-172	Idi1	0.732207	0.634	0.085	0	Serpine2	0.875483	0.859	0.53	2.00738e-125
Sh3d19	0.63332	0.287	0.15	6.6262e-09	Xist	0.9789	0.938	0.801	0	Ccl19	0.667914	0.174	0.037	1.65701e-146	Nfil3	0.413419	0.352	0.262	2.42969e-23	Wls	0.60733	0.707	0.431	3.35442e-20	Bet1	0.395858	0.633	0.266	0						Myo1e	0.646088	0.679	0.243	8.77612e-209	Nop58	0.730109	0.9	0.439	0	Vstm4	0.874881	0.371	0.294	8.49511e-15
Vcan	0.628587	0.209	0.097	2.22947e-05	Adgrl2	0.978821	0.524	0.121	0	Hvcn1	0.666358	0.233	0.049	5.63541e-213	Fosb	0.413156	0.807	0.798	1.72974e-24	Nsmce1	0.605859	0.581	0.258	1.8812e-28	Maged2	0.395673	0.768	0.339	0						Matn4	0.646076	0.627	0.174	1.19208e-259	Pid1	0.730038	0.734	0.189	0	Sertad1	0.872345	0.625	0.559	2.75705e-30
Hsp90b1	0.622079	0.77	0.81	3.32981e-07	Steap4	0.978326	0.502	0.057	0	45173	0.665469	0.355	0.24	1.71984e-39	Gsdme	0.41046	0.19	0.089	2.07915e-44	Lmf2	0.604427	0.532	0.283	1.19903e-18	Pgbd5	0.394901	0.356	0.023	0						Pdrg1	0.64524	0.807	0.377	4.03211e-194	Anxa5	0.72917	0.995	0.708	8.1411e-297	Rasl12	0.870205	0.277	0.004	0
Slc7a2	0.618925	0.168	0.056	6.26995e-11	Apbb2	0.97636	0.571	0.228	0	Lpp	0.662968	0.462	0.432	3.29396e-23	Rps15a	0.410138	0.937	0.911	4.30986e-77	Cenph	0.597619	0.383	0.05	8.05627e-104	Plcd1	0.394756	0.542	0.159	0						Tgm2	0.643729	0.669	0.238	7.36355e-195	Spsb1	0.727842	0.677	0.136	0	Lamb2	0.86898	0.516	0.396	2.26339e-37
Spp1	0.617329	0.59	0.469	6.74547e-07	Tapbp	0.974594	0.703	0.444	0	Grn	0.662866	0.449	0.465	6.26025e-09	Ptpn13	0.409119	0.371	0.245	1.25718e-42	Nt5dc2	0.592901	0.707	0.439	4.66057e-21	Pcolce	0.391288	0.731	0.35	0						Cdc42se1	0.64359	0.666	0.165	0	Nog	0.727491	0.532	0.04	0	Slc25a4	0.867862	0.816	0.742	6.83309e-75
Stxbp6	0.616208	0.139	0.062	0.00166087	Pon2	0.974247	0.599	0.273	0	Phactr2	0.656839	0.333	0.215	1.40259e-41	Lrpap1	0.408753	0.507	0.484	1.74245e-12	Iqgap3	0.591512	0.387	0.019	0	Satb1	0.389599	0.407	0.073	0						Wwtr1	0.637829	0.865	0.473	1.2085e-161	Twsg1	0.72404	0.83	0.274	0	Pakap.1	0.867056	0.433	0.186	4.5816e-79
Kctd12	0.614431	0.41	0.291	0.0117053	Btg1	0.971248	0.88	0.715	4.19721e-291	Dnaja1	0.653289	0.662	0.773	6.87953e-15	Net1	0.408582	0.29	0.128	6.0178e-78	Ifi27l2a	0.590485	0.167	0.044	3.6889e-14	Tcea3	0.388668	0.364	0.037	0						Wnt5b	0.635723	0.634	0.129	0	H2-DMb1	0.723336	0.665	0.108	0	Itgb5	0.86614	0.411	0.206	1.19348e-61
Hdgfl3	0.6048	0.225	0.09	3.20097e-11	Pdlim2	0.969549	0.57	0.275	0	Id3	0.648813	0.775	0.772	2.62341e-47	S100a10	0.40851	0.723	0.645	4.44508e-35	Vldlr	0.589266	0.527	0.332	1.67654e-09	Cemip	0.387258	0.469	0.109	0						Sox5	0.634411	0.58	0.059	0	Emilin1	0.721368	0.899	0.421	0	Ppp1r2	0.862708	0.527	0.469	8.95786e-23
Lipa	0.603659	0.242	0.125	4.08986e-06	Malat1	0.966629	0.995	0.986	2.29423e-291	Pdia6	0.648725	0.571	0.615	1.56623e-13	AY036118	0.40818	0.976	0.966	1.20812e-47	Shcbp1	0.587891	0.441	0.035	4.83042e-216	Slc38a10	0.387234	0.696	0.343	0						Bnip3	0.633394	0.593	0.118	0	Slc38a3	0.71977	0.654	0.02	0	Snrk	0.862005	0.355	0.155	3.29171e-60
Wfdc1	0.60298	0.184	0.074	2.36138e-08	Ctsl	0.964684	0.908	0.754	0	Slfn5	0.648539	0.378	0.145	3.55222e-133	Bmp5	0.407061	0.277	0.139	5.93044e-56	Nasp	0.584576	0.653	0.382	7.25401e-18	Eno3	0.386344	0.318	0.055	0						Spon2	0.633295	0.436	0.139	2.62446e-142	Stc2	0.716792	0.602	0.046	0	Nrp1	0.86131	0.516	0.326	1.70863e-46
Mfap2	0.59942	0.344	0.259	0.0260155	Cxcl13	0.962312	0.149	0.005	0	Bmp4	0.64853	0.254	0.163	5.67447e-24	Nfkbia	0.406574	0.755	0.746	4.57405e-19	Slc29a1	0.583658	0.685	0.452	5.50744e-14	Yif1b	0.38537	0.693	0.353	0						Eif1a	0.631758	0.795	0.45	3.23461e-124	Crybg3	0.709358	0.672	0.191	0	Nab1	0.85832	0.421	0.267	1.00492e-41
Adamts5	0.593051	0.512	0.434	0.0227777	Tle2	0.961215	0.452	0.086	0	Fst	0.645517	0.25	0.084	3.70685e-110	Med13	0.405058	0.506	0.44	1.34995e-25	Cntln	0.576924	0.459	0.126	5.61071e-48	Tvp23b	0.385215	0.599	0.238	0						Col11a1	0.62993	0.997	0.871	1.06887e-74	Ninj2	0.703513	0.592	0.007	0	Cd81	0.857895	0.851	0.761	1.08321e-86
Hmgcs2	0.590122	0.139	0.004	9.28883e-185	Dclk1	0.958773	0.433	0.084	0	2610300M13Rik	0.64539	0.229	0.054	2.53653e-183	Tuba1c	0.404672	0.536	0.427	2.68384e-31	Ssna1	0.575248	0.595	0.358	1.19557e-13	Chst13	0.384818	0.362	0.03	0						Ldha	0.627303	0.955	0.709	3.16993e-130	Hist1h1c	0.699154	0.685	0.325	8.4481e-200	Klf9	0.854869	0.779	0.68	7.68343e-63
C2	0.579171	0.217	0.061	2.32383e-21	St3gal6	0.955232	0.671	0.445	1.68481e-285	Tmem50a	0.645194	0.537	0.636	0.000185028	Psmb8	0.404195	0.521	0.344	2.33064e-47	Dctpp1	0.574486	0.473	0.173	2.17609e-29	Unc5b	0.382228	0.621	0.226	0						Socs2	0.626771	0.794	0.442	4.75151e-117	Aff3	0.698666	0.631	0.035	0	Cacna2d1	0.853408	0.389	0.205	1.55354e-52
Gng2	0.577606	0.127	0.057	0.0211819	Cited2	0.954448	0.625	0.453	3.93975e-170	Ncoa7	0.643078	0.333	0.189	1.25331e-63	Ctnnb1	0.402262	0.733	0.745	5.20366e-22	Hp1bp3	0.573915	0.68	0.484	1.49953e-14	Sec22b	0.382162	0.722	0.351	0						Ccn6	0.622701	0.535	0.039	0	Slc35d1	0.698361	0.699	0.107	0	Oaz2	0.852866	0.46	0.329	3.82351e-35
Epdr1	0.566178	0.311	0.206	0.003929	Tnfrsf19	0.953619	0.603	0.279	0	Lamb1	0.641549	0.322	0.096	7.68e-175	Eif4a1	0.40226	0.834	0.826	2.55436e-36	Hnrnpa2b1	0.572722	0.919	0.828	1.84657e-23	Adamts2	0.38035	0.796	0.296	0						Slc38a2	0.62203	0.961	0.771	3.21371e-84	Insig1	0.695509	0.836	0.373	0	Mapre2	0.850554	0.425	0.27	1.38819e-42
Gbp2b	0.560777	0.176	0.075	1.92026e-05	Egfr	0.951071	0.405	0.031	0	Marcksl1	0.639822	0.416	0.359	3.001e-20	Sh3bgrl	0.401367	0.675	0.659	2.77966e-16	Atp1a1	0.572046	0.865	0.726	3.25362e-14	Slit2	0.376423	0.556	0.159	0						Fam43a	0.616489	0.584	0.152	7.64594e-266	Efhd2	0.694027	0.657	0.138	0	Sbno2	0.847936	0.428	0.352	7.64318e-17
Mir99ahg	0.553447	0.254	0.166	0.0267782	Emb	0.947677	0.408	0.087	0	Sfrp2	0.639811	0.158	0.049	2.31836e-78	Smad6	0.399165	0.323	0.224	1.07139e-27	Mtch1	0.568899	0.806	0.645	7.65843e-16	Pls3	0.376309	0.664	0.255	0						Vegfa	0.615166	0.705	0.335	1.30957e-124	Scd1	0.691928	0.847	0.346	0	Susd5	0.839773	0.315	0.087	7.91391e-102
Ptgfr	0.553268	0.197	0.056	3.0671e-17	Olfml3	0.947649	0.747	0.437	0	Pon2	0.639351	0.333	0.295	2.40938e-09	Emp1	0.398793	0.622	0.559	1.84821e-21	Apoe	0.568701	0.653	0.421	3.03113e-10	Sec23a	0.374491	0.547	0.183	0						Cnnm4	0.612081	0.566	0.11	0	Tpi1	0.690842	0.924	0.541	9.45907e-236	Tprgl	0.839136	0.553	0.432	1.79715e-43
Gnb4	0.548183	0.275	0.155	0.000102516	Nedd4	0.947285	0.945	0.809	0	AW112010	0.637546	0.228	0.15	2.75815e-15	Rpl7	0.39818	0.929	0.902	2.30434e-73	Cdk5rap2	0.566274	0.477	0.139	3.51784e-46	Pck2	0.371878	0.636	0.232	0						Col11a2	0.612028	0.983	0.734	9.23659e-74	Cox14	0.69067	0.935	0.511	0	Limd1	0.838156	0.459	0.339	1.05713e-33
Rspo3	0.547801	0.291	0.162	7.54078e-05	Pdzrn4	0.946406	0.308	0.007	0	Cnn2	0.636189	0.56	0.582	4.69133e-15	Col16a1	0.397638	0.305	0.127	4.08675e-94	Tipin	0.56495	0.509	0.199	9.13293e-30	Fbn2	0.371179	0.533	0.131	0						Ier3ip1	0.61172	0.891	0.584	9.67993e-118	Gale	0.690046	0.631	0.172	0	Nfkbia	0.837026	0.813	0.744	1.07781e-38
Mest	0.547022	0.16	0.043	1.03293e-15	Dact1	0.944554	0.415	0.1	0	Dbi	0.635676	0.547	0.634	0.000935072	Malat1	0.397051	0.978	0.987	1.20148e-16	Kctd12	0.562748	0.622	0.29	5.8427e-22	Calm2	0.368961	0.948	0.776	0						Fkbp9	0.610319	0.911	0.597	1.21975e-118	Nucb2	0.689327	0.831	0.312	0	Spry4	0.836955	0.309	0.138	1.62683e-48
Shisal1	0.546145	0.123	0.001	0	Chl1	0.941938	0.356	0.014	0	Col5a3	0.632086	0.279	0.069	5.98842e-194	Ltbp3	0.396256	0.426	0.319	2.66697e-33	Nsg1	0.561115	0.378	0.077	1.49899e-56	Ormdl3	0.36511	0.659	0.284	0						mt-Co1	0.610025	0.992	0.949	3.48501e-179	Zfp385b	0.689255	0.712	0.131	0	Pdlim7	0.835964	0.401	0.216	1.45383e-49
Fzd1	0.545077	0.23	0.089	5.88361e-12	Dpysl3	0.941332	0.764	0.505	0	Chrdl1	0.630085	0.228	0.156	5.41434e-13	Car8	0.394949	0.154	0.048	6.70758e-73	Gltp	0.561069	0.477	0.243	7.25463e-16	Emp3	0.363935	0.883	0.595	0						Gfpt2	0.609298	0.512	0.07	0	Pde4dip	0.68769	0.78	0.264	0	Dag1	0.832665	0.559	0.438	5.58809e-44
Eln	0.544569	0.123	0.053	0.0207863	Rock2	0.939454	0.738	0.56	4.02359e-246	Net1	0.628817	0.301	0.127	7.59655e-100	Sqstm1	0.393839	0.587	0.605	1.7483e-07	Brip1os	0.560139	0.446	0.091	4.1638e-73	Dpm3	0.362502	0.761	0.463	0						Nim1k	0.608837	0.507	0.05	0	Pacsin2	0.686002	0.751	0.16	0	Clec2d	0.832311	0.344	0.12	4.91155e-78
Gas7	0.544287	0.102	0.024	6.74827e-11	Snx18	0.93721	0.523	0.207	0	Sdc1	0.626743	0.254	0.104	1.32017e-80	Prcp	0.393732	0.461	0.392	9.85144e-22	Commd1	0.559333	0.671	0.429	1.34494e-15	Tbrg1	0.359797	0.786	0.464	0						Sfn	0.607298	0.227	0.033	3.99025e-192	Tmed10	0.683721	0.989	0.712	2.10916e-292	Fxyd1	0.831634	0.744	0.619	1.51576e-53
Rab3il1	0.5427	0.184	0.051	1.62402e-17	Foxp1	0.937115	0.644	0.313	0	Hmgn3	0.622215	0.344	0.322	2.21523e-07	Ldhb	0.393196	0.316	0.236	4.79002e-18	Zfp91	0.558497	0.793	0.61	6.03923e-16	Cd2ap	0.359622	0.74	0.38	0						Slc2a1	0.604906	0.498	0.071	0	Spats2l	0.683017	0.633	0.055	0	Cd151	0.827156	0.433	0.219	6.37308e-64
Olfml2b	0.538661	0.381	0.178	1.53334e-12	Thsd4	0.937061	0.379	0.041	0	Jdp2	0.620727	0.311	0.21	5.26608e-35	Auts2	0.391986	0.394	0.322	1.88848e-18	Tspo	0.55691	0.739	0.472	1.8011e-17	Myo10	0.357468	0.798	0.369	0						Ank	0.603889	0.38	0.17	5.673e-63	Ier5	0.682134	0.912	0.582	1.53181e-199	Tgfb1i1	0.823529	0.38	0.18	1.62626e-59
Lysmd2	0.530217	0.176	0.089	0.00457119	Ccdc88a	0.935479	0.673	0.489	1.27583e-226	Calr	0.620301	0.744	0.823	6.6384e-54	Vegfa	0.390837	0.437	0.341	4.51404e-25	Pmf1	0.555986	0.477	0.175	1.72264e-32	Impdh1	0.357393	0.531	0.155	0						Kmt5a	0.603034	0.802	0.392	4.73491e-168	Swi5	0.681399	0.98	0.699	1.05357e-246	Tmsb4x	0.821297	0.989	0.911	1.66728e-131
Efhd1	0.529142	0.123	0.009	1.75704e-70	Fzd5	0.934343	0.497	0.183	0	Slit3	0.618406	0.345	0.261	1.27924e-28	Naca	0.389961	0.865	0.85	1.86e-52	Nono	0.555788	0.694	0.45	2.56169e-16	Has1	0.355773	0.223	0.036	0						Ost4	0.601188	0.95	0.684	6.57707e-122	Klhl21	0.680839	0.704	0.227	0	Fgf1	0.820546	0.28	0.043	3.43647e-200
Piezo2	0.526746	0.148	0.022	3.5099e-34	Ank3	0.929304	0.423	0.074	0	Arpc1b	0.61804	0.582	0.653	8.31412e-12	Actn1	0.389728	0.458	0.328	6.43187e-44	Pmp22	0.554263	0.608	0.292	3.55301e-24	Dab2ip	0.354772	0.623	0.231	0						Cpne8	0.601151	0.621	0.087	0	Casc4	0.679657	0.775	0.215	0	Itpr1	0.813246	0.412	0.231	9.3142e-48
Selenop	0.522279	0.582	0.482	2.32625e-07	Lamc1	0.927864	0.522	0.177	0	Ptprd	0.617664	0.59	0.598	9.58771e-22	Rps18	0.389478	0.934	0.904	6.40042e-87	Rab13	0.553833	0.599	0.292	2.00962e-22	Yipf5	0.354285	0.712	0.355	0						Pdgfrl	0.597981	0.705	0.281	1.21817e-178	Tmbim1	0.678633	0.795	0.267	0	Myl1	0.807743	0.268	0.032	7.8209e-259
Medag	0.521058	0.143	0.018	6.83811e-44	Fmo1	0.926647	0.427	0.046	0	Fzd5	0.61622	0.299	0.201	1.45316e-31	Mylk	0.387996	0.47	0.275	5.44458e-69	Pdk4	0.553614	0.523	0.263	1.3492e-16	P4ha2	0.352202	0.602	0.217	0						Cd200	0.594057	0.917	0.569	5.19301e-111	Sobp	0.677615	0.785	0.237	0	Hopx	0.807374	0.24	0.007	0
Enpp2	0.5202	0.209	0.117	0.0338058	Cfb	0.925233	0.297	0.022	0	Sgce	0.614565	0.292	0.223	4.78928e-19	Hk2	0.386939	0.394	0.331	1.65466e-12	Rfc4	0.552515	0.446	0.107	2.24378e-54	Smox	0.349069	0.504	0.14	0						Hsd17b7	0.593638	0.545	0.109	0	Tspan13	0.677295	0.698	0.131	0	Lama5	0.806397	0.251	0.021	0
Rras	0.518378	0.32	0.216	0.0225521	C6	0.923277	0.368	0.013	0	Ism1	0.614035	0.237	0.044	8.81118e-241	Map4k4	0.386686	0.634	0.592	2.54713e-28	Kifc1	0.551792	0.315	0.017	1.84136e-233	Rcor2	0.348904	0.381	0.072	0						Scin	0.593214	0.523	0.042	0	Hsd17b7	0.675589	0.642	0.097	0	Pnrc1	0.806113	0.781	0.735	3.56993e-40
Laptm4a	0.516114	0.82	0.811	2.93753e-08	Vasn	0.920608	0.682	0.564	2.225e-146	Gm20619	0.612925	0.2	0.024	0	Spata13	0.385825	0.303	0.215	1.59605e-22	Snx7	0.551343	0.509	0.269	5.99747e-14	Ust	0.346645	0.354	0.052	0						Gm42679	0.590159	0.352	0.037	0	Fosb	0.67326	0.979	0.79	1.3124e-164	Coq10b	0.804335	0.467	0.405	6.11845e-18
Thbs3	0.515939	0.303	0.096	1.8972e-23	Nid1	0.919347	0.491	0.073	0	Dipk1a	0.610799	0.257	0.114	3.29641e-72	Neo1	0.385771	0.384	0.315	1.70931e-17	Xist	0.549355	0.788	0.811	2.48545e-05	Alg5	0.346082	0.589	0.262	0						Smad7	0.588714	0.865	0.568	1.6834e-92	Thoc7	0.67047	0.913	0.495	3.47295e-299	Kcne4	0.797698	0.221	0.026	8.11102e-203
Jam3	0.515176	0.234	0.146	0.0330729	Mark1	0.917183	0.407	0.029	0	Jun	0.609489	0.681	0.816	3.37574e-05	Foxc1	0.385503	0.449	0.316	1.13233e-36	Aldh1a2	0.548626	0.329	0.114	6.87552e-18	Ptov1	0.345398	0.788	0.449	0						Ehd4	0.58846	0.657	0.306	1.5156e-131	Grb10	0.669464	0.835	0.357	0	Gnb4	0.797363	0.347	0.151	4.61935e-59
Ndn	0.514671	0.18	0.054	5.23311e-15	Ccl19	0.916852	0.336	0.021	0	Emb	0.607395	0.208	0.106	1.47457e-38	Pik3r1	0.38466	0.499	0.399	2.58331e-30	Mis18bp1	0.546246	0.356	0.035	9.58583e-136	Gne	0.343774	0.431	0.105	0						Gm45397	0.587362	0.508	0.011	0	Scin	0.668483	0.612	0.029	0	Atp2b4	0.796489	0.377	0.16	1.74951e-69
Islr	0.510673	0.463	0.378	0.0440173	Psap	0.916146	0.871	0.718	0	Smpdl3a	0.60712	0.309	0.266	1.51507e-10	Ankrd12	0.383995	0.489	0.457	4.51222e-12	Dhfr	0.544582	0.365	0.077	4.63238e-55	Schip1	0.342693	0.445	0.101	0						Rtn4	0.586698	0.882	0.637	6.68367e-84	Nrtn	0.667093	0.536	0.021	0	Pbx1	0.794616	0.415	0.263	1.1518e-36
Sgcd	0.502286	0.152	0.053	4.25357e-08	Adamts5	0.915813	0.668	0.416	1.57075e-213	Amy1	0.607023	0.229	0.178	5.63781e-09	Slit3	0.383655	0.37	0.259	3.14754e-31	Mrpl18	0.543923	0.689	0.455	5.15907e-14	Lpar3	0.342359	0.297	0.022	0						Chst11	0.586275	0.817	0.372	3.83731e-194	Steap1	0.663687	0.585	0.032	0	Thra	0.794036	0.516	0.391	7.30127e-37
Calr	0.4958	0.779	0.819	4.25424e-05	H2-T22	0.911896	0.55	0.206	0	Chst2	0.606768	0.28	0.102	6.75128e-118	Emc10	0.383244	0.6	0.6	1.70788e-12	Tubg1	0.543749	0.365	0.12	3.54093e-27	Use1	0.341867	0.76	0.427	0						Hspb1	0.585699	0.41	0.153	1.46703e-84	Slc20a1	0.662446	0.59	0.118	0	Pi15	0.792154	0.224	0.062	2.01148e-70
Lamp1	0.492844	0.754	0.778	8.59101e-06	Ism1	0.908854	0.37	0.03	0	Gja1	0.603985	0.687	0.702	2.10793e-30	Sema5a	0.38283	0.363	0.329	1.83435e-06	Stub1	0.543165	0.725	0.534	4.06708e-13	Golt1b	0.341503	0.568	0.234	0						1700025G04Rik	0.585289	0.716	0.215	2.51169e-273	Tgm2	0.662112	0.753	0.227	0	Fosb	0.791942	0.857	0.797	1.32501e-40
Gulp1	0.492495	0.197	0.059	2.13458e-16	Gprin3	0.907493	0.343	0.053	0	Fap	0.602768	0.611	0.638	1.64365e-24	4833422C13Rik	0.382446	0.233	0.124	1.13596e-42	Npc2	0.541461	0.856	0.7	2.96908e-12	Copb2	0.341322	0.78	0.443	0						Otud1	0.583141	0.504	0.24	8.73362e-79	Tpt1	0.662086	1	0.967	0	Arhgef7	0.79047	0.361	0.14	5.53539e-76
Gas1	0.492459	0.373	0.256	0.00505527	Grn	0.907072	0.683	0.447	9.79965e-293	S1pr3	0.601075	0.414	0.396	7.64501e-10	Col25a1	0.382106	0.179	0.064	4.05144e-71	Aebp1	0.53881	0.36	0.171	1.93832e-09	Sec61a1	0.339578	0.735	0.394	0						2810001G20Rik	0.582697	0.622	0.133	0	P3h1	0.659146	0.914	0.469	2.3202e-287	Ccnd2	0.78922	0.437	0.331	4.72097e-21
Svep1	0.489465	0.193	0.065	3.47246e-12	Adh1	0.904026	0.345	0.015	0	Irf7	0.596059	0.214	0.146	5.51119e-14	Egr1	0.381755	0.785	0.749	6.15631e-21	Atp5o	0.538702	0.82	0.668	5.26195e-13	B3gnt9	0.338289	0.488	0.132	0						Smim14	0.580006	0.928	0.591	2.00285e-127	Rheb	0.658776	0.923	0.558	2.59949e-248	Fry	0.785954	0.331	0.151	3.85538e-53
Mndal	0.483629	0.23	0.107	3.36807e-06	Pgrmc1	0.904004	0.645	0.462	2.5935e-229	S100a13	0.594423	0.59	0.684	3.29504e-08	Hsp90ab1	0.381199	0.93	0.914	2.08108e-91	Cnn2	0.537469	0.811	0.579	4.69491e-14	Mydgf	0.3378	0.793	0.458	0						Kdm7a	0.579318	0.741	0.345	8.03813e-153	Fam104a	0.65586	0.945	0.58	1.26019e-270	Lhfp	0.781581	0.676	0.537	1.44515e-54
Plscr4	0.482718	0.184	0.087	6.97023e-05	Notch3	0.901594	0.471	0.069	0	Bmp6	0.59335	0.23	0.086	3.36168e-81	Rps9	0.381131	0.94	0.928	4.60096e-88	Ubald2	0.537067	0.653	0.464	1.17407e-09	Mt2	0.337067	0.463	0.253	1.45255e-261						Pdcl3	0.577174	0.786	0.387	1.16971e-163	Rspo3	0.651507	0.777	0.133	0	Calm1	0.776778	0.912	0.825	1.3882e-84
C1qtnf2	0.478459	0.164	0.006	9.01629e-192	Nfkb1	0.901298	0.504	0.322	3.22835e-144	Ift43	0.592275	0.343	0.347	0.00639439	Fgfr2	0.3797	0.466	0.372	1.52864e-25	Tmsb10	0.535693	0.964	0.837	4.27303e-16	St6galnac6	0.336643	0.583	0.209	0						Tiparp	0.575567	0.796	0.451	2.46741e-110	Itpr2	0.649565	0.737	0.145	0	Pla1a	0.775016	0.193	0.017	2.59303e-239
Cgnl1	0.478199	0.168	0.066	5.74158e-07	St5	0.8991	0.402	0.061	0	Lrp1	0.592172	0.474	0.493	4.90234e-15	Slc29a1	0.37951	0.487	0.452	5.19039e-08	Ect2	0.535239	0.387	0.024	6.68504e-244	Tcf7	0.336516	0.356	0.044	0						Rexo2	0.575098	0.903	0.593	1.57419e-128	Hk2	0.64902	0.807	0.311	0	Plce1	0.773684	0.267	0.032	1.72794e-246
Clec2d	0.475821	0.242	0.125	0.000277679	Hk2	0.896259	0.454	0.324	1.24e-80	Tmbim6	0.592165	0.577	0.689	7.72047e-11	Ggh	0.377876	0.449	0.42	1.54761e-09	Raly	0.531701	0.743	0.554	5.84512e-13	Mageh1	0.335964	0.446	0.125	0						Wdr1	0.572385	0.785	0.43	1.81343e-142	Ccdc88a	0.647794	0.921	0.482	0	Zbtb20	0.772314	0.728	0.604	4.65223e-49
Hspa12a	0.473951	0.102	0.014	3.3489e-27	Ctsk	0.8937	0.698	0.474	2.18389e-273	Ifngr2	0.591187	0.311	0.271	1.37633e-11	Itm2a	0.377847	0.316	0.173	4.77005e-47	Ap2m1	0.529891	0.77	0.532	1.7723e-18	Gm41724	0.335568	0.24	0.028	0						Iqgap1	0.571539	0.841	0.466	2.53581e-141	Gng5	0.646433	0.994	0.809	1.45233e-264	Fam241a	0.771634	0.311	0.102	1.30594e-84
Ablim1	0.467985	0.135	0.037	8.34526e-12	Pakap.1	0.893446	0.535	0.165	0	Nfia	0.591032	0.447	0.459	1.37385e-10	Uhrf2	0.377536	0.386	0.29	3.73602e-26	Nfix	0.529618	0.788	0.614	1.82035e-14	Arf4	0.334739	0.918	0.678	0						Rheb	0.569906	0.825	0.567	8.08086e-77	Kif21a	0.646237	0.667	0.106	0	Sptbn1	0.769241	0.621	0.524	1.14542e-36
S100a11	0.461934	0.68	0.703	0.00728671	Cstb	0.892144	0.651	0.507	1.69603e-185	Nfkbia	0.590412	0.66	0.751	1.24027e-12	Nenf	0.377261	0.668	0.658	1.16657e-13	Id3	0.525672	0.91	0.771	9.59556e-08	Galnt3	0.330363	0.329	0.03	0						Nrk	0.56891	0.486	0.037	0	Bhlhe41	0.645309	0.561	0.077	0	Slc38a11	0.763378	0.219	0.001	0
Arhgap29	0.457071	0.242	0.094	3.23684e-11	Csmd1	0.890197	0.352	0.015	0	Pakap.1	0.586859	0.342	0.183	3.14293e-64	Npc2	0.376416	0.719	0.7	1.35023e-28	Srsf3	0.525406	0.878	0.728	5.77871e-17	Galnt1	0.329515	0.716	0.401	0						Cited1	0.568346	0.372	0.022	0	Ugdh	0.644084	0.874	0.377	0	Serinc3	0.763174	0.675	0.58	2.63305e-45
Kcne4	0.4547	0.127	0.03	7.10487e-14	Zfp618	0.889573	0.394	0.075	0	Esr1	0.586038	0.275	0.099	2.41523e-120	Rpl37a	0.376321	0.959	0.946	4.72637e-76	Eny2	0.52448	0.788	0.609	4.92713e-13	Creb3l3	0.329183	0.285	0.02	0						Spa17	0.567106	0.503	0.04	0	Ikbip	0.641158	0.922	0.461	0	Dusp1	0.761098	0.687	0.619	5.58897e-27
F3	0.452266	0.135	0.06	0.0130889	Lrp1	0.889551	0.675	0.478	3.10587e-240	Ghr	0.584121	0.306	0.256	6.92398e-11	Snhg8	0.375659	0.525	0.488	1.23724e-13	Bub1b	0.524195	0.41	0.037	1.0794e-176	Prickle1	0.328686	0.397	0.087	0						Chst12	0.566822	0.636	0.177	1.33082e-281	Pam	0.641057	0.863	0.264	0	Ppp1r12c	0.759256	0.373	0.221	1.02247e-37
P4ha3	0.443704	0.16	0.017	1.56019e-59	Olfml2a	0.888698	0.484	0.061	0	Nfkbiz	0.584071	0.372	0.371	0.000968786	Lrrc58	0.375316	0.602	0.602	6.62326e-12	Ptges3	0.523777	0.73	0.543	2.15816e-10	Rnasek	0.328517	0.876	0.609	0						Hif1a	0.561192	0.852	0.459	2.27585e-135	Prr5	0.639187	0.566	0.018	0	Maff	0.757372	0.429	0.378	2.31091e-09
Ephx1	0.442591	0.156	0.071	0.00119588	Ifrd1	0.887211	0.71	0.654	2.62259e-74	Vcan	0.583984	0.225	0.091	1.09803e-71	Slc35g1	0.374633	0.24	0.132	8.92769e-41	Snrpe	0.523337	0.784	0.587	1.39815e-16	Nuak1	0.327951	0.58	0.219	0						Steap1	0.560469	0.513	0.044	0	Ppp1r1b	0.638249	0.6	0.017	0	Irf1	0.754691	0.543	0.483	5.14669e-15
Tmem140	0.438595	0.221	0.1	6.18796e-07	Lhfp	0.882122	0.77	0.522	0	Ccnd2	0.582567	0.368	0.331	4.67022e-11	Rpl22l1	0.374329	0.838	0.821	2.01736e-31	Mrfap1	0.52184	0.892	0.732	4.20688e-18	Vdr	0.32726	0.503	0.155	0						Klhl21	0.559108	0.624	0.237	1.87767e-160	Sqle	0.637652	0.622	0.1	0	Pcdh1	0.753847	0.285	0.033	1.00642e-271
Calhm5	0.436231	0.148	0.035	1.77123e-17	Timp2	0.880989	0.77	0.549	0	Olfml2a	0.580288	0.264	0.082	3.09417e-129	Hmgn3	0.373669	0.393	0.32	4.08093e-17	Fbln1	0.520309	0.356	0.07	4.5334e-54	Ndfip1	0.325947	0.842	0.543	0						Selenok	0.559074	0.971	0.746	1.91365e-124	Rcn1	0.635652	0.932	0.565	9.95253e-215	Pmp22	0.751545	0.405	0.292	5.04605e-24
Selenom	0.435515	0.73	0.696	0.0393873	Oat	0.880798	0.764	0.59	7.569e-286	Htra1	0.579089	0.356	0.319	1.60665e-11	Igsf10	0.373071	0.254	0.116	9.15592e-63	Ctsz	0.519851	0.82	0.637	5.75336e-13	Spns2	0.325883	0.425	0.096	0						Ppic	0.557721	0.981	0.743	5.69693e-86	Pebp1	0.635435	0.987	0.688	9.68249e-259	Tln1	0.750638	0.657	0.595	4.30023e-43
Cdkn1c	0.433942	0.451	0.242	6.53221e-13	Synpo	0.878679	0.414	0.093	0	Tmsb10	0.577705	0.83	0.839	3.24299e-52	Adarb1	0.372995	0.328	0.268	6.67699e-11	Twsg1	0.519523	0.545	0.298	2.13576e-12	Ikbip	0.324899	0.688	0.308	0						Dst	0.556378	0.794	0.454	3.87064e-104	Slc35b2	0.626441	0.856	0.396	0	Aldoa	0.749949	0.673	0.63	4.92737e-36
Wipf1	0.429337	0.197	0.095	0.000109094	Nfkbia	0.875141	0.875	0.736	1.17759e-204	Fermt2	0.577029	0.488	0.532	7.6869e-09	St3gal6	0.372439	0.484	0.46	1.10814e-09	Omd	0.519068	0.347	0.196	6.28433e-05	Slc35b1	0.321816	0.643	0.299	0						Ssr4	0.55146	0.958	0.753	2.36855e-62	Fos	0.624618	0.984	0.808	2.70919e-112	Ralgapa1	0.747551	0.383	0.233	1.33489e-34
Fzd2	0.427444	0.164	0.033	2.63921e-26	Hnrnph1	0.874069	0.745	0.61	1.0622e-208	Sfrp4	0.576873	0.251	0.117	3.86729e-56	Rps8	0.371872	0.984	0.965	1.53136e-103	Anapc5	0.518628	0.766	0.538	2.39479e-19	Ctsf	0.321589	0.633	0.262	0						Slc38a3	0.550787	0.521	0.035	0	Ctsz	0.623706	0.968	0.622	2.9908e-258	Mob2	0.746161	0.335	0.285	5.64397e-08
Cd248	0.427174	0.102	0.015	3.07582e-24	Rbpj	0.871944	0.532	0.304	8.76276e-229	Psmb9	0.575106	0.328	0.233	1.30113e-26	Fbxl7	0.371825	0.32	0.158	7.17185e-69	Atp5g2	0.517244	0.883	0.769	3.39245e-12	Mamdc2	0.32143	0.304	0.023	0						Fdft1	0.547643	0.549	0.092	0	Gas5	0.62345	0.992	0.788	1.04791e-217	Sgip1	0.745368	0.245	0.003	0
Fam171b	0.417793	0.201	0.102	0.00021741	Ptprd	0.871152	0.861	0.577	1.99901e-283	Ccdc12	0.572859	0.54	0.649	1.71523e-05	Plppr5	0.371655	0.182	0.052	8.58568e-107	Smchd1	0.516731	0.653	0.377	1.12278e-19	2310039H08Rik	0.32075	0.542	0.233	0						Uap1	0.547131	0.743	0.383	2.04735e-118	Dctn3	0.622967	0.725	0.466	3.24496e-61	Sdc1	0.744099	0.247	0.108	1.38674e-34
Foxp2	0.413218	0.115	0.018	3.86092e-24	Plagl1	0.870816	0.47	0.211	1.70129e-239	Pgf	0.571868	0.238	0.154	9.58535e-24	Osbpl8	0.371569	0.424	0.361	1.74889e-19	Tap1	0.516302	0.523	0.208	1.33643e-26	Mia3	0.320097	0.719	0.363	0						Dbi	0.546936	0.927	0.621	4.98486e-124	Pofut2	0.618603	0.907	0.486	7.75779e-292	Myo1b	0.74278	0.532	0.446	2.12127e-26
Ifi203	0.412205	0.164	0.075	0.00185392	Tmbim6	0.86836	0.824	0.672	0	Cyb5a	0.571031	0.431	0.411	2.52517e-09	Zfas1	0.371192	0.434	0.397	7.68375e-09	Cenpn	0.516221	0.347	0.035	1.05186e-132	Smim4	0.319931	0.562	0.253	0						Oat	0.545184	0.906	0.594	4.21067e-127	Plaur	0.614121	0.479	0.157	2.82827e-222	C1qtnf7	0.742519	0.245	0.03	7.28579e-227
Col4a2	0.409143	0.402	0.179	1.0011e-13	Slc38a2	0.86695	0.882	0.769	3.06941e-203	Ltbp2	0.569182	0.246	0.104	3.47629e-67	Mrfap1	0.371142	0.723	0.734	4.53591e-14	H1f0	0.516076	0.662	0.402	4.22067e-14	Cercam	0.31917	0.454	0.125	0						Cox4i2	0.545055	0.497	0.112	1.85448e-248	Oat	0.611832	0.953	0.586	5.0889e-265	Arhgdib	0.74092	0.313	0.133	8.62399e-47
Atp8b1	0.408086	0.156	0.032	1.84645e-23	Klf9	0.865485	0.822	0.672	1.3133e-207	Cnn3	0.566756	0.353	0.231	2.41815e-38	Vasn	0.371081	0.613	0.57	4.28256e-15	Hnrnpab	0.516017	0.838	0.685	3.19907e-14	Ptges3l	0.318908	0.391	0.087	0						Plagl1	0.542704	0.708	0.216	4.09131e-246	Lxn	0.611198	0.691	0.204	0	Tpm4	0.740288	0.62	0.568	7.03153e-30
Gjc1	0.394849	0.16	0.071	0.00104112	Junb	0.864968	0.947	0.83	2.74053e-221	Sat1	0.56258	0.443	0.432	9.14659e-11	Nrp2	0.369886	0.778	0.684	1.77907e-19	Ttk	0.515284	0.369	0.024	1.42457e-220	Ctnnb1	0.318734	0.894	0.616	0						Stk38l	0.542071	0.507	0.056	0	Bnip3	0.61038	0.642	0.107	0	Rnf152	0.738464	0.243	0.013	0
Slc16a2	0.390253	0.135	0.061	0.00833163	Nptn	0.862678	0.686	0.478	1.32267e-272	St6galnac4	0.562141	0.287	0.251	6.08997e-08	Rpl39l	0.369791	0.361	0.291	3.69901e-14	Myl12a	0.514462	0.851	0.704	9.13283e-11	Golph3	0.318173	0.731	0.376	0						Cox14	0.538274	0.88	0.52	1.19674e-138	Cdc42se1	0.609958	0.704	0.155	0	Klf4	0.735878	0.735	0.732	2.31629e-13
Anpep	0.389649	0.119	0.014	2.01112e-38	Cyb5a	0.862366	0.679	0.391	0	Csrp2	0.561488	0.308	0.242	5.47573e-15	Pth1r	0.367248	0.808	0.691	1.58578e-48	Kif15	0.513289	0.432	0.05	1.47929e-136	Wasl	0.317351	0.574	0.287	0						Sc5d	0.537988	0.553	0.091	0	Ppp3ca	0.608283	0.911	0.489	4.13494e-268	Adcy6	0.734175	0.307	0.125	8.87121e-60
Ebf1	0.3835	0.529	0.436	0.0180577	Sdc2	0.862221	0.723	0.519	1.75693e-267	Gpx8	0.560438	0.591	0.634	6.20743e-07	Rpl6	0.367118	0.956	0.941	6.82811e-82	Rhoc	0.512869	0.838	0.632	3.15803e-11	Ralgps2	0.317018	0.407	0.08	0						Stard4	0.536497	0.527	0.077	0	P4ha1	0.607228	0.916	0.483	2.92802e-239	Lims1	0.732398	0.487	0.354	7.40731e-34
Gnao1	0.38299	0.119	0.042	3.73767e-05	Irf7	0.861307	0.425	0.128	0	Naalad2	0.557139	0.201	0.046	5.43836e-154	Prdx5	0.367021	0.69	0.696	1.64951e-16	Pgp	0.512429	0.653	0.399	2.60428e-15	Lrrc59	0.316902	0.706	0.371	0						S100b	0.534796	0.685	0.155	0	Mbnl2	0.604285	0.944	0.564	1.76939e-255	Sik1	0.72923	0.308	0.197	2.79797e-20
Cmtm3	0.382481	0.225	0.132	0.0421696	Rras	0.860073	0.535	0.191	0	Lhfp	0.55647	0.52	0.542	1.45901e-09	Gas5	0.366792	0.819	0.796	1.11222e-45	Fgfr2	0.511345	0.649	0.375	1.78491e-15	Gars	0.316402	0.599	0.26	0						Syt8	0.534783	0.413	0.048	0	Paics	0.599953	0.845	0.275	0	Adamtsl1	0.725574	0.197	0.005	0
Gbp2	0.381764	0.193	0.087	3.74373e-05	Tmod3	0.859853	0.604	0.321	5.26523e-288	Lamp1	0.556413	0.692	0.783	2.9693e-25	Dnm3os	0.36673	0.275	0.19	9.66615e-21	Rfc2	0.51006	0.532	0.241	1.2713e-21	Ssr2	0.315376	0.86	0.551	0						Nfatc2	0.534145	0.459	0.081	0	Smad7	0.599647	0.894	0.561	1.07524e-172	Rbm24	0.725382	0.22	0.002	0
Dact3	0.38101	0.184	0.087	6.26963e-05	Cops9	0.852853	0.756	0.595	1.09953e-256	Gstt1	0.555247	0.211	0.059	4.98141e-126	Eif5	0.365971	0.737	0.755	3.59283e-19	Neil3	0.507936	0.32	0.02	6.19618e-194	Mrps28	0.314635	0.639	0.304	0						Mapre3	0.533479	0.621	0.177	1.03798e-261	Car8	0.598638	0.503	0.032	0	Cap2	0.724815	0.229	0.005	0
Syt11	0.371553	0.131	0.048	5.69086e-06	Fndc3b	0.8525	0.723	0.558	3.70111e-215	Thsd4	0.554439	0.227	0.057	6.2624e-159	Gls	0.365946	0.5	0.472	2.99068e-10	Nudc	0.507246	0.703	0.462	3.70056e-15	Pla2g5	0.313828	0.36	0.078	0						Scube1	0.533241	0.518	0.041	0	Pdcd6	0.598279	0.87	0.5	3.56444e-214	Mrps6	0.724541	0.491	0.342	1.47055e-32
Cys1	0.367554	0.115	0.033	6.94006e-09	Nnmt	0.847697	0.609	0.367	3.12005e-222	Zcchc24	0.554385	0.296	0.233	8.9595e-16	Dnajb4	0.365655	0.436	0.387	8.88594e-13	Psmb10	0.505383	0.577	0.335	1.15524e-13	Shox2	0.313812	0.791	0.374	0						Kif21a	0.532521	0.551	0.12	0	Tspan4	0.595599	0.818	0.327	0	Epn2	0.724333	0.317	0.136	1.75833e-54
Palmd	0.367383	0.131	0.044	5.14506e-07	Rgs16	0.845022	0.238	0.031	0	Ptms	0.554335	0.569	0.66	2.18705e-07	Ap1s2	0.365465	0.452	0.413	4.30932e-09	Snrpb	0.504576	0.833	0.655	4.54283e-15	Spcs1	0.313768	0.843	0.551	0						Ube2d3	0.530478	0.948	0.706	1.79093e-110	Ugp2	0.594476	0.74	0.251	0	P2rx1	0.724047	0.192	0.011	0
Tppp3	0.367075	0.107	0.04	0.00117456	Pdia6	0.84391	0.787	0.599	9.97627e-267	Hmgcll1	0.550103	0.2	0.04	2.59991e-187	Smurf2	0.365281	0.396	0.318	8.41758e-20	Mastl	0.504317	0.36	0.024	6.59947e-209	Pdgfa	0.312807	0.674	0.253	0						Calm2	0.530461	0.981	0.852	5.02558e-80	Srpr	0.593836	0.923	0.498	1.77434e-288	Hspa8	0.721565	0.968	0.912	1.57619e-77
Cxcl16	0.35665	0.143	0.041	1.14151e-11	Angptl4	0.841746	0.459	0.224	5.82464e-197	Itga9	0.550097	0.259	0.065	3.83836e-183	Laptm4a	0.364848	0.833	0.81	3.97075e-32	Hdgf	0.502684	0.802	0.54	6.97848e-23	Samd4	0.312142	0.578	0.229	0						Mdh1	0.529938	0.894	0.543	2.74427e-131	Gramd2	0.592035	0.609	0.078	0	Tbx3	0.717804	0.233	0.019	0
Nedd4	0.35624	0.779	0.82	0.00684239	Usp25	0.834251	0.523	0.247	6.82767e-283	Shox2	0.54871	0.506	0.569	1.9603e-05	Emp3	0.364516	0.737	0.727	8.73697e-12	Nfib	0.502498	0.73	0.513	4.80217e-11	B3gat3	0.311979	0.575	0.249	0						Mdfi	0.529419	0.698	0.237	5.71677e-229	Rexo2	0.591624	0.957	0.585	2.22119e-253	Ccnl1	0.716307	0.689	0.679	1.17547e-19
Ssc5d	0.353708	0.123	0.004	5.23791e-168	Tra2a	0.834184	0.607	0.474	8.62724e-137	Laptm4a	0.547808	0.753	0.815	1.03529e-39	Mipep	0.364298	0.226	0.126	6.66687e-35	Rpn2	0.499977	0.82	0.657	4.32345e-11	Mtpn	0.311246	0.694	0.368	0						Cdc42ep3	0.528017	0.788	0.449	1.73324e-98	Pygl	0.589753	0.563	0.034	0	Acadm	0.714881	0.383	0.258	6.68354e-28
Gpr137b	0.346994	0.115	0.03	6.45971e-11	Stat3	0.831245	0.641	0.464	1.05585e-194	Sema7a	0.545356	0.282	0.167	3.00104e-41	Lpp	0.364148	0.501	0.43	1.2851e-20	Enah	0.499602	0.635	0.352	8.26512e-17	Trp53i13	0.311213	0.516	0.18	0						Fam129b	0.525898	0.696	0.258	3.87637e-199	Pla2g5	0.588466	0.518	0.192	6.98728e-208	Naalad2	0.71346	0.236	0.05	9.07285e-109
Clip3	0.346012	0.139	0.051	2.89124e-06	Lrrc58	0.829339	0.738	0.592	1.82408e-215	Asah1	0.544632	0.312	0.291	2.89398e-06	Spty2d1	0.363242	0.431	0.397	3.49229e-10	Mmp23	0.498763	0.716	0.456	2.83532e-15	Ufsp2	0.309136	0.527	0.217	0						Rora	0.525397	0.74	0.406	9.14247e-101	Chrdl1	0.587973	0.799	0.129	0	Tbc1d1	0.713446	0.313	0.117	3.21199e-70
Sfxn3	0.345833	0.16	0.075	0.00235613	Lifr	0.829213	0.858	0.64	2.97258e-265	Rftn1	0.541822	0.237	0.093	1.92882e-81	Dlx6	0.363002	0.217	0.119	5.73229e-35	Rad51ap1	0.496934	0.36	0.044	1.35742e-107	Agpat3	0.309079	0.581	0.206	0						Ube2f	0.524738	0.698	0.34	3.78438e-131	Iqgap1	0.586396	0.881	0.457	5.25936e-260	Tspan3	0.710687	0.629	0.583	5.16593e-29
Ndnf	0.344893	0.234	0.099	4.43813e-08	Insig2	0.824039	0.621	0.444	1.38562e-197	Slc6a6	0.539472	0.348	0.29	6.74932e-14	Rps28	0.361804	0.948	0.923	1.40701e-61	Ndufaf2	0.496786	0.545	0.319	1.11795e-12	Cbfb	0.308927	0.585	0.251	0						Pkm	0.524578	0.915	0.598	4.77549e-96	Mpc1	0.586019	0.944	0.578	5.73491e-241	Hbegf	0.710525	0.424	0.279	6.41513e-24
Foxs1	0.3312	0.135	0.063	0.0314491	Sfrp2	0.822053	0.306	0.035	0	Cfh	0.538189	0.733	0.696	9.15868e-46	Rai14	0.361084	0.394	0.293	6.36931e-24	Tle5	0.496616	0.847	0.624	4.98852e-13	Gorasp2	0.308487	0.658	0.314	0						Ldlrad3	0.524553	0.582	0.111	0	Socs2	0.584519	0.79	0.435	4.67831e-171	Pdlim1	0.710344	0.316	0.104	4.57206e-82
Naaa	0.32989	0.139	0.036	2.33554e-14	Pim3	0.820577	0.525	0.332	6.50232e-160	Tnfaip6	0.538006	0.2	0.086	4.29304e-54	Arrdc4	0.360695	0.338	0.174	4.20634e-56	Snrpg	0.496016	0.847	0.66	2.67873e-18	Ndufa13	0.308309	0.895	0.646	0						Tpd52l1	0.518347	0.477	0.023	0	Flywch2	0.584035	0.557	0.061	0	Emd	0.709784	0.328	0.26	1.50866e-10
Cx3cl1	0.317798	0.123	0.037	2.82293e-08	Dusp5	0.820547	0.428	0.185	2.13588e-212	Dact1	0.537432	0.231	0.117	1.69775e-45	P3h3	0.359664	0.458	0.385	1.77756e-21	Nsd2	0.495823	0.495	0.184	6.82321e-32	Boc	0.306814	0.384	0.073	0						Ctsd	0.51826	0.897	0.577	2.95834e-115	Bcat1	0.582644	0.603	0.046	0	Adamts15	0.707147	0.211	0.03	8.70489e-163
Mab21l2	0.311849	0.143	0.062	0.000905143	Dag1	0.816643	0.617	0.427	8.6489e-210	Emilin1	0.536419	0.436	0.443	1.46171e-09	Ttc3	0.358832	0.484	0.472	5.25614e-08	Syce2	0.495655	0.342	0.072	1.28586e-50	Nhsl1	0.305599	0.432	0.094	0						Arsi	0.516357	0.258	0.007	0	Tm4sf1	0.582276	0.805	0.488	8.1628e-136	Cdh6	0.706885	0.213	0.008	0
Col4a1	0.311579	0.447	0.213	1.78302e-12	Crim1	0.814055	0.528	0.265	6.70208e-246	Runx2	0.534897	0.455	0.518	0.013475	Ddah2	0.358812	0.391	0.332	4.51725e-10	Pnrc2	0.494219	0.482	0.229	1.84763e-17	Snd1	0.305026	0.601	0.273	0						Dhx32	0.512286	0.509	0.158	7.51964e-180	Dusp5	0.582055	0.633	0.182	0	Peli2	0.706648	0.335	0.224	2.14813e-21
Plce1	0.311334	0.119	0.037	3.62873e-07	Rbp4	0.80861	0.373	0.053	0	Gm4951	0.534528	0.211	0.088	1.67895e-57	Rbfox2	0.358678	0.438	0.385	4.8384e-15	Pdgfrb	0.492862	0.5	0.17	6.51647e-30	Fez1	0.30455	0.272	0.018	0						Ctdspl	0.510711	0.763	0.302	2.77519e-196	Tmem97	0.58119	0.681	0.221	0	Xirp1	0.703862	0.156	0.003	0
Ube2l6	0.30553	0.148	0.07	0.0178054	Srsf7	0.805049	0.72	0.59	3.24293e-151	Mfap2	0.534397	0.29	0.258	1.99691e-05	Sfrp2	0.358279	0.12	0.051	1.14306e-28	Cald1	0.492759	0.901	0.71	1.25725e-14	Psip1	0.304153	0.764	0.412	0						Itm2a	0.508747	0.687	0.165	0	Chst12	0.580144	0.688	0.167	0	Csrnp1	0.703408	0.449	0.412	1.13561e-08
Prelp	0.29711	0.291	0.142	9.14876e-07	Trim2	0.801971	0.421	0.116	0	Cygb	0.533006	0.224	0.069	2.0909e-109	Socs1	0.358158	0.343	0.269	1.27418e-14	Bex3	0.491877	0.568	0.264	1.45252e-20	Tram1	0.303519	0.735	0.389	0						Phtf2	0.498274	0.562	0.136	5.21671e-287	Hs3st3b1	0.579782	0.489	0.017	0	Zc2hc1a	0.703125	0.267	0.081	3.65166e-80
Amot	0.296575	0.123	0.047	0.000291955	Il17ra	0.79983	0.363	0.118	6.95954e-277	Rbp1	0.530752	0.274	0.113	8.16287e-79	Daam2	0.35793	0.297	0.191	2.33934e-30	Cbx1	0.491489	0.703	0.493	1.27388e-10	Bcar3	0.303172	0.425	0.107	0						Lrrc1	0.497659	0.523	0.095	0	Slc29a1	0.579173	0.888	0.432	5.0153e-275	2900026A02Rik	0.702372	0.259	0.084	4.08913e-66
Ebf2	0.291751	0.102	0.033	3.90717e-05	Smoc1	0.798183	0.315	0.01	0	Tmod3	0.530414	0.379	0.339	5.71925e-12	Tle2	0.357611	0.267	0.104	5.25837e-87	Bcl7c	0.491398	0.658	0.435	7.05821e-13	Cacna2d3	0.302541	0.296	0.022	0						Spsb2	0.49635	0.492	0.153	6.63838e-170	Sfn	0.575507	0.277	0.027	0	Ier5l	0.698041	0.324	0.141	7.04592e-49
Heyl	0.29108	0.131	0.033	4.2561e-13	Sox4	0.797319	0.717	0.565	1.74805e-141	Fbln1	0.529845	0.188	0.066	8.16913e-74	Svil	0.356525	0.346	0.233	1.42699e-33	Fbxo5	0.491007	0.347	0.042	9.00606e-103	Tceal8	0.302071	0.688	0.351	0						Ankrd28	0.493517	0.665	0.279	9.89525e-145	Rtn4	0.57312	0.922	0.63	4.29817e-161	Ubc	0.694898	0.841	0.799	2.45262e-27
Plekha6	0.291043	0.102	0.016	1.03116e-22	Phip	0.79645	0.528	0.345	6.54734e-150	Adamts2	0.529555	0.523	0.526	3.90757e-11	Ski	0.356192	0.482	0.415	2.73122e-19	Hnrnpf	0.49095	0.851	0.689	9.80381e-13	Dlx3	0.301736	0.315	0.034	0						Siah2	0.493227	0.657	0.267	1.09655e-158	Rarres1	0.573087	0.517	0.035	0	Jph2	0.693658	0.231	0.019	0
Zbp1	0.290352	0.143	0.06	0.000372737	Adgrf5	0.794564	0.553	0.119	0	Pdia3	0.528382	0.676	0.783	1.50558e-16	Klf6	0.355444	0.69	0.673	3.40632e-15	Mrps17	0.489891	0.608	0.379	4.80592e-12	Pdgfd	0.299834	0.451	0.099	0						Pttg1	0.490265	0.633	0.241	4.748e-164	Anxa11	0.572866	0.699	0.132	0	Lbh	0.693646	0.472	0.424	7.16234e-14
Dubr	0.283554	0.115	0.036	6.36487e-07	Naalad2	0.792473	0.338	0.032	0	Ccn1	0.527539	0.687	0.735	1.31501e-08	Rpl8	0.354677	0.946	0.938	1.55813e-76	45176	0.489758	0.842	0.702	3.75833e-11	Tmem42	0.299436	0.414	0.139	0						Cab39	0.48978	0.695	0.302	1.86444e-158	Rab28	0.572121	0.767	0.238	0	Lamc1	0.690558	0.387	0.198	4.56346e-47
Ly6c1	0.278912	0.184	0.066	1.32506e-08	Lama4	0.791481	0.43	0.106	0	Smad6	0.524734	0.296	0.225	1.84848e-20	Tmem47	0.354538	0.28	0.135	3.02752e-58	Gja1	0.488782	0.86	0.7	4.01172e-07	Plpp5	0.298462	0.496	0.206	0						Mlf1	0.488209	0.444	0.168	8.51085e-106	Kdelr3	0.571673	0.942	0.504	4.08932e-206	Mark1	0.690329	0.283	0.051	9.50954e-163
Abca9	0.267543	0.119	0.051	0.0276781	Abca8a	0.791119	0.358	0.063	0	Fuca2	0.524611	0.248	0.165	1.75805e-24	Slc25a4	0.353791	0.742	0.744	2.2456e-13	Qsox1	0.48772	0.536	0.307	1.38404e-11	Lhfp	0.297067	0.795	0.323	0						Rap1a	0.486088	0.868	0.489	1.52739e-145	Fscn1	0.57078	0.796	0.336	1.31267e-292	Hip1	0.689821	0.352	0.192	6.27341e-38
Il13ra1	0.261135	0.111	0.044	0.00611658	Jak1	0.79105	0.744	0.6	4.65356e-198	Ppfibp2	0.524444	0.307	0.28	9.06848e-08	Pdia4	0.352654	0.494	0.476	3.11451e-09	Ncapd3	0.487239	0.477	0.132	3.53535e-50	Creb3	0.296409	0.55	0.22	0						Arc	0.48469	0.4	0.086	3.72843e-220	Calml3	0.568396	0.499	0.009	0	C1qtnf1	0.687538	0.256	0.104	1.52526e-45
					Kalrn	0.790927	0.403	0.167	4.22105e-236	Pdlim4	0.523136	0.213	0.133	3.79124e-22	Lrp1	0.351667	0.536	0.49	4.54321e-17	Uqcr10	0.486901	0.829	0.675	4.2511e-09	Ctsh	0.295691	0.448	0.195	0						Iqsec1	0.484258	0.558	0.152	8.76603e-231	Uck2	0.56811	0.628	0.14	0	Cspg4	0.686733	0.379	0.244	1.9236e-25
					Gns	0.790892	0.444	0.186	3.58693e-264	Prr7	0.522511	0.225	0.122	1.36759e-38	Snhg1	0.351619	0.572	0.538	4.26058e-15	Cenpp	0.486516	0.383	0.047	5.33789e-113	Sytl2	0.294648	0.347	0.064	0						Armh4	0.4838	0.455	0.034	0	Arc	0.567029	0.471	0.077	0	B3gnt2	0.683175	0.364	0.235	4.6461e-25
					Scp2	0.790736	0.628	0.5	5.10715e-157	Mpdz	0.520008	0.264	0.137	1.6966e-48	Fads2	0.351425	0.35	0.272	7.6586e-19	Mrpl42	0.486175	0.667	0.473	7.72607e-08	Tmed9	0.29407	0.901	0.626	0						Fgfr3	0.481181	0.62	0.191	2.48874e-205	Rpn2	0.566932	0.972	0.643	7.74513e-236	Fabp7	0.682692	0.123	0.01	5.24634e-163
					Nktr	0.790524	0.687	0.563	6.23396e-161	Tgfb3	0.513423	0.239	0.148	5.53944e-28	Id2	0.351199	0.458	0.415	1.19921e-05	Lmnb2	0.485241	0.369	0.059	6.99378e-81	Erlec1	0.292316	0.698	0.353	0						Ucma	0.480238	0.433	0.059	0	Nrgn	0.566451	0.579	0.118	0	Chchd2	0.682473	0.932	0.868	3.31161e-75
					Hes1	0.790184	0.663	0.468	7.76162e-155	Steap4	0.511832	0.228	0.082	3.49635e-84	Nfix	0.35026	0.597	0.617	4.85531e-10	Gm1673	0.484112	0.396	0.081	1.16895e-59	Glt8d1	0.291981	0.495	0.185	0						Ddx5	0.479847	0.98	0.877	1.5916e-41	Gal3st1	0.565119	0.518	0.02	0	Serping1	0.680974	0.721	0.301	1.16715e-141
					Ccl7	0.788127	0.199	0.011	0	Itgav	0.510244	0.371	0.362	5.2279e-07	Top1	0.349581	0.728	0.745	3.94301e-16	Cox8a	0.483194	0.941	0.809	1.34813e-14	1110065P20Rik	0.291734	0.594	0.274	0						Ypel5	0.479656	0.727	0.327	8.26157e-145	Calr	0.563961	0.992	0.81	2.62035e-189	Slc25a25	0.680541	0.325	0.224	7.49343e-18
					Nfia	0.787399	0.629	0.444	1.09958e-193	Gaa	0.508813	0.316	0.302	0.000299197	Sphk1	0.349192	0.368	0.279	3.21829e-21	Lgals3bp	0.482452	0.586	0.281	8.02553e-21	Cdr2l	0.290407	0.457	0.128	0						Epha2	0.479508	0.574	0.241	4.64273e-119	Smim31	0.562989	0.509	0.013	0	Tagln2	0.678873	0.607	0.406	2.37719e-47
					Slit3	0.787129	0.471	0.249	1.05339e-199	Lama4	0.508375	0.26	0.123	2.90909e-59	Pdia6	0.348237	0.642	0.611	1.21205e-14	Mlf1	0.481235	0.464	0.175	1.68429e-26	Praf2	0.287265	0.504	0.195	0						Hoxc8	0.476106	0.456	0.097	3.01627e-254	Gdf10	0.562785	0.584	0.072	0	Rem1	0.678073	0.164	0.002	0
					Phactr2	0.785488	0.491	0.2	4.0614e-298	Dlg5	0.507837	0.258	0.131	3.7111e-53	Ncoa7	0.347823	0.335	0.189	9.49943e-54	Nudt21	0.479516	0.568	0.313	9.37222e-14	P4hb	0.285653	0.89	0.607	0						Asap2	0.474831	0.603	0.168	1.3504e-254	Jun	0.559155	0.973	0.801	7.49828e-86	H3f3b	0.677999	0.977	0.928	2.36255e-96
					Irs2	0.782986	0.42	0.26	1.08693e-113	Gm42418	0.507615	1	1	2.85252e-169	Ccn2	0.347249	0.445	0.332	2.51248e-22	Ncapg	0.479505	0.342	0.038	5.41519e-116	Ykt6	0.285557	0.536	0.22	0						Eps8	0.473947	0.515	0.074	0	Slc5a3	0.557807	0.81	0.234	0	mt-Nd2	0.677118	0.948	0.91	7.34271e-98
					Gem	0.781028	0.362	0.142	3.82947e-196	Prdx1	0.507111	0.717	0.808	2.22598e-14	Klhl33	0.346927	0.203	0.092	3.85187e-50	Snrpc	0.477821	0.707	0.456	5.35214e-13	Kank1	0.285493	0.42	0.133	0						Fgf2	0.471529	0.355	0.04	0	Wnt11	0.555322	0.527	0.031	0	Rasgrp2	0.676797	0.42	0.217	3.50693e-54
					Ahcyl1	0.779323	0.549	0.352	2.71271e-190	Anxa2	0.506186	0.566	0.612	7.24871e-06	Hnrnph1	0.346918	0.626	0.62	1.42308e-14	Lsm3	0.477111	0.55	0.271	1.39064e-19	Kcnma1	0.285254	0.478	0.158	0						Mbnl2	0.469767	0.884	0.573	2.11672e-95	Selenos	0.553327	0.983	0.678	1.97419e-177	Esyt2	0.675983	0.404	0.345	4.8694e-13
					45173	0.775316	0.516	0.224	7.72384e-288	Ptgs2	0.505463	0.142	0.081	2.14757e-15	Ugdh	0.346615	0.437	0.398	4.06343e-07	Gins2	0.476896	0.288	0.073	2.74776e-31	Hadh	0.283641	0.642	0.311	0						Rapgef2	0.469007	0.6	0.204	5.58623e-183	Camk2d	0.552417	0.732	0.33	6.18344e-224	Idh2	0.672494	0.495	0.473	6.712e-14
					Rrad	0.771868	0.408	0.199	3.31667e-158	Pros1	0.50451	0.288	0.204	5.27882e-20	Rpl7a	0.346562	0.878	0.865	4.30377e-42	Twist1	0.476345	0.631	0.394	5.77914e-09	Tdrp	0.283185	0.33	0.048	0						Kcnk5	0.462499	0.436	0.037	0	Slc6a12	0.550655	0.501	0.01	0	Rsu1	0.672036	0.519	0.399	9.93887e-35
					Marcksl1	0.771133	0.581	0.344	1.77656e-205	Pi15	0.500276	0.185	0.059	3.08888e-87	Fth1	0.345772	0.961	0.932	1.76873e-73	Dynll1	0.476343	0.914	0.837	0.000981238	Hmox1	0.282872	0.357	0.161	2.67787e-300						Ackr3	0.461635	0.345	0.066	6.05082e-216	Mlec	0.550484	0.877	0.464	2.7345e-257	Cobll1	0.670928	0.268	0.093	7.26801e-65
					Enpp4	0.767162	0.368	0.091	0	Rtp4	0.498398	0.187	0.104	6.24957e-25	Rab34	0.345445	0.349	0.278	3.15526e-16	Asf1b	0.475899	0.306	0.041	1.83464e-80	Cdkn1a	0.282515	0.862	0.483	0						Cpa6	0.45956	0.442	0.048	0	Dnajc25	0.549456	0.819	0.357	0	Akap6	0.670237	0.213	0.01	0
					Wls	0.765948	0.64	0.416	2.12099e-228	Ecrg4	0.494413	0.385	0.184	1.1912e-90	Tpt1	0.345158	0.988	0.968	5.16853e-72	Impdh2	0.475307	0.685	0.418	3.12575e-16	Efs	0.282338	0.401	0.095	0						Pgam1	0.456903	0.837	0.493	1.64292e-99	Rpl12	0.547624	0.999	0.889	5.93426e-242	Pparg	0.668043	0.251	0.049	1.06472e-128
					Bmp5	0.76356	0.408	0.125	0	Epas1	0.494048	0.462	0.299	4.92128e-51	Mest	0.34471	0.157	0.038	1.16983e-112	Kpnb1	0.474922	0.55	0.324	2.09578e-13	Tmem45a	0.282089	0.43	0.131	0						Serpine1	0.454638	0.601	0.291	4.09302e-83	Slc2a1	0.546308	0.532	0.062	0	Peak1	0.667602	0.383	0.207	5.27671e-40
					Dse	0.762926	0.392	0.137	1.35573e-290	Rasgrp2	0.493783	0.282	0.218	1.9277e-12	Podnl1	0.343599	0.186	0.082	6.70191e-43	Srpx2	0.474922	0.581	0.293	2.58437e-20	Pdgfrl	0.281137	0.462	0.149	0						Isg20	0.454422	0.523	0.1	0	H19	0.545698	0.179	0.005	0	Ktn1	0.667286	0.507	0.442	1.47967e-20
					Cpq	0.762448	0.662	0.516	4.03964e-180	Qsox1	0.493343	0.317	0.308	0.00031414	Ubc	0.34289	0.765	0.802	2.12834e-11	Snrpd2	0.474921	0.824	0.606	1.56054e-13	Id3	0.280564	0.919	0.647	0						Paics	0.454067	0.739	0.288	1.71681e-179	Hilpda	0.541192	0.485	0.206	5.65023e-149	Mafk	0.664991	0.38	0.32	1.68028e-10
					Selenop	0.760612	0.805	0.458	0	Glrx	0.493156	0.19	0.144	4.61449e-07	Ddx3x	0.342207	0.674	0.703	2.27111e-08	Tns3	0.474335	0.559	0.275	2.88452e-17	Ube2e2	0.280376	0.459	0.143	0						Pitpna	0.453923	0.817	0.455	8.83958e-119	Gm43154	0.541043	0.49	0.006	0	Rian	0.664445	0.161	0.013	9.73737e-214
					Ubc	0.759809	0.895	0.793	3.10045e-157	Rac3	0.49273	0.182	0.061	7.52648e-80	Phlda3	0.342168	0.321	0.216	8.40878e-25	Lhfp	0.473873	0.775	0.539	3.60589e-10	Pth1r	0.279606	0.933	0.496	0						Eno1	0.453553	0.669	0.319	1.8466e-109	Rps24	0.539705	1	0.943	4.79518e-252	Id4	0.664322	0.409	0.185	1.58684e-56
					Nufip2	0.759447	0.613	0.509	1.53773e-117	Itpr2	0.491382	0.275	0.167	4.18631e-35	Nptn	0.341846	0.539	0.491	3.94393e-17	Apip	0.473575	0.468	0.253	1.61816e-11	Tmem208	0.279588	0.71	0.388	0						Golph3	0.453022	0.826	0.531	2.36991e-80	Rplp0	0.538804	1	0.94	1.52989e-215	Psap	0.664166	0.757	0.728	1.83651e-37
					H2-Q4	0.75869	0.538	0.221	0	Sgcd	0.490409	0.19	0.046	9.1995e-141	Eid1	0.341453	0.625	0.624	1.99075e-09	Hat1	0.473411	0.428	0.153	5.83871e-27	Arl6ip5	0.279032	0.696	0.381	0						Ppp1r1b	0.451033	0.459	0.032	0	Taf13	0.537919	0.691	0.211	0	Jam3	0.660168	0.292	0.143	1.95994e-38
					Nfib	0.757218	0.718	0.498	8.70702e-212	Pcolce	0.489083	0.524	0.525	2.04483e-06	Unc5b	0.341065	0.443	0.406	3.64194e-08	Slbp	0.473256	0.572	0.369	6.76129e-10	Dkk1	0.277588	0.178	0.017	0						Lims2	0.449875	0.485	0.041	0	Kmt5a	0.534066	0.837	0.383	1.73742e-292	Rassf3	0.658377	0.304	0.175	4.96667e-26
					Thsd7a	0.754944	0.335	0.035	0	Actn1	0.488821	0.372	0.333	2.22461e-13	Sema7a	0.340636	0.255	0.168	2.12725e-19	Tpm1	0.473212	0.932	0.818	4.38109e-13	Jtb	0.276677	0.683	0.362	0						Batf3	0.44912	0.407	0.031	0	Tmed3	0.533973	0.976	0.653	2.04513e-163	Ttll7	0.657375	0.196	0.04	7.1624e-99
					Selenow	0.754929	0.833	0.727	2.37077e-240	Sult1a1	0.487126	0.168	0.046	3.49253e-96	Pigt	0.340574	0.47	0.466	4.63996e-05	Palld	0.473091	0.653	0.383	1.38589e-14	Frmd4b	0.276591	0.486	0.148	0						Steap4	0.448525	0.266	0.085	5.46612e-71	Enpp1	0.531048	0.598	0.076	0	Tgfb2	0.65693	0.301	0.111	8.72205e-61
					Hmgn3	0.75199	0.51	0.309	1.3161e-179	Slc40a1	0.484851	0.196	0.08	3.78065e-61	Pam	0.338794	0.401	0.286	5.58058e-25	Maz	0.472929	0.617	0.309	8.02535e-25	Gnb5	0.276398	0.359	0.061	0						Lsp1	0.448377	0.47	0.069	0	Rel	0.530918	0.697	0.239	0	Pls3	0.651936	0.491	0.442	1.68572e-16
					Itm2c	0.750836	0.81	0.651	8.33262e-253	Rspo2	0.483641	0.151	0.044	4.32459e-77	Pcbp2	0.338441	0.703	0.714	7.24997e-17	Lbr	0.472535	0.518	0.203	8.9822e-30	1810055G02Rik	0.276218	0.425	0.139	0						Sdc3	0.448026	0.89	0.542	8.53746e-102	Capns1	0.530748	0.945	0.604	5.55392e-229	Mdh1	0.650986	0.553	0.553	1.70562e-15
					Ski	0.748841	0.59	0.405	5.97176e-185	Mxd4	0.483337	0.577	0.684	3.68566e-06	Pnp	0.337594	0.5	0.475	8.47324e-05	Pycard	0.472024	0.477	0.235	3.82561e-14	Pdgfra	0.276047	0.667	0.217	0						Disp1	0.4474	0.484	0.087	0	Sec61b	0.530343	0.987	0.738	3.27842e-131	Runx1t1	0.65034	0.219	0.05	7.8039e-93
					Gstm1	0.747869	0.528	0.269	2.5219e-227	Clec14a	0.482539	0.254	0.068	7.49897e-155	Nr4a1	0.33745	0.529	0.501	6.21221e-09	Tfdp1	0.471789	0.446	0.186	1.66073e-20	Arf5	0.275252	0.905	0.655	0						Atp6v0e	0.447076	0.906	0.602	2.08667e-98	Rasd1	0.530323	0.479	0.098	0	Plaat3	0.649561	0.3	0.137	1.38443e-41
					Wsb1	0.747296	0.63	0.507	2.00497e-127	Dtnbp1	0.482074	0.266	0.244	0.00377071	Arvcf	0.337015	0.161	0.054	1.07446e-68	Ddx39	0.470776	0.523	0.222	2.77169e-23	Fam3c	0.275054	0.581	0.255	0						Tmed1	0.446662	0.735	0.337	1.14875e-141	Nr1d1	0.529956	0.623	0.229	6.64157e-246	45177	0.648775	0.337	0.194	2.62116e-31
					Tmem100	0.7467	0.306	0.045	0	Nedd9	0.479906	0.339	0.335	0.00368414	Pabpc1	0.336526	0.768	0.781	1.41502e-37	Rarres2	0.470335	0.505	0.178	1.21886e-27	Alcam	0.274829	0.259	0.024	0						Ptpre	0.445984	0.491	0.073	0	Hip1r	0.529277	0.575	0.046	0	Nr2f1	0.647355	0.181	0.037	2.021e-88
					Ctsz	0.746558	0.748	0.629	2.87888e-206	Parva	0.479649	0.271	0.248	0.00292643	Rps2	0.336155	0.928	0.917	4.35808e-62	Emp2	0.46991	0.559	0.327	1.9833e-10	Nav1	0.274396	0.674	0.282	0						Anxa11	0.444723	0.595	0.145	9.18191e-288	Ngf	0.528929	0.281	0.058	2.02641e-226	Isg15	0.645041	0.368	0.252	8.28279e-15
					Aig1	0.746433	0.385	0.104	0	Tmem100	0.479553	0.188	0.057	4.47315e-95	Hoxc10	0.336059	0.281	0.191	3.77928e-23	Psme2	0.468657	0.707	0.468	8.43308e-14	Fam20c	0.274328	0.467	0.15	0						Vnn1	0.444301	0.398	0.009	0	Tmem258	0.528707	0.947	0.586	1.6922e-190	Plekhg2	0.64495	0.287	0.119	3.7034e-49
					Egr3	0.746241	0.408	0.24	2.57863e-114	Selenof	0.478216	0.712	0.8	3.72356e-11	Efna5	0.335487	0.204	0.065	1.07045e-96	Ncaph	0.468287	0.324	0.034	3.34393e-114	Homer2	0.274208	0.28	0.029	0						Capns1	0.443623	0.89	0.612	5.1509e-94	Fgf2	0.527714	0.435	0.03	0	Gstm1	0.641968	0.435	0.284	2.25636e-30
					Pdlim4	0.743064	0.383	0.118	0	Hey1	0.47783	0.215	0.074	1.73389e-94	Bmp1	0.335317	0.707	0.648	6.87649e-19	Pla2g4a	0.468142	0.387	0.12	1.13799e-31	Thbs4	0.273324	0.153	0.02	0						Sbds	0.443407	0.684	0.305	3.50246e-130	Resf1	0.525894	0.754	0.535	8.50052e-47	Camk2g	0.641789	0.271	0.122	1.94411e-40
					Ifi47	0.740553	0.355	0.102	3.07306e-301	Tap2	0.477589	0.282	0.2	4.60877e-20	Rpl35a	0.334373	0.945	0.925	2.76548e-51	Sptssa	0.467597	0.631	0.401	1.67051e-11	Abca1	0.27285	0.57	0.189	0						Supt3	0.442823	0.465	0.089	0	Pcp4	0.523095	0.251	0.004	0	Inpp5a	0.640339	0.333	0.236	1.44131e-18
					Mir100hg	0.738974	0.318	0.078	0	Tnfsf12	0.477082	0.237	0.203	0.000445838	Mtss2	0.333277	0.341	0.254	3.95699e-21	Sumo2	0.467462	0.86	0.726	2.45196e-13	S100a1	0.271666	0.748	0.383	0						Itgb5	0.439628	0.662	0.197	6.65046e-244	Degs1	0.521032	0.83	0.402	6.41525e-265	Tmem51	0.640252	0.237	0.056	2.96286e-97
					Pnp	0.738455	0.622	0.465	4.16593e-135	Nradd	0.476845	0.206	0.128	1.40701e-21	Cpq	0.333239	0.53	0.527	3.97128e-06	Larp7	0.466021	0.572	0.276	5.44281e-22	Ell2	0.271412	0.614	0.285	0						Cox6c	0.439526	0.98	0.816	6.85426e-74	Btg3	0.520008	0.921	0.541	1.53829e-214	Anxa3	0.639679	0.316	0.178	4.33472e-27
					Itpr2	0.738263	0.421	0.153	6.26734e-287	Syt6	0.476686	0.182	0.042	7.04262e-142	Tent5a	0.332905	0.591	0.592	0.0150971	Nedd8	0.465828	0.883	0.756	1.13806e-08	Fkbp14	0.270776	0.488	0.178	0						Lzic	0.437621	0.458	0.142	7.28477e-160	Lpar1	0.518629	0.758	0.297	5.00072e-296	Stk38l	0.637837	0.228	0.065	1.09057e-71
					Smpdl3a	0.73802	0.472	0.252	2.79606e-196	Btg1	0.475448	0.622	0.733	9.79461e-05	Sgcd	0.332872	0.164	0.048	5.32033e-89	AA465934	0.464939	0.617	0.349	4.19663e-16	Nxn	0.27062	0.44	0.139	0						Eif3h	0.437114	0.947	0.674	7.49137e-101	Vkorc1	0.518047	0.983	0.646	2.31803e-148	Adgrl1	0.636157	0.287	0.141	3.31129e-36
					Gstt1	0.735822	0.351	0.045	0	Heph	0.474837	0.194	0.065	1.87713e-84	Gucy1a1	0.332572	0.381	0.321	6.274e-11	Ltbp1	0.463987	0.599	0.306	2.63945e-18	Yipf3	0.269283	0.661	0.335	0						Ctnna1	0.435219	0.819	0.467	7.05373e-115	Arf2	0.517446	0.68	0.2	0	Actg2	0.635593	0.131	0.001	0
					Casp4	0.734612	0.348	0.093	0	H2-M3	0.473836	0.212	0.155	5.10819e-11	Marcksl1	0.332241	0.464	0.356	1.51167e-25	Lsm4	0.463205	0.689	0.514	1.13139e-07	Prorsd1	0.267818	0.531	0.249	0						Prkg1	0.435126	0.556	0.134	1.54382e-270	Tmx1	0.516964	0.879	0.438	1.89054e-286	Ntrk3	0.634104	0.183	0.001	0
					Ddx5	0.734212	0.971	0.872	6.76387e-263	Aldh2	0.473255	0.544	0.657	0.0117173	Gamt	0.331035	0.336	0.276	2.61677e-11	Cdca2	0.463102	0.297	0.024	2.08416e-139	Rhbdl2	0.267332	0.332	0.076	0						Lbh	0.434959	0.744	0.415	6.72651e-83	Dap	0.51625	0.97	0.636	1.47906e-177	Fus	0.632846	0.759	0.706	2.00753e-37
					Peak1	0.733827	0.484	0.19	2.57707e-294	Soat1	0.47324	0.22	0.107	3.29479e-45	Fibin	0.329405	0.466	0.448	0.000170249	Tgfb3	0.461415	0.338	0.152	1.98358e-11	Clta	0.266085	0.886	0.646	0						Gapdh	0.434833	0.961	0.727	1.96194e-82	Mrpl17	0.516211	0.888	0.484	7.01592e-224	Ndufb9	0.632627	0.739	0.708	9.50605e-35
					Cast	0.733796	0.544	0.338	2.88228e-185	Zfp703	0.46955	0.327	0.305	5.92626e-05	Jdp2	0.326889	0.301	0.21	4.38958e-21	Ncapg2	0.460989	0.414	0.06	8.8777e-102	Galnt5	0.266036	0.292	0.041	0						Med21	0.434036	0.627	0.291	2.61905e-109	Rplp1	0.514081	1	0.961	1.09485e-246	Bin1	0.629978	0.408	0.367	4.23874e-09
					Ifi27	0.732705	0.805	0.669	6.26317e-208	Cd81	0.469048	0.671	0.768	2.64299e-16	1110038B12Rik	0.326456	0.408	0.373	7.84221e-06	Antxr1	0.460852	0.622	0.293	4.07631e-23	Oaz1	0.265306	0.958	0.836	4.17174e-254						Jmjd1c	0.43377	0.807	0.521	6.05583e-73	Krt16	0.513998	0.142	0.005	0	Zeb2	0.629927	0.699	0.614	2.93123e-33
					Fzd1	0.73142	0.33	0.071	0	Gsdme	0.465767	0.188	0.089	4.53916e-44	Asb4	0.326355	0.162	0.082	1.36924e-28	Aida	0.460643	0.473	0.201	4.32397e-20	Ier3ip1	0.264885	0.765	0.447	0						Vapa	0.432905	0.879	0.606	3.45489e-82	Cdk2ap1	0.512459	0.808	0.361	5.26853e-288	Ywhaq	0.629621	0.715	0.659	2.57094e-38
					Nsg1	0.731228	0.366	0.056	0	Map4	0.465764	0.324	0.318	0.0141456	Hexb	0.325742	0.248	0.179	7.92999e-14	G2e3	0.460585	0.383	0.087	1.69561e-52	Fibin	0.264496	0.653	0.274	0						Hacd2	0.430953	0.563	0.159	3.69935e-228	Kcnk5	0.512254	0.465	0.028	0	Kif5b	0.62958	0.585	0.567	2.18953e-21
					Basp1	0.728112	0.517	0.243	1.60938e-230	Eva1a	0.465554	0.196	0.054	9.02618e-120	Tpm2	0.325682	0.464	0.212	6.62723e-140	Plxnb2	0.459747	0.495	0.227	2.6117e-19	Hoxb2	0.264103	0.23	0.05	0						Rcn2	0.429698	0.843	0.471	2.05438e-122	Cdk6	0.51137	0.723	0.156	0	Nbeal1	0.629065	0.408	0.328	2.55198e-16
					Frmd4a	0.727199	0.438	0.19	1.11563e-228	Plekhm3	0.46378	0.196	0.099	1.33096e-39	Hexim1	0.325285	0.456	0.387	1.8612e-16	Zeb2	0.459591	0.811	0.614	4.2512e-13	Wipi1	0.264038	0.609	0.271	0						Slc35d1	0.426716	0.548	0.122	3.1406e-293	Scpep1	0.509978	0.706	0.206	0	Adcy5	0.628603	0.193	0.01	0
					Map1lc3a	0.724141	0.693	0.564	2.1814e-174	Tgfb1i1	0.461854	0.229	0.183	3.50721e-07	Rnf19b	0.325006	0.356	0.316	2.18725e-05	Nxt1	0.458977	0.342	0.123	1.60149e-20	Rasa3	0.263848	0.597	0.219	0						Syn3	0.424193	0.373	0.025	0	Impad1	0.509919	0.794	0.341	1.34156e-298	4930523C07Rik	0.627573	0.416	0.29	1.14582e-21
					Emp1	0.722527	0.751	0.548	3.48376e-161	Ptpn13	0.460818	0.295	0.25	5.39153e-11	Gm1673	0.324627	0.196	0.077	1.27617e-61	Ndufa5	0.458119	0.734	0.525	8.31443e-11	Aldh1l2	0.263774	0.296	0.038	0						Pde4dip	0.423835	0.641	0.278	3.5362e-129	Cab39l	0.506869	0.646	0.127	0	Tcim	0.627008	0.259	0.087	6.58644e-57
					Gls	0.72245	0.549	0.468	6.43694e-73	Apbb2	0.46009	0.319	0.25	4.34722e-14	Rpl9	0.323905	0.923	0.905	4.36572e-39	Cenpb	0.457831	0.631	0.398	7.70964e-12	Tmem258	0.263157	0.751	0.477	1.8266e-295						Tubb6	0.422633	0.57	0.218	3.80826e-130	Loxl3	0.506808	0.642	0.235	1.31086e-276	Olfm2	0.626977	0.183	0.038	8.46901e-87
					C2	0.717397	0.29	0.044	0	Col6a5	0.45924	0.148	0.052	1.34954e-54	mt-Co3	0.323309	0.932	0.969	3.98411e-49	Ska2	0.456186	0.324	0.052	6.12598e-69	Srprb	0.262422	0.509	0.227	0						Dad1	0.421684	0.961	0.754	5.63351e-62	Mdfi	0.506102	0.712	0.228	0	Postn	0.626811	0.329	0.153	1.48417e-38
					Trib1	0.716328	0.428	0.227	3.25961e-134	Dapk1	0.457908	0.237	0.123	5.32689e-43	Rps7	0.322912	0.926	0.908	2.16453e-62	Hells	0.455801	0.32	0.063	3.34744e-51	Mbd2	0.261909	0.805	0.498	0						P4ha2	0.421507	0.732	0.384	1.77663e-94	Bsg	0.506011	0.994	0.787	7.60195e-179	Crtc3	0.626177	0.32	0.188	1.87845e-27
					Kdm7a	0.716012	0.473	0.347	1.05091e-89	C2	0.455967	0.144	0.057	1.74819e-43	Angpt4	0.322225	0.141	0.042	2.69913e-70	Mdh1	0.45489	0.739	0.552	2.44164e-07	Arl4c	0.261363	0.382	0.125	0						Inppl1	0.420229	0.646	0.279	1.08386e-128	Tmed1	0.50495	0.811	0.326	0	Tcf15	0.626147	0.183	0.022	1.2703e-161
					Tnfaip6	0.715962	0.281	0.077	3.3221e-245	Ppia	0.455674	0.886	0.893	4.20009e-74	Rack1	0.322014	0.893	0.892	1.73416e-59	Prr11	0.454099	0.333	0.013	0	mt-Cytb	0.261255	0.964	0.927	1.9245e-228						Ube2b	0.420068	0.897	0.609	3.76581e-93	Myo1e	0.504778	0.695	0.234	0	Txnip	0.625944	0.464	0.35	1.45849e-20
					Rftn1	0.714027	0.358	0.08	0	H1fx	0.455297	0.25	0.202	3.11741e-08	Tle5	0.321805	0.634	0.625	8.31876e-10	Nenf	0.45409	0.824	0.658	2.92885e-11	Manf	0.261119	0.847	0.567	0						Srxn1	0.418852	0.41	0.119	2.02689e-146	Reep5	0.504742	0.983	0.683	4.25703e-175	Dynll1	0.623218	0.911	0.835	1.99379e-55
					Susd2	0.713076	0.291	0.013	0	Enah	0.452778	0.356	0.354	0.00261984	Rpl28	0.321547	0.966	0.948	5.58427e-98	Ctcf	0.454082	0.622	0.397	2.74725e-14	Map7d1	0.261075	0.705	0.358	0						Foxo1	0.418269	0.591	0.247	2.55728e-117	Slc25a4	0.504136	0.99	0.732	1.9568e-181	Tnfrsf1a	0.623021	0.42	0.355	1.15578e-12
					Amy1	0.711144	0.409	0.162	7.49815e-251	Notch3	0.45086	0.273	0.089	1.67416e-123	Ptpn1	0.320956	0.417	0.41	0.00726165	Hspa14	0.453902	0.441	0.207	1.08524e-15	Marveld1	0.260906	0.543	0.203	0						Myl6	0.417961	0.989	0.888	2.66795e-117	Morf4l2	0.502608	0.969	0.645	5.03646e-206	Ubb	0.622951	0.977	0.936	1.86309e-53
					Sema6d	0.708165	0.502	0.292	3.02444e-161	Adarb1	0.450728	0.301	0.27	2.47272e-06	Rpl23	0.3203	0.966	0.949	6.39827e-68	Exosc8	0.453734	0.455	0.184	9.57322e-22	Arhgap24	0.260906	0.336	0.058	0						Pcsk6	0.417611	0.822	0.431	8.1773e-86	Dok1	0.50212	0.558	0.127	0	Fam129a	0.622056	0.285	0.208	2.463e-10
					Kcnq3	0.704821	0.275	0.011	0	Fam174b	0.450582	0.154	0.031	1.34128e-139	Ergic3	0.320006	0.617	0.628	1.66952e-07	4930579G24Rik	0.453715	0.329	0.046	1.51842e-84	Ddost	0.260345	0.795	0.498	0						Hs3st3b1	0.416271	0.384	0.028	0	Smim6	0.50098	0.473	0.016	0	Rgs16	0.621792	0.156	0.044	7.89928e-45
					Ankrd12	0.70435	0.581	0.449	1.97146e-114	Ftl1	0.450211	0.933	0.922	6.03348e-56	Scarf2	0.319805	0.444	0.362	9.65279e-22	Mrpl13	0.45252	0.581	0.324	3.26499e-15	Tbx2	0.259329	0.409	0.091	0						Ntan1	0.415714	0.731	0.395	1.34813e-99	Hoxc8	0.49915	0.544	0.087	0	Msx1	0.621151	0.243	0.056	2.81131e-102
					Sgce	0.702088	0.436	0.21	1.99337e-209	Fcgrt	0.447858	0.514	0.586	0.0121238	Nfia	0.319341	0.471	0.457	3.39488e-05	Ccne2	0.452367	0.266	0.063	1.14933e-31	Jam2	0.257884	0.41	0.077	0						Trpv4	0.41559	0.545	0.136	5.25738e-247	Txn1	0.499036	0.976	0.699	3.04808e-163	Emid1	0.620805	0.248	0.185	5.39948e-07
					Spsb1	0.701448	0.38	0.143	1.39752e-237	Six1	0.446176	0.226	0.161	2.24172e-14	Ube2h	0.319253	0.462	0.417	3.60424e-12	Papss1	0.451798	0.608	0.328	9.00718e-17	Gde1	0.257634	0.577	0.277	0						Gale	0.413733	0.521	0.184	5.20309e-146	Errfi1	0.496776	0.867	0.528	1.51912e-128	Pdlim2	0.620678	0.376	0.294	1.18942e-11
					Dnajc3	0.699545	0.777	0.659	3.41739e-194	Rybp	0.445521	0.279	0.264	0.0422412	Pla2g4a	0.318671	0.227	0.116	2.91653e-43	Prim1	0.451651	0.36	0.068	7.71597e-61	Rpl27a	0.257427	0.984	0.903	4.87648e-289						Camk1	0.412119	0.717	0.371	5.58931e-102	Rpl36a	0.495964	0.994	0.815	4.20015e-184	Dnajb4	0.618639	0.44	0.388	3.30307e-12
					Fat1	0.69925	0.546	0.391	4.79402e-135	Synpo	0.445107	0.211	0.111	5.64395e-34	Mprip	0.316778	0.556	0.538	2.59421e-12	Snai2	0.450936	0.392	0.137	6.84944e-23	Rab4b	0.257002	0.578	0.261	0						Tomm20	0.411967	0.921	0.654	8.64441e-82	Rps21	0.493086	0.999	0.916	2.25261e-167	Midn	0.61802	0.461	0.46	3.2969e-06
					Ccser2	0.699118	0.506	0.327	2.91252e-151	Tmem178	0.441975	0.112	0.049	3.52693e-25	Xist	0.31661	0.747	0.815	1.06824e-13	Ssrp1	0.450844	0.667	0.357	3.68334e-23	Jkamp	0.256391	0.578	0.257	0						Nipa2	0.411091	0.619	0.258	1.14131e-134	Sdk2	0.492297	0.774	0.344	7.7635e-247	Lrrc32	0.617149	0.207	0.034	8.26657e-128
					Ifngr1	0.698949	0.618	0.47	6.21871e-154	S100a10	0.441434	0.62	0.651	1.10808e-10	Lgals3bp	0.316531	0.418	0.276	1.26054e-40	Tmem100	0.449648	0.297	0.062	1.7589e-40	Spcs2	0.25543	0.826	0.543	0						Ebpl	0.409867	0.589	0.198	5.83682e-175	Yipf5	0.492273	0.904	0.501	9.66541e-214	Pcdh19	0.6139	0.2	0.058	1.24108e-58
					Rora	0.698239	0.509	0.409	1.52926e-81	Sqor	0.437096	0.166	0.091	8.94402e-24	Rps3	0.316394	0.929	0.917	6.90453e-56	Slc43a3	0.449379	0.419	0.137	1.63471e-28	Srpx	0.255302	0.586	0.235	0						Fth1	0.409705	0.999	0.931	4.88976e-112	Tomm20	0.491951	0.979	0.646	8.72037e-207	Daam2	0.613501	0.307	0.194	9.29557e-21
					Myl12a	0.698203	0.808	0.697	7.39588e-215	Basp1	0.436777	0.293	0.262	0.0274833	Map1lc3a	0.315353	0.588	0.573	1.15872e-10	Tuba1a	0.44792	0.91	0.75	5.64471e-07	Pdgfc	0.253301	0.324	0.054	0						Pmvk	0.409517	0.631	0.285	8.80714e-118	Enah	0.491008	0.794	0.333	2.3382e-273	Arhgef12	0.611569	0.489	0.43	3.41165e-17
					Pnrc1	0.695925	0.816	0.729	1.27406e-145	Ctsc	0.434439	0.236	0.133	2.0226e-34	Tmem86a	0.314683	0.224	0.111	3.03767e-37	Lsm6	0.447919	0.667	0.455	5.58343e-12	Bmp7	0.252738	0.295	0.05	0						Id1	0.409246	0.595	0.257	2.55975e-100	Ptgds	0.490653	0.459	0.008	0	Ifitm1	0.608997	0.211	0.118	3.71777e-14
					Psmb10	0.693989	0.525	0.322	2.02264e-162	Adgrl2	0.431213	0.293	0.143	2.68056e-60	Nfkbiz	0.314066	0.403	0.37	0.000325389	Rfc5	0.444094	0.401	0.098	1.76668e-47	Psmb6	0.252527	0.836	0.551	0						Foxa2	0.405781	0.352	0.015	0	Mydgf	0.488494	0.947	0.596	3.26446e-172	Atp5b	0.60892	0.831	0.792	1.35882e-44
					Plekhh2	0.693828	0.354	0.088	0	Selenop	0.431054	0.558	0.479	1.00413e-43	Map4k3	0.313447	0.366	0.322	5.74432e-08	Mdc1	0.442632	0.252	0.072	6.67982e-21	Txndc5	0.252468	0.693	0.345	0						Cdv3	0.402259	0.88	0.614	5.17761e-74	Sc5d	0.487829	0.582	0.082	0	Iqgap1	0.606727	0.509	0.476	4.33792e-14
					Ninl	0.691097	0.285	0.03	0	Tagln2	0.430658	0.445	0.409	1.40284e-07	Pdzrn3	0.312901	0.201	0.092	2.69951e-48	Actn1	0.442336	0.626	0.333	4.28904e-19	Gamt	0.25167	0.454	0.131	0						Atp2b1	0.400613	0.942	0.661	4.60352e-58	Aldoa	0.487615	0.941	0.616	8.55618e-185	Jund	0.606384	0.911	0.878	4.31048e-34
					Acox1	0.690618	0.374	0.227	2.21569e-98	Negr1	0.42954	0.166	0.049	4.60084e-86	Setbp1	0.312725	0.237	0.131	2.61768e-36	Hpf1	0.442242	0.505	0.291	7.88911e-12	Rhoc	0.251048	0.828	0.468	0						Plaat3	0.400315	0.475	0.131	5.62679e-175	Aopep	0.487286	0.807	0.335	1.93953e-276	Myh9	0.606188	0.539	0.519	1.76891e-12
					Rab9	0.687943	0.441	0.27	8.11901e-139	Icam1	0.428719	0.28	0.174	1.67873e-29	H2-Q6	0.312659	0.414	0.293	6.15119e-29	Ahcyl1	0.441354	0.568	0.365	2.57631e-08	Dnajc1	0.250844	0.693	0.366	0						Rnh1	0.397873	0.816	0.542	4.22959e-60	Selenok	0.487108	0.99	0.741	4.14982e-185	Map2	0.603696	0.189	0.008	0
					Tcf7l2	0.686043	0.519	0.34	1.18229e-141	Oasl2	0.428508	0.199	0.108	6.1072e-29	Fnip1	0.312577	0.368	0.322	3.26201e-09	Hexb	0.440567	0.437	0.181	1.9708e-20	Vim	0.250227	0.955	0.801	1.33635e-221						Impa2	0.397858	0.485	0.121	2.11735e-215	Vgll4	0.486011	0.727	0.383	7.35108e-160	Eif1	0.600668	0.964	0.91	2.22385e-56
					Rbp1	0.684564	0.443	0.096	0	Tmed5	0.428476	0.37	0.369	0.0197254	Hsp90aa1	0.312227	0.801	0.806	2.18477e-25	Cxcl9	0.438893	0.189	0.093	0.0435176											Rnasek	0.396244	0.95	0.725	4.99294e-65	Spsb2	0.484333	0.547	0.144	0	Klf7	0.600237	0.375	0.254	7.97903e-21
					Rin2	0.683676	0.383	0.15	2.32682e-228	Nfib	0.428037	0.481	0.516	0.00109431	Pld3	0.312166	0.313	0.261	9.66956e-10	Snw1	0.438763	0.658	0.427	1.47484e-11											Mcl1	0.394781	0.885	0.667	2.81271e-55	Tmem165	0.483798	0.826	0.372	1.7095e-285	Capns1	0.599673	0.653	0.619	9.14564e-27
					Gaa	0.682802	0.484	0.289	1.24005e-163	Pkd2	0.425202	0.256	0.189	2.65993e-15	Slc44a1	0.311717	0.407	0.357	3.67066e-13	Ilf2	0.437959	0.554	0.348	1.1176e-09											Tbc1d1	0.39465	0.525	0.109	1.40581e-294	Lsm6	0.48322	0.854	0.437	3.70937e-242	Itpk1	0.597928	0.213	0.054	3.27917e-78
					Lbp	0.681637	0.275	0.041	0	Gbp2	0.425088	0.154	0.084	1.15688e-19	Rpl31	0.311461	0.811	0.805	1.11979e-24	Fundc2	0.436341	0.712	0.548	1.72694e-06											Lmo4	0.394297	0.762	0.492	2.18805e-60	Efcab1	0.481696	0.497	0.017	0	Cisd3	0.597862	0.241	0.17	5.00698e-09
					Ifi204	0.680509	0.295	0.037	0	G0s2	0.424656	0.14	0.038	4.62484e-84	Pdgfrb	0.310834	0.358	0.162	8.75556e-75	Pbdc1	0.435598	0.658	0.441	7.67407e-10											Gnai3	0.39202	0.772	0.43	2.20898e-104	Tubb4b	0.480775	0.805	0.622	1.31939e-23	Myocd	0.597541	0.169	0.002	0
					Tifa	0.679725	0.325	0.078	0	Egfr	0.424172	0.167	0.053	1.07731e-76	Atp5l	0.310325	0.782	0.785	6.07281e-16	Ndufb11	0.435289	0.874	0.695	2.26653e-10											Smoc2	0.39048	0.584	0.362	1.0024e-36	Fdft1	0.479413	0.54	0.085	0	Ephx3	0.597466	0.113	0.009	8.72495e-158
					Lpgat1	0.679255	0.399	0.195	3.21573e-175	Rin2	0.423065	0.238	0.164	4.54325e-18	Adgra2	0.310178	0.219	0.089	1.34359e-65	Gdf10	0.435165	0.252	0.094	5.63067e-11											Raf1	0.389727	0.582	0.319	1.48861e-56	Crtap	0.478945	0.927	0.565	7.86641e-173	Rtn4rl1	0.595099	0.281	0.166	1.47629e-21
					Actn1	0.677791	0.526	0.32	9.23388e-173	Hfe	0.421793	0.176	0.106	2.46335e-18	Selenow	0.309304	0.737	0.735	6.31354e-16	Pdia6	0.43492	0.797	0.611	2.7952e-09											Clip1	0.389411	0.649	0.303	1.78804e-112	Rcn3	0.477535	0.993	0.729	1.89841e-101	Snx18	0.593919	0.343	0.228	3.22604e-18
					Med13l	0.677568	0.546	0.409	2.29178e-124	Dram1	0.419025	0.151	0.042	1.73801e-87	Ppib	0.30889	0.833	0.823	3.078e-28	Pdia3	0.434299	0.892	0.776	2.41825e-07											Col4a5	0.388941	0.377	0.017	0	Osmr	0.477333	0.584	0.125	0	Mcl1	0.593266	0.672	0.673	1.30778e-14
					Slc1a5	0.676315	0.379	0.138	1.57123e-249	Il1r1	0.414739	0.215	0.132	1.93578e-22	Ahcyl1	0.308808	0.409	0.364	7.8345e-10	Cdca5	0.433709	0.311	0.032	9.43984e-113											Gm15867	0.388253	0.344	0.024	0	Srebf2	0.475451	0.655	0.176	0	Clic4	0.593264	0.632	0.594	4.35906e-22
					Slc8a1	0.67627	0.288	0.036	0	Fgl2	0.412115	0.162	0.04	1.96181e-112	Rcn2	0.308296	0.501	0.48	2.09164e-06	Diaph3	0.432999	0.437	0.059	1.43103e-115											Fgfr1	0.387801	0.897	0.592	1.54711e-40	Atp2b1	0.472416	0.96	0.655	5.19025e-136	Angpt2	0.589966	0.213	0.073	7.95317e-49
					Calr	0.675914	0.92	0.811	5.21902e-265	Mipep	0.410865	0.185	0.128	1.31e-12	Smarca2	0.307044	0.433	0.36	1.02599e-18	Ppp1r7	0.432968	0.401	0.196	7.90441e-11											Aldoa	0.387405	0.899	0.623	2.1923e-84	Rps25	0.472044	0.994	0.862	1.27097e-176	Cystm1	0.589876	0.283	0.222	7.15829e-07
					Lsmem1	0.67566	0.303	0.184	1.69461e-61	Kazn	0.410014	0.166	0.039	1.40879e-123	Dcbld1	0.306969	0.184	0.07	4.99123e-65	Rspo3	0.430835	0.365	0.161	1.05843e-11											Smim31	0.387391	0.376	0.026	0	Ubxn4	0.471728	0.907	0.551	4.62888e-186	Nid1	0.589747	0.291	0.099	3.27332e-62
					Epb41l4b	0.675511	0.284	0.02	0	Il17ra	0.409528	0.193	0.133	4.98755e-12	Zc3h15	0.306799	0.584	0.588	1.3399e-06	2610300M13Rik	0.427513	0.297	0.061	3.54459e-42											Srebf2	0.386267	0.585	0.186	1.78309e-186	Pde3a	0.471222	0.575	0.044	0	Rock2	0.589709	0.591	0.573	1.39851e-17
					Sptbn1	0.670969	0.726	0.511	4.33935e-243	Ifit1	0.409385	0.14	0.06	2.40123e-34	Gem	0.305266	0.214	0.155	1.49238e-08	Ndufv1	0.427282	0.599	0.44	2.03012e-05											Inpp1	0.386114	0.515	0.123	5.07321e-252	Tspan6	0.470135	0.686	0.182	0	Smarcd3	0.588694	0.239	0.133	5.40342e-20
					Slc40a1	0.670746	0.287	0.07	1.27426e-296	Gm16685	0.408533	0.138	0.041	2.1082e-67	Rps19	0.305202	0.933	0.916	2.86731e-82	Hey1	0.427068	0.329	0.08	6.41684e-37											Spcs1	0.385527	0.928	0.678	2.5344e-65	Fosl1	0.46915	0.497	0.108	0	Pdlim5	0.587376	0.337	0.264	1.95573e-11
					Tnfaip3	0.670461	0.33	0.133	2.57516e-170	Svep1	0.408352	0.182	0.059	1.46961e-79	Ddost	0.304696	0.627	0.635	9.59477e-06	Lmna	0.426735	0.829	0.723	0.000275889											Mpc1	0.383498	0.857	0.587	1.51994e-63	Nop10	0.468951	0.928	0.525	3.39156e-238	Nfe2l1	0.586457	0.547	0.524	1.61441e-14
					Heph	0.670266	0.329	0.052	0	Fads1	0.407339	0.208	0.153	4.14003e-10	Sh3bp4	0.304058	0.21	0.112	1.21805e-34	Trim28	0.426605	0.604	0.365	3.19607e-12											Tspan6	0.3822	0.591	0.193	6.69085e-175	Plod3	0.468732	0.71	0.251	0	Litaf	0.585192	0.457	0.414	3.8418e-12
					Pten	0.666574	0.583	0.467	1.26158e-123	Daam2	0.407087	0.25	0.193	4.94146e-12	Rbms3	0.302066	0.343	0.233	4.93906e-26	Sem1	0.426434	0.914	0.822	4.50271e-12											Slc20a1	0.380657	0.443	0.131	5.04539e-144	Il17d	0.468526	0.539	0.063	0	Fam110b	0.584627	0.205	0.055	3.36291e-69
					Zmiz1	0.665351	0.497	0.307	1.93112e-143	Mgmt	0.406665	0.158	0.078	3.42896e-29	Rtn4	0.301481	0.645	0.644	1.36861e-11	Zfp367	0.425321	0.293	0.075	2.28918e-31											9330188P03Rik	0.378571	0.218	0.008	0	Slc8a3	0.467462	0.663	0.351	5.92833e-141	Dynlrb1	0.583312	0.563	0.566	3.24194e-14
					Psmb9	0.665229	0.462	0.22	1.80203e-201	C6	0.406095	0.143	0.034	1.31119e-103	Rpl15	0.301359	0.93	0.907	6.25048e-37	Fzr1	0.424527	0.392	0.164	1.72278e-17											Stk39	0.37702	0.477	0.153	9.8403e-150	Tmem167	0.466251	0.957	0.619	1.14758e-172	Tgfb3	0.580792	0.263	0.15	1.30414e-19
					Itgb1	0.665184	0.854	0.736	3.33638e-230	Il3ra	0.405142	0.158	0.084	8.22452e-23	Pcf11	0.300686	0.434	0.396	7.95112e-09	S100a10	0.423529	0.874	0.648	8.70018e-14											Ptprf	0.375991	0.566	0.198	1.39577e-153	Sort1	0.464943	0.67	0.205	0	Pgrmc1	0.580124	0.489	0.475	5.59513e-10
					Plxnd1	0.663498	0.498	0.125	0	Maob	0.404895	0.146	0.034	3.58596e-109	Pard3	0.300394	0.306	0.223	1.45325e-19	Echs1	0.423336	0.473	0.282	3.47498e-07											Mpp6	0.374743	0.789	0.309	1.01183e-199	Homer1	0.464333	0.54	0.125	0	Dctn6	0.579948	0.339	0.278	3.47051e-09
					Pparg	0.663275	0.301	0.034	0	Dse	0.404276	0.229	0.152	2.58702e-20	Rpl13a	0.300348	0.924	0.921	7.67838e-72	Cox7a2	0.423186	0.847	0.712	5.46965e-09											Ier2	0.374651	0.946	0.772	2.2716e-19	Gm42679	0.463928	0.33	0.032	0	Kitl	0.579215	0.555	0.231	5.18968e-91
					G0s2	0.663064	0.247	0.027	0	Stox2	0.404	0.322	0.267	1.89919e-13	Eva1a	0.300291	0.147	0.057	2.37952e-45	Ddost	0.422174	0.77	0.634	8.83188e-06											Tmem30a	0.373695	0.825	0.473	8.92771e-105	Elovl6	0.462363	0.455	0.05	0	Oxct1	0.57914	0.424	0.421	3.5114e-06
					Nfat5	0.662873	0.585	0.481	5.32075e-90	Postn	0.403266	0.289	0.15	8.41371e-50	Phlda1	0.300024	0.532	0.504	0.000262034	Aarsd1	0.421302	0.604	0.343	3.91868e-15											Tmed10	0.372388	0.949	0.718	5.7704e-68	Tmed2	0.460898	0.978	0.699	6.03295e-177	Pawr	0.57895	0.213	0.043	2.92467e-107
					Prss23	0.662833	0.334	0.042	0	Cd63	0.403102	0.914	0.865	9.73629e-44	Asah1	0.299207	0.321	0.291	0.00152353	Ndufb8	0.421017	0.811	0.634	6.56097e-10											Rras2	0.372272	0.442	0.082	1.89392e-287	Slc39a14	0.460485	0.711	0.273	8.9665e-281	Cap1	0.57747	0.433	0.38	4.45654e-13
					Gbp2	0.659983	0.288	0.072	2.40821e-279	Fgfr3	0.402696	0.27	0.2	1.14137e-14	Jmjd1c	0.298813	0.535	0.529	7.71628e-06	Plxdc2	0.41916	0.459	0.159	1.47636e-25											Slco2b1	0.372175	0.354	0.009	0	Mall	0.459572	0.471	0.017	0	Esyt1	0.574292	0.328	0.236	1.37739e-14
					Chst15	0.659627	0.361	0.117	6.02964e-268	Ifi47	0.398945	0.167	0.118	1.64294e-06	Yap1	0.297761	0.319	0.265	2.32521e-08	Naa50	0.419111	0.622	0.404	2.52651e-09											Scd2	0.371046	0.628	0.355	7.50098e-65	Rpl39	0.454517	0.999	0.917	7.55715e-148	Pik3r1	0.572356	0.457	0.403	1.40936e-10
					Gpx8	0.658475	0.802	0.618	5.89821e-182	Pard3	0.398873	0.256	0.226	3.47564e-05	Pgf	0.297698	0.222	0.155	6.61099e-12	Arpp19	0.41857	0.748	0.557	2.50222e-10											Edil3	0.370661	0.454	0.053	0	Stard4	0.453266	0.51	0.07	0	Endod1	0.572112	0.252	0.138	5.2356e-22
					Myc	0.65824	0.427	0.314	2.8508e-71	Il6st	0.396006	0.405	0.396	7.31065e-08	Pik3r3	0.297271	0.212	0.098	7.87726e-48	Gpc1	0.417864	0.734	0.557	3.92184e-07											Lrrk1	0.370044	0.438	0.09	2.43279e-247	Ubl3	0.452222	0.838	0.399	7.23386e-244	Myof	0.572106	0.223	0.094	5.56653e-34
					Gpr88	0.658128	0.238	0.011	0	Dstn	0.393414	0.687	0.777	4.72467e-12	Stat3	0.295951	0.499	0.476	1.19485e-07	Nin	0.417788	0.486	0.179	7.20857e-31											Pak3	0.369231	0.41	0.077	2.1168e-261	Clba1	0.451759	0.44	0.074	0	B230219D22Rik	0.570709	0.471	0.434	6.61383e-13
					Pdia4	0.656586	0.572	0.47	1.20096e-111	Meis2	0.388246	0.143	0.044	1.07771e-70	Shf	0.295641	0.297	0.247	2.68596e-08	Taf15	0.417637	0.468	0.251	1.63971e-10											Vamp3	0.367769	0.669	0.272	2.84377e-151	Mpp6	0.451647	0.849	0.297	0	Vim	0.569962	0.94	0.87	1.17835e-38
					Pycard	0.656213	0.417	0.222	1.31432e-148	Ifit3	0.387625	0.11	0.06	8.35408e-13	Hnrnpl	0.295561	0.559	0.558	1.42941e-07	Uhrf2	0.417629	0.541	0.293	1.64035e-13											4631405J19Rik	0.367033	0.238	0.008	0	Ndrg2	0.45062	0.583	0.08	0	Ndufa5	0.568253	0.513	0.527	4.11074e-09
					Peli1	0.655563	0.37	0.255	5.56468e-67	Ncald	0.385274	0.185	0.107	6.71989e-23	Ubb	0.295119	0.958	0.936	9.20743e-23	Bst2	0.416517	0.824	0.588	3.13751e-11											Malat1	0.366063	0.996	0.986	2.20663e-30	Pdcl3	0.450308	0.809	0.378	2.09542e-245	Hey2	0.568251	0.169	0.012	5.9262e-262
					Gm26802	0.655414	0.254	0.148	1.18532e-53	Trim2	0.384784	0.215	0.134	1.20887e-19	Cops9	0.294732	0.592	0.608	0.000645815	Hsp90aa1	0.416025	0.905	0.805	9.28452e-11											Pde11a	0.365601	0.334	0.004	0	Guk1	0.449989	0.807	0.38	3.03297e-235	Trim2	0.566468	0.276	0.135	8.25497e-31
					Rnf19b	0.654978	0.444	0.309	5.28507e-89	Igsf10	0.384584	0.207	0.119	2.65713e-27	Myl12a	0.294666	0.695	0.706	1.65182e-08	Gm43305	0.415243	0.351	0.11	1.27615e-26											Tacc2	0.36472	0.41	0.048	0	Tmem30a	0.449554	0.891	0.464	4.98209e-245	Msrb3	0.565496	0.333	0.253	4.96057e-13
					Gsr	0.654263	0.48	0.359	4.70737e-98	Nmi	0.384474	0.165	0.124	7.0755e-05	Nsa2	0.294526	0.631	0.629	1.0904e-05	Neto2	0.414969	0.32	0.05	5.03088e-69											Haus8	0.364597	0.48	0.18	4.15996e-116	Kcna6	0.449145	0.448	0.011	0	Tnfrsf21	0.565128	0.195	0.1	1.8096e-17
					Kcnq1ot1	0.654024	0.436	0.437	1.97619e-06	Nrp1	0.38427	0.377	0.328	2.03113e-08	Hvcn1	0.294321	0.137	0.054	3.15251e-39	Dclk1	0.414845	0.32	0.108	3.91901e-19											Myoz2	0.364337	0.284	0.007	0	Efemp2	0.447008	0.904	0.492	1.1834e-204	Elovl5	0.561541	0.239	0.141	3.27504e-16
					Six1	0.653419	0.337	0.15	1.95558e-156	Aig1	0.383982	0.168	0.122	3.83888e-06	Kcnq1ot1	0.294103	0.461	0.436	0.00283854	Slfn9	0.414671	0.32	0.041	6.91082e-89											Gna13	0.364181	0.681	0.384	1.33806e-78	Lmna	0.446939	0.944	0.713	8.78517e-85	Lama2	0.559941	0.167	0.029	8.01887e-98
					Fcgrt	0.653294	0.741	0.569	4.17089e-205	Adgre5	0.383795	0.235	0.129	6.44405e-36	Nsd3	0.294037	0.519	0.508	1.41756e-07	Ebp	0.413911	0.604	0.398	7.90511e-10											Tbca	0.363224	0.905	0.603	2.22527e-85	Pak3	0.446311	0.478	0.068	0	Arap2	0.55893	0.207	0.043	7.66571e-99
					Arhgap5	0.652853	0.502	0.377	3.26041e-102	Epb41l3	0.383396	0.189	0.123	7.43463e-16	Tspan6	0.293787	0.249	0.203	2.19616e-05	Pbrm1	0.413469	0.698	0.535	1.54735e-09											Akt2	0.362513	0.637	0.289	5.27168e-117	Mdh1	0.444148	0.916	0.535	7.91965e-197	Gapdh	0.558517	0.748	0.734	2.53207e-23
					Klhl24	0.651386	0.542	0.394	4.69978e-125	Greb1	0.382785	0.153	0.026	1.50674e-171	Scpep1	0.293615	0.318	0.225	6.42792e-24	Cdh11	0.413063	0.811	0.566	1.5498e-13											Phldb1	0.362461	0.657	0.293	1.06777e-118	Eif4e	0.443459	0.831	0.483	1.82352e-134	Igf2r	0.557712	0.299	0.253	0.000108957
					Phldb2	0.649983	0.334	0.074	0	Zfp503	0.382364	0.23	0.168	2.22478e-12	Gpc4	0.29302	0.271	0.19	4.51165e-19	Kif2c	0.412934	0.306	0.019	7.33681e-189											Mtus1	0.362064	0.483	0.113	5.98584e-235	Prkcz	0.443231	0.467	0.02	0	Cped1	0.557415	0.317	0.25	1.96014e-08
					Irf1	0.649563	0.621	0.473	7.48035e-102	Olfm2	0.381803	0.145	0.035	8.22685e-102	Ssr3	0.29193	0.667	0.692	3.59374e-07	Pcbp2	0.412482	0.842	0.713	8.62408e-10											Cotl1	0.361976	0.434	0.122	1.58682e-150	Sparc	0.443215	1	0.997	2.65422e-55	Socs3	0.557353	0.541	0.5	5.58811e-09
					Lims1	0.648761	0.544	0.343	1.30032e-175	Gpr88	0.378659	0.114	0.023	1.26938e-99	Map1b	0.291721	0.228	0.152	2.58649e-14	Bmp5	0.411881	0.419	0.144	1.27905e-25											Fosl1	0.361629	0.422	0.117	1.31721e-156	Cited1	0.443045	0.349	0.017	0	Adap2	0.557303	0.157	0.013	4.115e-199
					Thra	0.647377	0.533	0.383	1.82235e-128	Adh1	0.377862	0.12	0.034	2.52834e-62	Tmem158	0.291261	0.175	0.093	2.18825e-27	Terf1	0.411674	0.324	0.106	4.24774e-23											Spint2	0.361573	0.402	0.068	7.68814e-288	Rps2	0.442401	1	0.914	4.61121e-195	Pdcl3	0.557059	0.413	0.398	2.92857e-06
					1810037I17Rik	0.645702	0.639	0.508	1.12581e-140	Plekhh2	0.377463	0.193	0.103	2.81184e-30	Arhgef26	0.291224	0.216	0.08	3.59666e-81	Mcm4	0.411374	0.342	0.095	1.91627e-31											Mdm2	0.361168	0.664	0.365	2.93669e-68	Bex3	0.44228	0.738	0.243	0	R3hdm2	0.556959	0.351	0.332	0.00351026
					Son	0.645345	0.875	0.769	4.5114e-210	Slc5a3	0.377119	0.293	0.259	0.000974997	Calu	0.291215	0.649	0.662	1.28992e-06	Ndufa4	0.411347	0.851	0.732	7.13673e-07											Sox8	0.360947	0.323	0.037	0	Bod1	0.44224	0.722	0.299	4.44068e-261	Stac	0.556828	0.164	0.001	0
					Myl12b	0.644824	0.705	0.572	1.5082e-177	Mtss2	0.377101	0.274	0.258	0.0441438	Npm1	0.291033	0.853	0.831	3.07984e-53	Syne2	0.411079	0.405	0.096	4.25144e-47											Clba1	0.358922	0.356	0.083	1.51195e-175	Mrfap1	0.441543	0.985	0.721	1.30266e-177	Ddx3x	0.556179	0.673	0.702	3.84401e-15
					Ift43	0.6421	0.487	0.335	4.50869e-119	Fat4	0.376608	0.201	0.074	3.18092e-75	Rps14	0.289271	0.944	0.921	6.36504e-58	Srsf1	0.410545	0.577	0.316	3.16283e-16											Epcam	0.358769	0.246	0.019	0	Iqsec1	0.441222	0.619	0.142	0	Cebpd	0.555563	0.507	0.499	0.00527934
					Hivep2	0.641836	0.403	0.255	3.48104e-95	Prdx4	0.375167	0.407	0.575	0.0308829	Fbxo33	0.289247	0.268	0.204	2.88539e-12	Slirp	0.40986	0.599	0.406	6.96215e-08											Mgat4a	0.358688	0.41	0.069	0	Ybx1	0.439386	0.993	0.826	6.30985e-174	Vtn	0.555227	0.131	0.003	0
					Tmem47	0.640497	0.376	0.124	7.45754e-270	Frmd4a	0.374653	0.265	0.205	8.76419e-11	H2-T22	0.289217	0.324	0.226	1.6624e-20	Lifr	0.408018	0.811	0.655	1.83623e-09											Arf4	0.358212	0.97	0.782	1.522e-49	Clint1	0.439249	0.914	0.561	1.24085e-176	Trabd2b	0.55282	0.193	0.034	2.80601e-114
					Tspan4	0.640123	0.509	0.337	9.92875e-136	Casp4	0.37445	0.175	0.108	3.75039e-15	Cdh15	0.289016	0.248	0.217	0.0474874	Ddr2	0.406347	0.635	0.42	2.03668e-09											Adgra3	0.35658	0.579	0.232	8.48817e-126	Mgst2	0.438912	0.358	0.014	0	Srsf5	0.551953	0.729	0.686	3.48314e-28
					Slc26a7	0.639496	0.246	0.03	0	Man2a2	0.373805	0.208	0.152	1.7871e-10	Abi3bp	0.288967	0.363	0.144	6.96407e-103	Erg28	0.404986	0.455	0.199	2.38682e-19											Efhd2	0.356345	0.467	0.153	1.44787e-138	Cdc42ep3	0.438211	0.803	0.442	5.37919e-146	Sh3bgrl	0.551415	0.659	0.659	4.0146e-21
					Camk2n1	0.638906	0.418	0.24	6.91045e-129	Eif4e3	0.373272	0.181	0.118	2.49328e-13	Adamts10	0.288632	0.318	0.273	4.9288e-06	Rnf26	0.404951	0.401	0.149	3.88189e-24											Pigp	0.355815	0.765	0.392	1.31728e-112	Chsy3	0.437672	0.593	0.119	0	St5	0.551304	0.237	0.082	5.69392e-51
					Zcchc24	0.636679	0.43	0.221	1.42235e-170	Serpina3f	0.373017	0.135	0.06	1.71549e-28	Hs2st1	0.288628	0.268	0.204	1.47153e-12	Sephs1	0.404907	0.378	0.138	8.21171e-23											Emb	0.354523	0.388	0.103	1.68102e-143	Kdm6b	0.437202	0.819	0.456	3.45179e-161	Uqcr11	0.551279	0.703	0.683	1.18296e-27
					Csnk1a1	0.636189	0.808	0.711	5.23993e-187	Ddx5	0.371921	0.786	0.885	2.45233e-16	9530068E07Rik	0.288399	0.414	0.406	0.00222806	Hnrnpr	0.403746	0.604	0.43	8.70218e-05											Strbp	0.354001	0.494	0.146	6.45941e-176	mt-Co1	0.437106	0.999	0.948	2.24182e-181	Hrct1	0.55126	0.2	0.021	5.04163e-206
					S100b	0.635666	0.434	0.15	4.28975e-262	Shroom3	0.37025	0.184	0.062	6.43107e-78	Cldnd1	0.288012	0.397	0.357	2.26955e-09	P4hb	0.403438	0.869	0.736	3.84057e-09											Uchl3	0.353903	0.578	0.252	1.55433e-100	Gaa	0.436644	0.767	0.28	0	Csnk1a1	0.548853	0.709	0.719	3.11024e-24
					Sat1	0.634912	0.594	0.42	3.99529e-140	Cox8a	0.369757	0.721	0.815	1.05284e-05	Cd44	0.287868	0.345	0.311	9.60537e-05	Aip	0.402539	0.455	0.296	0.000277971											Smtn	0.353826	0.591	0.242	4.57236e-121	Dhx32	0.436107	0.492	0.153	1.20197e-255	Slmap	0.548363	0.287	0.234	2.05594e-05
					Anxa6	0.634474	0.55	0.435	3.14006e-113	Glul	0.369318	0.302	0.225	2.04257e-14	Rpl34	0.287623	0.932	0.907	2.19343e-36	Mthfd2	0.402512	0.468	0.295	3.2411e-06											Flywch2	0.353807	0.405	0.074	1.80423e-266	Pax1	0.435763	0.319	0.005	0	Rcsd1	0.548118	0.211	0.043	2.57018e-102
					Klhl13	0.634423	0.341	0.148	2.1599e-172	Phldb2	0.369316	0.186	0.088	2.11194e-36	Myo10	0.287341	0.604	0.565	9.54652e-10	Zcchc17	0.402432	0.599	0.383	1.55007e-08											Bod1	0.353296	0.657	0.309	3.10945e-107	Mthfd2	0.435342	0.664	0.278	2.56436e-220	Ddx5	0.54789	0.927	0.878	1.17653e-49
					Tnfrsf1a	0.634271	0.527	0.343	3.89866e-148	Thsd7a	0.369291	0.16	0.052	1.28176e-69	Fbln1	0.287224	0.159	0.068	5.6722e-38	Hfe	0.402373	0.284	0.109	1.14694e-12											Colgalt1	0.352656	0.744	0.435	7.1031e-79	Nipa2	0.433964	0.682	0.248	1.28234e-291	Dock10	0.546318	0.215	0.07	6.21121e-51
					Fgfrl1	0.633495	0.368	0.141	1.39244e-222	Aebp1	0.367718	0.238	0.169	1.07434e-11	Ahcyl2	0.286727	0.253	0.19	1.49931e-11	Haus4	0.402037	0.32	0.064	3.26246e-49											Ppia	0.352487	0.99	0.89	8.98677e-72	Ier3ip1	0.433952	0.936	0.576	6.83682e-172	Ier2	0.544901	0.808	0.776	3.16092e-15
					Gm16310	0.632518	0.243	0.062	5.56995e-236	App	0.367506	0.605	0.703	0.000521141	Fam162a	0.28643	0.484	0.495	0.00191234	Zfhx4	0.400683	0.613	0.36	2.06605e-13											Znhit6	0.352208	0.462	0.174	3.62334e-107	Pmvk	0.433561	0.672	0.277	2.5117e-226	Ier5	0.544674	0.655	0.596	5.49106e-18
					Uhrf2	0.632309	0.406	0.286	3.48104e-72	Cib1	0.366658	0.259	0.407	2.79937e-08	Pten	0.286426	0.486	0.474	2.71711e-06	Cnih4	0.400531	0.617	0.392	1.06534e-10											Timm8b	0.352124	0.806	0.477	2.61155e-85	Dusp18	0.432399	0.457	0.09	0	Pear1	0.542445	0.209	0.037	2.30105e-121
					Lamp1	0.632119	0.881	0.77	3.20408e-220	Sned1	0.366451	0.208	0.096	4.84563e-48	Sema6d	0.28536	0.369	0.304	3.45162e-10	Rfwd3	0.400212	0.324	0.083	1.36435e-34											Shisa2	0.351994	0.311	0.035	0	Apof	0.43131	0.37	0.007	0	Lama4	0.541923	0.285	0.126	3.03192e-39
					Hnrnpll	0.631575	0.341	0.21	4.61015e-81	St5	0.366397	0.187	0.08	2.01038e-48	H2-Q4	0.283795	0.369	0.238	2.18224e-34	Cenps	0.399718	0.311	0.045	5.92048e-75											Actr3	0.351933	0.828	0.527	6.94616e-73	Slc39a11	0.42983	0.541	0.113	0	Fzd4	0.541862	0.253	0.078	5.38577e-66
					Cd47	0.62925	0.78	0.633	1.02633e-202	Mxra7	0.364847	0.143	0.09	1.72629e-10	Ugp2	0.283758	0.321	0.271	3.46338e-07	Fam162a	0.399625	0.68	0.493	3.53809e-07											Rplp0	0.350967	0.996	0.941	5.59186e-62	Tubb6	0.428713	0.634	0.209	1.66513e-285	Speg	0.540735	0.216	0.085	2.55039e-38
					S1pr1	0.626609	0.52	0.325	3.96679e-144	Olfml1	0.36353	0.12	0.012	8.84151e-225	Rps12	0.283712	0.963	0.949	1.83034e-61	Myl12b	0.399601	0.734	0.581	5.35845e-10											Casc4	0.350357	0.6	0.231	9.1508e-132	Osbpl1a	0.42852	0.689	0.246	0	Maf	0.540185	0.424	0.301	2.81894e-17
					Colec11	0.624725	0.223	0.008	0	Apobec1	0.361727	0.148	0.04	6.96882e-90	Hexa	0.28357	0.508	0.504	3.57668e-05	Fbn1	0.39895	0.392	0.154	2.04015e-15											Zfp593	0.350253	0.54	0.187	3.64086e-149	Rtraf	0.427909	0.953	0.641	1.11159e-150	Dync1i2	0.538552	0.556	0.559	1.06287e-10
					Ubr1	0.624494	0.412	0.24	9.60244e-127	Phf11d	0.361619	0.143	0.07	1.53578e-25	Rpl41	0.283165	0.973	0.958	1.72278e-36	1500009L16Rik	0.398582	0.324	0.11	1.47108e-17											Gprc5a	0.350124	0.251	0.024	0	Egr2	0.426912	0.448	0.099	0	Cnbp	0.53811	0.728	0.682	3.48053e-31
					Runx1t1	0.62419	0.264	0.037	0	Dusp5	0.361137	0.241	0.201	0.000724953	Rpl27	0.282709	0.897	0.88	2.49543e-37	Ebf1	0.39846	0.766	0.434	2.92522e-22											Hip1r	0.348234	0.442	0.059	0	Srpx	0.426692	0.789	0.377	7.68534e-201	Ecm2	0.537215	0.192	0.057	1.86893e-53
					Fgl2	0.622865	0.277	0.028	0	Ccdc3	0.360322	0.132	0.029	7.36497e-106	Skil	0.282281	0.489	0.484	0.0285903	Cdk4	0.398433	0.676	0.478	2.85297e-07											Stk40	0.347042	0.515	0.222	2.53055e-92	Vav3	0.426073	0.491	0.045	0	Pttg1	0.536874	0.291	0.252	0.00546219
					Xdh	0.622479	0.308	0.084	3.04977e-282	Cdh2	0.359673	0.595	0.605	0.0010309	Smarca1	0.28169	0.2	0.113	1.13201e-27	Mbd3	0.398269	0.662	0.486	9.50517e-06											Wnt11	0.346573	0.342	0.045	0	Ssr1	0.425578	0.919	0.579	2.15931e-162	Kcnb1	0.536441	0.191	0.062	1.92677e-47
					Chka	0.621666	0.515	0.474	4.32857e-35	Adgra2	0.35945	0.192	0.09	6.18273e-43	Hipk1	0.281646	0.439	0.409	2.84503e-08	Timp2	0.398267	0.752	0.564	2.36324e-08											Lrrfip1	0.344705	0.583	0.347	3.50166e-47	Sdf2	0.423736	0.831	0.383	7.86675e-263	Tmem38b	0.536173	0.227	0.114	3.0973e-24
					Nrip1	0.620903	0.459	0.348	4.01468e-71	Gsta4	0.358299	0.164	0.075	7.1301e-37	Arhgef25	0.281284	0.233	0.149	6.2105e-21	Xpo1	0.398149	0.441	0.172	1.46125e-23											Oaf	0.344591	0.415	0.148	1.32031e-99	Golph3	0.422889	0.893	0.522	7.48075e-173	Ifrd1	0.533896	0.639	0.659	0.00171879
					Tsc22d3	0.618286	0.515	0.365	2.12274e-95	Socs5	0.356777	0.194	0.137	2.2362e-11	Tubb6	0.280961	0.287	0.225	7.44319e-10	G3bp1	0.397656	0.667	0.498	8.65383e-06											Furin	0.343842	0.681	0.334	2.26212e-98	Myo5a	0.422649	0.585	0.179	0	Ly6k	0.533882	0.139	0.024	1.26554e-81
					Taok1	0.617511	0.511	0.372	2.69492e-108	Lamc1	0.355336	0.273	0.198	2.20557e-15	Azin1	0.280921	0.562	0.584	0.000315542	Cd302	0.396872	0.685	0.46	1.026e-09											Scp2	0.343431	0.851	0.499	4.74308e-101	Plekhh2	0.422077	0.556	0.086	0	Cbfa2t3	0.533822	0.289	0.227	4.29694e-06
					Runx2	0.617028	0.617	0.506	1.66264e-102	Ifi211	0.355085	0.103	0.034	2.5168e-42	Gsn	0.280916	0.739	0.662	3.13884e-16	Spag5	0.396354	0.329	0.031	6.12162e-132											Tomm7	0.343221	0.918	0.621	4.22902e-72	Bbx	0.420891	0.713	0.23	0	Amigo2	0.533779	0.157	0.02	1.75104e-131
					Enah	0.615628	0.504	0.342	1.27238e-114	Tead1	0.351824	0.272	0.222	3.91959e-08	Zcchc24	0.28085	0.33	0.231	2.77682e-23	Pdlim4	0.39555	0.324	0.136	1.66575e-12											Bmp6	0.34311	0.486	0.082	0	Plec	0.420742	0.755	0.368	1.22263e-187	Bri3	0.532739	0.529	0.56	3.59833e-08
					Maob	0.615332	0.264	0.022	0	Emc7	0.347896	0.363	0.535	0.00278197	Mpzl1	0.280783	0.368	0.319	7.38773e-08	Scpep1	0.395409	0.486	0.228	2.95405e-18											Hist1h1c	0.342076	0.585	0.334	2.45821e-55	Synpo	0.420591	0.595	0.093	0	Igsf10	0.532221	0.213	0.121	2.60299e-14
					Ddr1	0.615056	0.301	0.075	0	Gbp7	0.347258	0.225	0.189	0.0150202	St8sia2	0.280566	0.121	0.021	2.23882e-128	Tsen15	0.394997	0.405	0.177	3.49203e-16											Paip2	0.342053	0.944	0.688	2.63033e-77	Klf10	0.42016	0.795	0.422	3.30984e-164	Cnn3	0.531899	0.367	0.234	3.38429e-21
					Etnk1	0.614287	0.398	0.189	4.96423e-161	Clstn1	0.346984	0.22	0.165	4.75165e-09	Rpl36	0.279508	0.929	0.917	2.36983e-68	Tnn	0.394946	0.18	0.023	5.00557e-49											Txn1	0.341465	0.932	0.705	1.54978e-58	Eef1b2	0.419457	0.994	0.837	3.00034e-118	Plcl1	0.530959	0.191	0.051	6.62812e-63
					Ifitm2	0.614101	0.893	0.789	4.37768e-201	Smarca1	0.346853	0.158	0.115	4.66914e-06	Map3k2	0.279275	0.321	0.277	2.78609e-06	Fmr1	0.394404	0.586	0.335	7.0288e-14											Nt5dc1	0.340034	0.327	0.07	5.98796e-180	Cmpk1	0.419255	0.828	0.412	1.14011e-224	Tril	0.529645	0.197	0.023	2.38304e-181
					Eya1	0.613842	0.211	0.041	8.18876e-272	F830016B08Rik	0.345997	0.16	0.063	2.15608e-47	Fermt2	0.279026	0.562	0.528	1.358e-11	Mmp14	0.394253	0.698	0.529	1.47168e-07											Sertad2	0.339468	0.796	0.476	1.98399e-74	Lgmn	0.418212	0.786	0.503	5.71481e-107	Pde1a	0.527618	0.357	0.278	1.48295e-12
					Atxn7l3b	0.613696	0.661	0.555	4.65e-129	Zfp618	0.345735	0.187	0.093	1.16697e-34	Shc1	0.27868	0.281	0.215	2.42263e-12	Psmc3ip	0.39348	0.257	0.064	3.30419e-28											Rnf19b	0.338574	0.648	0.308	1.9625e-96	Kctd4	0.416169	0.395	0.006	0	Ctnna1	0.527575	0.499	0.477	7.63227e-11
					Cped1	0.613541	0.411	0.239	4.6727e-124	Unc93b1	0.344559	0.185	0.125	8.55955e-12	Rps5	0.278186	0.926	0.905	5.86234e-54	Cep295	0.392758	0.437	0.114	7.76457e-48											Crim1	0.338231	0.692	0.272	6.34773e-152	Nim1k	0.416043	0.423	0.045	0	Slc4a3	0.527202	0.163	0.025	5.97324e-111
					Vit	0.612862	0.355	0.121	2.63927e-236	Tenm4	0.344506	0.175	0.09	9.4912e-32	Gdf11	0.277512	0.221	0.131	2.73828e-26	Ccdc88a	0.391478	0.676	0.501	1.44091e-06											Rpl22l1	0.337939	0.974	0.818	1.97472e-38	Mtx1	0.415681	0.699	0.263	2.64299e-283	Tspo	0.526542	0.527	0.473	3.51151e-14
					A2m	0.61269	0.365	0.085	0	Map1b	0.34345	0.226	0.152	5.66752e-15	Fcgrt	0.277372	0.614	0.58	5.05017e-12	Ifi30	0.390795	0.527	0.272	1.01249e-15											Gal3st1	0.337889	0.342	0.034	0	Akt2	0.415231	0.708	0.279	2.76182e-274	Myo1c	0.525427	0.28	0.203	4.22836e-10
					Prkab2	0.611842	0.293	0.086	2.51384e-244	Foxp1	0.342673	0.364	0.336	5.6503e-05	S1pr3	0.277223	0.449	0.394	9.98113e-07	Ctsk	0.389692	0.734	0.488	5.86088e-11											Top1	0.336982	0.938	0.738	5.20504e-56	Hist1h2bc	0.415018	0.718	0.444	1.20662e-88	Foxc2	0.525398	0.171	0.052	4.33213e-45
					Mgmt	0.610926	0.305	0.065	0	Zbp1	0.342395	0.122	0.057	2.84278e-24	Gaa	0.276486	0.355	0.3	3.8808e-10	Uqcrb	0.389213	0.829	0.708	6.71958e-06											Orai1	0.336565	0.534	0.194	3.83094e-136	Rps8	0.414986	1	0.965	1.52959e-188	Vasp	0.52469	0.353	0.297	1.94932e-07
					Hmgcll1	0.610867	0.271	0.031	0	Arhgef25	0.340355	0.193	0.151	8.75776e-06	Ctsf	0.275802	0.445	0.432	0.00354953	Clmp	0.387664	0.631	0.367	5.37519e-14											Plec	0.336072	0.653	0.377	2.42751e-60	Spcs1	0.414845	0.967	0.671	1.36946e-145	Cyb5a	0.524181	0.485	0.41	7.49192e-14
					Gstm2	0.609891	0.44	0.238	1.47478e-156	Sod3	0.338785	0.127	0.07	2.22088e-15	Grb14	0.275393	0.328	0.211	5.93931e-31	Commd3	0.386792	0.694	0.511	3.53277e-07											Clec3a	0.335863	0.318	0.018	0	Cdv3	0.414811	0.918	0.608	1.33159e-140	Fam81a	0.522968	0.172	0.017	6.51376e-191
					Glrx	0.608891	0.332	0.131	3.09426e-187	Lamtor2	0.335927	0.405	0.596	1.67098e-05	Pkd2	0.275386	0.263	0.189	9.03037e-14	Maf	0.386652	0.599	0.302	1.45704e-16											Ptgs1	0.33499	0.464	0.118	2.85578e-200	Ctdspl	0.412908	0.762	0.294	4.34228e-285	Slc2a4	0.522881	0.18	0.034	2.80884e-96
					Ifi211	0.608317	0.264	0.02	0	Prr16	0.33507	0.129	0.026	4.12722e-113	Tcf7l2	0.273954	0.394	0.351	4.00271e-06	Kif14	0.386622	0.239	0.02	3.45372e-109											Ccn1	0.334668	0.948	0.726	6.00559e-30	Jmjd1c	0.411614	0.876	0.512	3.1616e-163	Picalm	0.521987	0.497	0.483	5.95649e-09
					Rybp	0.608265	0.418	0.252	2.63059e-117	Ier5l	0.332098	0.216	0.142	2.96518e-15	Map4	0.273374	0.376	0.315	3.69604e-12	Pcbd2	0.386506	0.473	0.299	8.43941e-07											Tent5a	0.333819	0.82	0.585	3.22357e-25	Tomm7	0.409233	0.956	0.614	6.31893e-176	Map3k8	0.520494	0.188	0.084	5.14393e-24
					Ppfibp1	0.603946	0.503	0.334	3.26709e-121	Kcnq3	0.331673	0.104	0.026	5.30883e-67	Rnf182	0.273081	0.162	0.068	5.97329e-46	Cnn3	0.385761	0.45	0.236	1.6846e-10											Serpina3n	0.332071	0.505	0.09	0	Yipf4	0.40912	0.865	0.464	4.60481e-205	Gamt	0.518393	0.311	0.279	0.00246261
					Lima1	0.603057	0.363	0.168	2.8071e-155	Rbpms	0.331455	0.311	0.188	7.73722e-29	Phactr2	0.273019	0.298	0.217	1.25203e-13	Pum2	0.385135	0.568	0.382	1.63892e-06											Rbm17	0.33088	0.681	0.323	4.95443e-109	Gfpt1	0.408163	0.732	0.334	3.74162e-212	Hif1a	0.51827	0.461	0.471	0.00539212
					Esr1	0.601755	0.319	0.092	2.74152e-269	Mir100hg	0.330959	0.168	0.092	4.34874e-23	Cul1	0.272591	0.581	0.607	0.0120081	Mrpl14	0.384813	0.613	0.482	0.00906741											Srp14	0.330768	0.925	0.676	1.6968e-64	1810037I17Rik	0.407676	0.91	0.499	3.35029e-217	Dbndd2	0.517307	0.409	0.359	2.97299e-10
					Ralgapa1	0.600771	0.398	0.224	1.97497e-124	Gbp3	0.330477	0.163	0.11	7.1435e-09	Rpl21	0.272507	0.934	0.911	5.4289e-44	Cd63	0.384403	0.968	0.867	2.57081e-07											Bex3	0.330527	0.637	0.254	2.32305e-118	Fasn	0.406781	0.568	0.172	0	Cry2	0.517122	0.229	0.131	2.79724e-16
					Stat5a	0.600101	0.272	0.099	6.28778e-166	Hnrnpa2b1	0.330465	0.708	0.835	8.61404e-07	Oxct1	0.272227	0.433	0.42	0.000627758	Lrrcc1	0.383654	0.365	0.113	6.61413e-28											Prkcz	0.330458	0.338	0.032	0	Sox6	0.406508	0.681	0.068	0	Apbb2	0.517077	0.36	0.251	2.19961e-15
					Picalm	0.600032	0.6	0.474	4.01403e-125	Prmt2	0.327407	0.137	0.064	6.09818e-28	Ank3	0.27147	0.224	0.093	4.43818e-60	Dbi	0.382991	0.806	0.629	3.84041e-08											Arl4a	0.330355	0.658	0.393	4.04362e-67	Srsf5	0.406203	0.967	0.674	3.67497e-162	Ywhaz	0.515629	0.688	0.702	1.46554e-18
					Nampt	0.59953	0.348	0.187	4.21875e-112	Ssh2	0.327111	0.235	0.202	0.00230027	Cdk4	0.271339	0.5	0.479	5.17867e-05	Gnb2	0.382684	0.824	0.743	2.88704e-09											Ssr2	0.330005	0.934	0.686	2.5262e-52	Pxylp1	0.405077	0.393	0.056	0	Fbxl22	0.514306	0.156	0.053	8.51409e-33
					Lrpap1	0.598779	0.577	0.478	7.41039e-108	Ifi44	0.326043	0.117	0.057	3.35688e-19	Senp6	0.269554	0.58	0.616	0.0135791	Vcp	0.381864	0.842	0.695	0.000206843											Mafk	0.328155	0.654	0.311	2.39354e-95	Ppia	0.404545	0.999	0.888	2.52572e-152	Map4	0.512606	0.349	0.317	0.00111874
					Sult1a1	0.598654	0.295	0.034	0	Cdc42ep1	0.325628	0.193	0.149	6.63257e-06	Prdx1	0.269545	0.785	0.804	5.17858e-10	Gstm1	0.381628	0.572	0.286	1.06412e-15											Yipf4	0.327883	0.8	0.473	1.97591e-78	Pop5	0.404503	0.704	0.308	4.11186e-222	Arhgef25	0.511655	0.251	0.151	1.10666e-16
					Tgm2	0.597757	0.424	0.237	1.11688e-125	Ahnak	0.325384	0.619	0.709	0.000166531	Snx7	0.269185	0.296	0.27	0.00510346	Tmem237	0.381354	0.365	0.115	2.52039e-28											Med9	0.327832	0.536	0.19	1.21321e-142	Capn2	0.403628	0.787	0.358	7.84086e-234	Tnfaip8	0.510721	0.227	0.09	1.29409e-37
					Tuba1c	0.596505	0.606	0.419	2.49022e-144	Nfatc4	0.32521	0.138	0.035	4.55028e-90	Efr3a	0.268934	0.368	0.361	0.0316968	Mcm7	0.380707	0.514	0.186	2.79987e-30											P3h4	0.327149	0.805	0.507	8.1761e-49	Bzw2	0.403132	0.661	0.231	8.77472e-274	Spop	0.509536	0.515	0.56	1.45773e-05
					Fam102b	0.5954	0.32	0.167	2.08522e-106	Enpp4	0.324925	0.175	0.108	7.05998e-16	Acaa2	0.268483	0.255	0.193	9.72211e-10	Nsmce4a	0.379886	0.518	0.293	3.28546e-11											Rarg	0.326586	0.583	0.237	4.18237e-120	St3gal4	0.402683	0.521	0.111	0	Cog7	0.509481	0.217	0.117	1.60956e-18
					Zswim6	0.595366	0.424	0.299	5.89979e-75	Ifih1	0.324608	0.159	0.117	1.25378e-05	Rps13	0.268223	0.906	0.897	4.51239e-39	Cd44	0.379444	0.545	0.311	8.71776e-11											Sdf4	0.326454	0.929	0.678	3.16252e-52	Pfkp	0.40182	0.533	0.09	0	Fth1	0.5089	0.976	0.932	7.07532e-63
					Gsk3b	0.59413	0.637	0.536	7.38097e-119	Lamtor4	0.324123	0.337	0.531	2.17368e-10	Tcim	0.267535	0.211	0.085	2.60246e-59	Tnfrsf19	0.37943	0.523	0.301	1.08927e-09											Cfl2	0.325553	0.655	0.302	3.58749e-114	Calm1	0.401677	0.988	0.819	1.66164e-83	Etnk1	0.508804	0.299	0.202	7.86196e-13
					Dhrs3	0.593982	0.39	0.206	1.20459e-133	Chl1	0.323295	0.121	0.034	4.01298e-64	Bcl7c	0.267304	0.448	0.436	0.000413556	Tpi1	0.37941	0.734	0.557	7.18547e-09											Vit	0.323923	0.505	0.127	7.10136e-204	Sec14l1	0.401277	0.598	0.161	0	Ndufs2	0.507677	0.519	0.554	7.99271e-08
					Acvr2a	0.593891	0.268	0.06	0	Gbp2b	0.323229	0.138	0.073	5.38845e-18	Reck	0.267196	0.207	0.117	3.54479e-29	Rdx	0.378933	0.779	0.669	6.60606e-06											Klf2	0.323823	0.832	0.66	1.70923e-11	Scarb1	0.400335	0.587	0.138	0	Plekhg3	0.507277	0.192	0.073	1.07408e-34
					Dnaja1	0.593564	0.847	0.761	1.58681e-123	Rhod	0.323113	0.159	0.11	2.43663e-08	AI506816	0.266724	0.555	0.562	0.000894246	Gpx4	0.378914	0.892	0.811	1.33032e-10											Klf3	0.323284	0.669	0.395	1.6062e-61	Hdlbp	0.400168	0.984	0.732	1.64945e-97	Pip5k1b	0.505803	0.169	0.021	1.36813e-149
					Arid5b	0.592226	0.54	0.354	7.01021e-116	Angpt1	0.320248	0.161	0.089	4.01868e-19	Neto2	0.266353	0.164	0.046	1.69808e-95	45179	0.378391	0.311	0.08	1.72728e-32											Homer1	0.322887	0.42	0.136	1.06855e-120	Hsp90b1	0.400032	0.987	0.801	1.39025e-113	Nedd4	0.505704	0.883	0.818	4.28628e-43
					Psme1	0.590101	0.637	0.438	2.34059e-161	Tpbg	0.318974	0.153	0.103	2.87038e-09	Rassf8	0.26609	0.172	0.086	1.40156e-31	Magt1	0.377378	0.59	0.396	4.22406e-06											Gtf2b	0.321954	0.603	0.289	2.6677e-86	Lpar4	0.399838	0.427	0.031	0	Dgkh	0.505388	0.245	0.119	6.99516e-27
					Jdp2	0.58928	0.38	0.202	6.15981e-129	Fbxl7	0.318655	0.24	0.162	2.71782e-17	Acsl3	0.265828	0.235	0.203	0.0273768	Fkbp3	0.377312	0.622	0.464	0.0246996											Ell2	0.321396	0.722	0.428	1.08787e-61	Htra1	0.399686	0.727	0.301	1.43203e-221	Mical2	0.503863	0.225	0.136	2.0439e-13
					Arhgap6	0.589006	0.268	0.046	0	Fam20a	0.318474	0.145	0.048	7.7754e-61	Mat2a	0.265073	0.547	0.542	1.03874e-06	Cyp1b1	0.377243	0.333	0.106	1.27485e-20											Hsbp1	0.321209	0.906	0.629	1.40833e-75	Sec22b	0.398967	0.891	0.504	7.26206e-174	Arhgap6	0.502828	0.219	0.058	1.04856e-72
					Spry4	0.588464	0.313	0.129	3.16614e-155	Pik3r3	0.317699	0.17	0.1	6.98194e-19	Ccnd1	0.262849	0.167	0.121	8.27171e-05	Srsf7	0.376555	0.793	0.598	1.03307e-09											Rnf144a	0.321096	0.521	0.212	5.57573e-103	P3h2	0.398764	0.454	0.048	0	Itih5	0.502818	0.177	0.047	5.06824e-56
					Pim1	0.588119	0.631	0.505	4.37394e-93	Ifi204	0.317237	0.112	0.053	3.86335e-19	Peli1	0.262726	0.326	0.26	3.5802e-12	Stard3nl	0.376546	0.423	0.211	9.52559e-11											Nop58	0.319136	0.757	0.451	5.8156e-64	Ebpl	0.398605	0.652	0.188	0	Map7d2	0.502718	0.144	0.003	0
					Mid1	0.587535	0.387	0.236	2.45082e-95	Arvcf	0.316214	0.165	0.054	8.11189e-76	Lamb2	0.262671	0.43	0.398	1.06696e-06	Matn2	0.376509	0.27	0.043	7.23622e-56											Slc39a14	0.318549	0.619	0.284	2.29965e-93	Fndc3b	0.397531	0.917	0.553	2.21013e-157	Capza2	0.499015	0.523	0.558	6.57358e-07
					Fbrsl1	0.586446	0.336	0.161	2.82463e-135	Sowahc	0.315431	0.145	0.099	1.79716e-07	Rpl19	0.262265	0.94	0.933	1.10941e-40	Anapc13	0.375404	0.703	0.516	2.22248e-06											Odc1	0.317662	0.774	0.544	4.46946e-42	Slc43a3	0.397446	0.656	0.113	0	mt-Nd3	0.498666	0.813	0.801	2.27949e-19
					Igfbp3	0.586315	0.328	0.047	0	Pdzrn3	0.31372	0.154	0.094	1.14652e-14	Prdm2	0.26183	0.362	0.323	9.73829e-07	Psmd13	0.375381	0.626	0.436	3.17691e-07											Gm5617	0.317656	0.548	0.207	5.05989e-129	Wnt5b	0.397326	0.531	0.125	0	Slc7a2	0.49849	0.152	0.055	1.65645e-28
					Slco3a1	0.584905	0.447	0.295	3.60123e-108	Il10rb	0.312484	0.159	0.115	5.35806e-06	Rock2	0.260497	0.579	0.573	1.06521e-07	Snrpf	0.375307	0.779	0.579	8.60559e-10											Gaa	0.317376	0.675	0.292	1.00614e-121	Purb	0.397217	0.944	0.596	1.52029e-172	Lgals1	0.497922	0.901	0.726	3.78523e-33
					S100a6	0.584426	0.718	0.405	8.41335e-256	St8sia2	0.309662	0.117	0.021	1.47476e-118	Rps24	0.260398	0.964	0.945	3.38998e-59	Neurl1b	0.375285	0.257	0.015	2.00583e-171											Ubl3	0.317273	0.736	0.41	1.20233e-82	Fam20b	0.39615	0.596	0.147	0	Ldb3	0.496901	0.127	0.002	0
					Kdm6b	0.584248	0.52	0.469	3.37392e-44	Cdc42ep5	0.309358	0.133	0.082	2.46498e-10	Shank2	0.258977	0.122	0.013	3.69978e-207	Troap	0.37418	0.266	0.013	4.73715e-209											Baiap2l1	0.317059	0.307	0.018	0	Furin	0.395807	0.771	0.323	5.23573e-258	Kif3a	0.495597	0.244	0.147	1.18532e-15
					Stat1	0.584243	0.378	0.189	2.90207e-135	Pawr	0.309258	0.121	0.043	1.36745e-44	Tshz2	0.257912	0.383	0.332	1.19576e-08	Nedd9	0.374066	0.523	0.333	3.92726e-06											Purb	0.317	0.867	0.604	6.93073e-66	Nckap5	0.394879	0.407	0.015	0	Tbl1x	0.494642	0.36	0.352	0.0291097
					Tnfsf12	0.583023	0.383	0.191	4.58313e-149	Anxa6	0.307698	0.309	0.451	0.00497509	Tmod3	0.257584	0.405	0.338	1.01692e-11	Alg14	0.372671	0.36	0.189	1.34152e-07											Cmpk1	0.316095	0.754	0.421	1.59034e-84	S100a6	0.394401	0.79	0.41	5.95837e-156	Ttc28	0.494347	0.353	0.317	0.00042003
					Pkd2	0.582651	0.368	0.178	1.71227e-147	Sgpl1	0.3072	0.167	0.133	0.00403165	Zcchc14	0.257583	0.367	0.308	4.12055e-10	Ccdc80	0.372511	0.851	0.624	4.89256e-13											Pxylp1	0.315713	0.325	0.064	1.07762e-190	Gng10	0.393986	0.812	0.399	8.96436e-210	Ntf3	0.494087	0.14	0.001	0
					Ncoa7	0.582636	0.395	0.181	1.31795e-177	Abca9	0.305506	0.12	0.048	3.17937e-34	Maff	0.257211	0.408	0.378	0.00820538	Ptgr1	0.372481	0.261	0.052	5.92502e-40											Mef2d	0.314865	0.633	0.311	2.07054e-93	Scube1	0.393839	0.432	0.036	0	Trp53inp2	0.493983	0.248	0.175	1.25434e-08
					Nsd3	0.582359	0.571	0.504	8.89058e-69	Syt9	0.305084	0.137	0.039	1.13607e-76	45173	0.257082	0.354	0.24	1.44983e-26	Ppil1	0.372389	0.405	0.176	2.82799e-16											Dusp18	0.3148	0.377	0.099	1.62535e-154	Uxs1	0.393435	0.621	0.184	0	Aplp2	0.493291	0.712	0.64	1.80188e-32
					Ifngr2	0.582099	0.423	0.262	6.98504e-115	Eloc	0.302718	0.368	0.563	4.05891e-07	Egr3	0.256715	0.303	0.249	1.15172e-06	Mis18a	0.372261	0.252	0.056	1.53979e-32											Hk2	0.314444	0.658	0.324	1.89917e-82	Saraf	0.393224	0.914	0.528	1.32789e-193	Ube2s	0.49296	0.648	0.683	1.2873e-07
					Dcbld2	0.581839	0.303	0.12	7.88347e-164	Ebp	0.302398	0.273	0.407	0.00120071	Rpl26	0.25658	0.933	0.924	4.02389e-51	Igf1	0.37136	0.284	0.133	8.27899e-06											Atf3	0.31442	0.842	0.615	4.42606e-22	Hspe1	0.39309	0.952	0.599	2.32846e-196	Zeb1	0.491593	0.304	0.194	1.07945e-17
					Fam13a	0.581642	0.249	0.061	2.59294e-257	Car8	0.302228	0.138	0.049	3.78058e-52	Amotl1	0.256124	0.435	0.413	0.00041076	Bax	0.371227	0.64	0.489	5.2822e-05											Arih2	0.313465	0.539	0.222	8.38066e-110	Ldlrad4	0.391069	0.434	0.107	2.49e-292	Ubxn1	0.490764	0.515	0.528	8.62347e-06
					Atn1	0.58105	0.383	0.206	4.84259e-134	Plekhg2	0.302194	0.187	0.119	5.42895e-15	Rps27	0.25604	0.896	0.882	2.7464e-29	Matr3	0.371212	0.572	0.419	0.00122753											Wsb2	0.313284	0.62	0.317	1.32721e-83	Rnh1	0.390243	0.873	0.535	4.3596e-122	Brd2	0.490686	0.645	0.688	3.91858e-07
					Phactr1	0.581043	0.239	0.011	0	Plat	0.300413	0.134	0.094	0.000192035	Atrx	0.255198	0.597	0.603	4.29463e-09	Anapc15	0.37077	0.405	0.147	7.62292e-25											Il6ra	0.312839	0.332	0.034	0	M1ap	0.389998	0.273	0.01	0	Procr	0.489668	0.109	0.035	2.28589e-22
					Dnajb4	0.579536	0.483	0.382	8.52757e-72	Bcl7c	0.298176	0.303	0.444	0.000871654	Apol6	0.254592	0.146	0.035	2.14542e-103	Elof1	0.370605	0.581	0.392	1.63938e-07											Map2k3	0.312433	0.713	0.448	5.53095e-50	Sox8	0.389413	0.374	0.029	0	Rhoc	0.489572	0.661	0.633	1.95469e-16
					Adamtsl3	0.579526	0.23	0.007	0	Prkab2	0.29786	0.146	0.099	4.90139e-08	Syt9	0.253634	0.139	0.039	7.94612e-78	Zcrb1	0.369501	0.712	0.544	0.00363936											Tm2d1	0.311637	0.717	0.342	7.40489e-112	Fry	0.388753	0.559	0.136	0	Cd93	0.488067	0.275	0.093	7.55557e-55
					Ptch1	0.578317	0.359	0.179	5.03777e-129	Jag1	0.295274	0.178	0.088	1.04145e-30	Gdf15	0.25274	0.148	0.105	8.08281e-05	Rfc3	0.368169	0.378	0.138	5.12337e-22											Eif1ax	0.311631	0.813	0.504	7.01785e-75	Prdm6	0.388719	0.437	0.013	0	Errfi1	0.486008	0.58	0.543	0.00115935
					Adcy2	0.57831	0.252	0.033	0	Enpp3	0.293434	0.122	0.041	6.38585e-49	Tmem100	0.251763	0.165	0.058	5.29956e-60	Acadl	0.367533	0.64	0.392	5.92266e-13											Fcer2a	0.311107	0.232	0.008	0	Pdia5	0.387831	0.632	0.22	6.52009e-274	Tuba1a	0.48585	0.784	0.751	3.69707e-12
					Ssh2	0.577073	0.362	0.191	6.84162e-120	Ndufs4	0.292785	0.326	0.503	3.25612e-08	Tgfbi	0.251649	0.149	0.061	2.84277e-39	Cep55	0.367282	0.252	0.009	1.40306e-267											Pfkp	0.31086	0.431	0.101	1.7802e-199	Sh2b2	0.387799	0.428	0.032	0	Trak1	0.484463	0.208	0.092	2.83596e-27
					Dram1	0.576998	0.268	0.03	0	Tmem160	0.292758	0.335	0.549	1.75193e-15	Runx3	0.251273	0.296	0.226	2.45735e-12	Eri1	0.365987	0.428	0.144	3.66553e-30											Scarb1	0.310552	0.493	0.149	1.10593e-165	Cmip	0.38702	0.613	0.162	0	Lin7a	0.484357	0.139	0.021	4.92449e-95
					Tagln2	0.575555	0.663	0.39	1.57079e-205	Mdfic	0.292429	0.169	0.112	6.76536e-11	Ptk7	0.250833	0.204	0.117	1.65486e-25	Parpbp	0.365899	0.207	0.01	2.05914e-162											Arl2bp	0.310352	0.658	0.338	2.73896e-85	Cda	0.386328	0.35	0.019	0	Mtus1	0.481489	0.196	0.122	6.74815e-09
					Irs1	0.575352	0.333	0.184	1.05076e-99	Limd2	0.291319	0.167	0.129	0.00286242	Tfcp2	0.25077	0.161	0.103	3.39943e-12	Dpy30	0.365879	0.5	0.296	4.01199e-08											Lbhd2	0.309782	0.225	0.012	0	Hoxc10	0.385808	0.587	0.177	0	Nrep	0.480551	0.329	0.259	7.98404e-08
					Ak3	0.57532	0.387	0.227	2.73729e-112	Plppr5	0.289717	0.125	0.055	9.09936e-31	Chd3	0.250092	0.34	0.303	4.23593e-05	Adgra2	0.365365	0.324	0.094	3.23552e-27											Vasp	0.308278	0.639	0.288	1.67747e-102	Mbnl1	0.384253	0.937	0.584	2.38253e-178	Smarca5	0.480418	0.539	0.584	0.0124065
					Ednra	0.574147	0.276	0.035	0	Pde5a	0.289125	0.237	0.202	0.00102936						Rbl1	0.364909	0.261	0.058	3.74964e-34											Gadd45b	0.308269	0.951	0.693	1.58304e-40	Nudcd2	0.383953	0.767	0.408	8.83151e-156	Myl12a	0.479084	0.676	0.706	1.27299e-13
					Nr4a1	0.573567	0.575	0.497	5.20317e-55	Itpr1	0.286534	0.258	0.235	0.0460494						St6galnac4	0.364312	0.437	0.252	6.43438e-07											Tns2	0.307953	0.509	0.141	1.96353e-188	Pitpnc1	0.383763	0.623	0.143	0	Ccser2	0.478496	0.38	0.339	1.59146e-06
					Stx7	0.572977	0.425	0.286	2.65542e-99	Ednra	0.286207	0.142	0.047	1.38662e-57						Gapdh	0.36393	0.901	0.733	4.95105e-10											Nrtn	0.306161	0.278	0.038	8.81669e-256	Nedd4	0.383203	0.995	0.811	4.79902e-126	Ndufs7	0.478301	0.5	0.545	0.00245102
					Id3	0.57091	0.881	0.764	4.99552e-80	Smim11	0.284609	0.292	0.437	8.91024e-05						Dlx5	0.363819	0.509	0.292	3.67647e-10											Fry	0.305165	0.459	0.147	3.35806e-139	Tspan2	0.381977	0.426	0.027	0	Cbx6	0.477693	0.243	0.153	2.252e-12
					Ctsc	0.570636	0.312	0.124	3.11736e-160	Pabpc1	0.28395	0.649	0.788	0.00618923						Prpsap1	0.362852	0.495	0.306	6.42854e-08											H2-DMb1	0.304869	0.485	0.123	1.21443e-204	Spire1	0.38095	0.587	0.111	0	Atp5a1	0.476807	0.727	0.745	8.05545e-17
					Stat5b	0.569913	0.322	0.12	5.37438e-195	Polr2f	0.283544	0.342	0.493	0.0026723						Rai14	0.362685	0.581	0.297	1.9173e-16											St13	0.304848	0.816	0.499	5.69834e-76	Rarg	0.379879	0.654	0.228	1.46437e-282	Msn	0.474471	0.601	0.609	2.11043e-14
					Ankrd11	0.56834	0.737	0.637	3.04019e-144	Plac8	0.283394	0.245	0.139	4.19617e-28						Reep4	0.362666	0.324	0.081	2.28497e-36											Elf3	0.304765	0.246	0.011	0	Snhg6	0.379537	0.68	0.274	1.63909e-237	Ptma	0.473227	0.983	0.949	1.10832e-61
					Cx3cl1	0.567683	0.245	0.021	0	Ptk7	0.282868	0.158	0.119	0.000296299						Smc3	0.361977	0.676	0.475	1.32057e-09											Psmd8	0.302673	0.84	0.572	1.05108e-53	Muc1	0.379224	0.354	0.013	0	Uqcr10	0.472984	0.665	0.676	1.57466e-13
					Prdx5	0.566518	0.773	0.689	8.30491e-123	Rxylt1	0.282509	0.222	0.329	0.00534596						Syncrip	0.361612	0.734	0.552	1.29904e-08											Kank1	0.301501	0.558	0.256	7.41116e-82	Foxc1	0.378489	0.789	0.3	4.7864e-294	Zfp36l1	0.472961	0.74	0.703	2.08988e-18
					Oasl2	0.565516	0.313	0.097	5.40072e-233	Bcap31	0.28239	0.372	0.567	5.78095e-09						Mif	0.361387	0.725	0.516	2.30338e-07											D5Ertd579e	0.30098	0.531	0.189	3.61318e-138	Cry2	0.377734	0.536	0.114	0	Fam107b	0.471069	0.211	0.08	1.56049e-36
					Tmem159	0.564458	0.324	0.139	1.46239e-158	Syde1	0.281634	0.12	0.072	2.73294e-10						Ywhae	0.36058	0.856	0.727	0.00027785											Pdia5	0.300357	0.558	0.229	1.3972e-107	Bpifb1	0.376764	0.25	0.004	0	Cd300lg	0.466373	0.125	0.047	2.4793e-18
					Asph	0.564164	0.458	0.343	8.6614e-80	Bri3	0.28088	0.384	0.569	0.00141347						Lsm5	0.360296	0.59	0.366	3.80402e-10											Wipi1	0.299978	0.723	0.418	2.04807e-69	Cnn3	0.376013	0.778	0.211	0	mt-Atp6	0.465841	0.977	0.97	7.54582e-74
					Ogt	0.563688	0.412	0.301	4.91742e-66	Hspa8	0.279851	0.855	0.917	2.72598e-11						Rac1	0.35997	0.779	0.645	4.11348e-07											Csgalnact1	0.29979	0.424	0.062	0	Rpl32	0.375778	1	0.92	5.99795e-193	Timp2	0.465812	0.58	0.565	3.34355e-11
					Col12a1	0.563513	0.525	0.213	5.23467e-253	Gng10	0.278921	0.289	0.425	0.000780817						Mnd1	0.359284	0.243	0.072	1.61085e-18											Ypel3	0.298224	0.763	0.409	2.29854e-93	Rpl22	0.375111	0.997	0.85	9.59837e-171	Bmpr1a	0.465395	0.288	0.251	0.00247443
					Slc16a2	0.563438	0.258	0.046	0	Trim12c	0.278349	0.132	0.091	1.1585e-05						Ggh	0.358566	0.635	0.42	5.95254e-09											Hcfc1r1	0.297759	0.759	0.452	1.86894e-70	Micall1	0.373723	0.399	0.059	0	Hadhb	0.463864	0.341	0.323	0.00696369
					Pcdh19	0.562575	0.241	0.047	0	Parp14	0.278279	0.169	0.108	1.92197e-11						Cep57	0.358346	0.387	0.166	2.0281e-15											Mall	0.297588	0.327	0.029	0	Hspb11	0.373246	0.649	0.235	2.95051e-261	Adgrl3	0.463058	0.125	0.008	2.50498e-201
					Rbm39	0.56256	0.906	0.801	5.3591e-169	Stat5b	0.277237	0.167	0.133	0.00590519						Itgb1	0.358184	0.847	0.744	0.00202012											Foxd1	0.294317	0.238	0.021	0	Tns2	0.372998	0.574	0.131	0	Galnt16	0.462871	0.129	0.002	0
					Nedd9	0.562472	0.46	0.325	1.49932e-78	Slc8a1	0.277167	0.117	0.051	1.46735e-26						Tmem86a	0.35786	0.315	0.115	7.03598e-15											Gm15270	0.294071	0.256	0.045	5.17557e-171	Gpc6	0.37271	0.665	0.147	0	Hspb8	0.462564	0.139	0.015	1.5876e-135
					Ncald	0.561739	0.271	0.098	9.9464e-163	Myof	0.275044	0.15	0.094	9.75804e-12						Cfh	0.357854	0.919	0.696	6.87854e-07											Runx3	0.294065	0.538	0.22	2.90316e-99	Auts2	0.372379	0.725	0.306	2.56155e-216	Perp	0.462414	0.121	0.009	9.07536e-179
					Eif4a2	0.561202	0.658	0.567	6.6984e-119	Tbc1d2b	0.273907	0.154	0.099	2.37745e-11						Tmbim6	0.35774	0.806	0.682	6.479e-06											Actb	0.291593	0.988	0.956	1.27799e-23	Gm15867	0.372279	0.398	0.015	0	Plekhh3	0.462258	0.212	0.119	3.43801e-15
					Ints6	0.560349	0.346	0.236	1.85481e-59	Gjc1	0.273167	0.171	0.066	3.1165e-52						44986	0.357267	0.252	0.063	4.03433e-24											Irf2bpl	0.291056	0.667	0.385	8.32199e-56	Rrbp1	0.371852	0.995	0.822	1.9808e-69	Rheb	0.462084	0.537	0.576	0.000153715
					Calu	0.559907	0.75	0.654	2.82023e-130	Tm2d2	0.271791	0.272	0.423	4.02081e-07						Gtf2a2	0.356826	0.577	0.4	5.10407e-06											Eif3m	0.29105	0.881	0.559	4.96102e-74	Maff	0.370498	0.713	0.363	1.41003e-130	mt-Co2	0.46121	0.957	0.947	6.46112e-70
					Map4	0.559376	0.444	0.308	1.27493e-89	Gtf2h5	0.271215	0.369	0.586	8.57591e-14						Adam12	0.356471	0.55	0.31	7.50102e-12											Chmp4b	0.290925	0.86	0.557	5.82489e-61	Fibin	0.369944	0.774	0.433	1.64724e-110	Myadm	0.461203	0.265	0.194	9.08691e-07
					Syne2	0.559195	0.278	0.084	1.19783e-207	Casp1	0.270193	0.106	0.042	5.81051e-30						Cenpk	0.356201	0.333	0.052	7.96098e-72											Dctn3	0.290434	0.621	0.474	2.25901e-07	Smim7	0.368912	0.875	0.481	2.00319e-189	Calm3	0.459737	0.508	0.525	3.6194e-05
					Btbd7	0.557922	0.511	0.4	1.64695e-87	Porcn	0.270119	0.136	0.076	7.46796e-17						Ptpra	0.356182	0.586	0.354	5.85814e-09											Bhlhe40	0.289166	0.799	0.495	7.66043e-50	Txndc5	0.368897	0.849	0.488	4.00832e-144	Gm13861	0.459607	0.132	0.001	0
					Ube2d3	0.557275	0.785	0.707	1.59653e-116	Chchd2	0.269998	0.784	0.874	0.00611634						Ehmt2	0.356151	0.482	0.244	1.03861e-14											Rock1	0.288638	0.843	0.561	1.94466e-54	Matn2	0.368658	0.433	0.026	0	Unc45a	0.459342	0.229	0.161	1.1407e-07
					Idh1	0.555732	0.346	0.217	5.57117e-82	Cnrip1	0.269046	0.12	0.08	7.96306e-06						Psap	0.356023	0.878	0.728	4.33078e-10											Ssu72	0.288586	0.746	0.424	9.47131e-75	Cmtm5	0.367608	0.351	0.004	0	Cd248	0.459254	0.125	0.013	9.35559e-132
					Ncam1	0.555676	0.481	0.385	5.08576e-65	Snrpb2	0.267409	0.266	0.394	8.48296e-05						Cwc15	0.355691	0.653	0.494	0.000147967											Sobp	0.287327	0.573	0.253	1.07913e-91	Manf	0.366226	0.955	0.683	6.84585e-95	Drap1	0.458438	0.573	0.623	3.88767e-06
					Prr16	0.554915	0.251	0.014	0	Dynlrb1	0.265707	0.365	0.577	6.48385e-13						Cox6b1	0.355374	0.856	0.73	0.000683817											Pebp1	0.287289	0.936	0.695	2.05503e-49	Tmem238	0.365531	0.679	0.289	1.13863e-198	Ubr5	0.45752	0.404	0.4	0.00948498
					Vmp1	0.552548	0.4	0.334	8.46501e-43	Gab1	0.264622	0.184	0.149	0.00322886						Rgs10	0.355092	0.482	0.183	6.3842e-28											Rala	0.286718	0.687	0.415	2.41572e-57	Zfp593	0.365306	0.578	0.179	1.02294e-291	Naf1	0.456736	0.225	0.164	9.80709e-06
					Itm2a	0.55252	0.378	0.164	4.2761e-169	Tsen34	0.264252	0.283	0.411	0.00587761						Tcirg1	0.354347	0.383	0.158	2.13172e-15											Thoc7	0.286692	0.828	0.505	1.27873e-65	Wdr1	0.365235	0.817	0.422	4.5251e-187	Dbi	0.455848	0.607	0.63	1.54421e-09
					Il10rb	0.551801	0.304	0.102	3.51332e-209	Bnip3l	0.264022	0.376	0.543	0.00989404						Nfyb	0.353976	0.392	0.218	6.68146e-06											Slc35b2	0.286572	0.716	0.409	1.56891e-68	Cnnm4	0.363499	0.459	0.107	0	Cfl1	0.455592	0.856	0.821	3.768e-29
					Ahcyl2	0.551761	0.33	0.182	1.86314e-94	Amot	0.26332	0.122	0.044	4.89896e-45						Rbmx	0.353878	0.396	0.149	1.69652e-20											Ets1	0.286227	0.738	0.227	7.29905e-223	Atp5md	0.363067	0.95	0.638	7.31226e-132	Stim1	0.455512	0.269	0.192	1.40911e-09
					Dst	0.55151	0.564	0.456	8.2159e-82	Man2a1	0.263246	0.186	0.14	2.20787e-05						Mcm5	0.353476	0.365	0.089	1.76968e-39											Ehd3	0.286104	0.428	0.149	1.3609e-106	Arl3	0.362901	0.83	0.406	1.43412e-211	Asap2	0.455498	0.253	0.179	5.94966e-09
					45177	0.550728	0.379	0.183	1.08207e-155	Plxnd1	0.261777	0.28	0.145	3.30707e-43						Ugp2	0.353403	0.532	0.272	3.62872e-14											Mrpl17	0.284428	0.774	0.494	1.47791e-55	Ltv1	0.362724	0.618	0.204	2.55649e-288	Entpd1	0.455369	0.195	0.038	8.23241e-94
					Tmem50a	0.550703	0.701	0.625	1.86105e-124	Tlcd2	0.261601	0.142	0.099	4.72715e-06						Snrpa1	0.352366	0.55	0.331	2.23846e-08											Sec14l1	0.284254	0.504	0.171	6.2982e-135	Mapre3	0.362485	0.566	0.172	3.95915e-299	Serpinb6a	0.455363	0.488	0.471	9.84744e-08
					Lnpep	0.550676	0.421	0.302	4.84033e-76	Tbca	0.261244	0.439	0.621	0.000448638						Rbms3	0.352256	0.423	0.237	6.1576e-07											Cep85l	0.283827	0.344	0.08	6.0137e-162	Ndn	0.361565	0.434	0.037	0	Fads3	0.453881	0.327	0.295	0.00958928
					Ppp1r15a	0.550465	0.705	0.624	2.72154e-95	Rdh10	0.260015	0.145	0.105	4.17938e-05						Psma4	0.352255	0.748	0.609	0.00675329											Tgfb3	0.28357	0.502	0.142	7.53187e-175	Adgra3	0.361216	0.638	0.222	1.09437e-266	Ndufb10	0.453141	0.6	0.653	3.52222e-07
					Dnajb1	0.549609	0.588	0.561	6.09544e-37	Bgn	0.259718	0.93	0.864	7.40994e-05						Lsm8	0.351382	0.495	0.307	9.40251e-08											Serpini1	0.283124	0.255	0.023	0	Ndufa4l2	0.360871	0.33	0.113	1.4495e-129	Cox7a2	0.452787	0.697	0.713	1.90614e-15
					Zcchc14	0.548471	0.427	0.302	1.07521e-78	Sp100	0.258376	0.148	0.097	5.70359e-08						Fen1	0.350798	0.329	0.095	4.35394e-27											Cdk2ap1	0.282423	0.662	0.373	4.0302e-62	Tsn	0.360622	0.889	0.531	8.95746e-145	Purb	0.451914	0.577	0.613	6.89014e-08
					Ptpn1	0.547748	0.496	0.404	1.85682e-68	Gpsm3	0.257973	0.128	0.078	9.47545e-10						Ccni	0.350623	0.608	0.433	1.84594e-05											Tubb4b	0.282292	0.822	0.625	8.26154e-18	Scp2	0.360532	0.902	0.491	4.15237e-212	Trpv2	0.450913	0.152	0.036	5.05749e-59
					Rab11fip2	0.546926	0.322	0.163	1.08686e-113	Capza2	0.257495	0.382	0.567	1.82589e-05						Car8	0.349743	0.203	0.053	9.48454e-19											Mir99ahg	0.281811	0.459	0.158	2.869e-115	Ezr	0.358437	0.508	0.21	4.34704e-148	Ndufs5	0.448874	0.628	0.653	1.11469e-11
					Rgcc	0.546539	0.64	0.521	1.57636e-65	Otulinl	0.257408	0.106	0.023	1.25984e-86						Elob	0.349506	0.919	0.79	6.10928e-06											Mgst2	0.281723	0.218	0.024	1.32748e-245	Klf4	0.358299	0.968	0.72	1.72757e-66	Stk39	0.448726	0.215	0.162	0.000722706
					Mprip	0.545684	0.625	0.532	6.04888e-111	Sulf1	0.257339	0.151	0.074	2.03509e-25						Ywhab	0.349262	0.797	0.626	1.65967e-07											Dhcr24	0.279402	0.332	0.053	2.44309e-255	Extl1	0.358216	0.391	0.014	0	Tnfsf12	0.448634	0.272	0.203	6.14274e-07
					Ptgfrn	0.54537	0.337	0.203	2.78138e-85	Fam13a	0.255538	0.12	0.072	6.55852e-10						Cops9	0.348679	0.779	0.606	1.82638e-05											Prdm6	0.278498	0.316	0.024	0	Rftn2	0.35796	0.665	0.262	1.30711e-229	Zfp467	0.448405	0.163	0.075	4.79579e-18
					Tnfrsf21	0.544647	0.285	0.087	4.39854e-219	Grcc10	0.255306	0.473	0.671	0.00538465						Fam92a	0.348397	0.477	0.308	9.29429e-05											Pgk1	0.277995	0.727	0.411	5.40732e-69	Cnpy2	0.357374	0.976	0.684	1.65405e-101	Pacsin2	0.446318	0.263	0.185	5.46527e-09
					Sbf2	0.543588	0.347	0.194	1.01514e-98	Cmtm3	0.254302	0.175	0.13	0.000107758						Trappc1	0.348374	0.414	0.258	2.33158e-05											Enc1	0.277287	0.321	0.074	2.46006e-148	Adgrg6	0.356952	0.393	0.066	0	Sod3	0.446066	0.181	0.07	3.92493e-30
					BC005537	0.543232	0.592	0.534	2.36879e-72	44987	0.252639	0.315	0.454	0.00289738						Htra1	0.347921	0.514	0.32	1.02121e-06											Lpar4	0.277283	0.325	0.041	0	Rps13	0.356659	0.999	0.893	6.3138e-137	Crem	0.445829	0.187	0.129	0.000228302
					Foxn3	0.542264	0.611	0.522	2.90336e-93	Tspan7	0.2512	0.153	0.07	2.23024e-31						Sclt1	0.346657	0.342	0.102	5.73088e-28											Il11ra1	0.276905	0.434	0.1	9.73365e-207	Phlda2	0.35644	0.295	0.016	0	Dnaja1	0.44562	0.741	0.768	1.05564e-11
					Mat2a	0.541673	0.595	0.538	2.15834e-60	Trim12a	0.250916	0.136	0.082	2.3283e-11						Ndufa2	0.346114	0.838	0.726	5.5737e-05											Fkbp3	0.276503	0.802	0.455	3.6007e-77	Ephb2	0.356295	0.383	0.02	0	Rab11b	0.445587	0.464	0.502	0.0102786
					Wif1	0.540804	0.618	0.345	9.05397e-210											P3h3	0.346003	0.55	0.388	0.000106204											Tnfrsf21	0.275987	0.436	0.092	9.26467e-229	Rpl18	0.356217	0.999	0.905	6.54084e-127	mt-Co3	0.444261	0.975	0.967	6.99858e-70
					Zfp503	0.54041	0.31	0.16	5.5301e-98											U2af1	0.345032	0.73	0.539	3.68653e-07											Esyt2	0.275495	0.663	0.337	3.48247e-84	Eid1	0.355969	0.943	0.608	1.14684e-154	Adh7	0.443425	0.144	0.011	4.37966e-197
					Ier5l	0.539784	0.322	0.131	7.1407e-147											1110004F10Rik	0.344853	0.68	0.54	0.00143641											Pik3ca	0.27547	0.514	0.266	5.6881e-56	Rpl13a	0.355878	0.999	0.917	5.80329e-142	Carmn	0.443415	0.127	0.03	1.11209e-47
					Enpp3	0.539726	0.239	0.03	0											Ski	0.344493	0.59	0.418	6.92626e-05											Mir100hg	0.274222	0.369	0.088	9.80012e-163	Slc41a1	0.355194	0.546	0.144	0	Osmr	0.442837	0.196	0.145	0.0151861
					Man2a1	0.539268	0.32	0.128	1.37972e-160											Thoc7	0.344231	0.712	0.513	9.9694e-09											Gucy2g	0.274113	0.248	0.006	0	Nphp1	0.354916	0.446	0.087	0	Gpr20	0.442779	0.14	0	0
[truncated: 959 more rows]
[truncated: 35 more columns]
