# Supplementary material for: SOXC are critical regulators of adult bone mass
Source: Nat Commun. 2024 Apr 5;15:2956. doi: 10.1038/s41467-024-47413-2 (PMC10997656; doi:10.1038/s41467-024-47413-2)
Supplement: Supplementary file 5 — Supplementary Dataset 2 [file 41467_2024_47413_MOESM5_ESM.xlsx]

## Sheet: Supplementary Data 2a
Supplementary Data 2a. Lists of genes differentially expressed in bone and bone marrow cells from 7-week-old SOXCOsxCre mice (related to Figs. 4 and 5). Logarithmic fold-change values (avg_log2FC) of average gene expression levels between control and SOXCOsxCre cells are reported along with the percentages of cells expressing the gene in control (pct.1) and mutant (pct.2) clusters. Adjusted p-val…
1. Sca1+ MSCs					2. Lepr+ MSCs					3. Lepr+ OPs					4. PreOBs					5. Proliferating preOBs					6. OBs					7. GP-derived OBs					8. Hypertrophic chondrocytes					9. GP chondrocytes					10. Pericytes
gene	avg_log2FC	pct.1	pct.2	p_val_adj	gene	avg_log2FC	pct.1	pct.2	p_val_adj	gene	avg_log2FC	pct.1	pct.2	p_val_adj	gene	avg_log2FC	pct.1	pct.2	p_val_adj	gene	avg_log2FC	pct.1	pct.2	p_val_adj	gene	avg_log2FC	pct.1	pct.2	p_val_adj	gene	avg_log2FC	pct.1	pct.2	p_val_adj	gene	avg_log2FC	pct.1	pct.2	p_val_adj	gene	avg_log2FC	pct.1	pct.2	p_val_adj	gene	avg_log2FC	pct.1	pct.2	p_val_adj
Apod	2.2274	0.504	0.191	6.03385e-06	Mdk	1.4778	0.72	0.168	2.96389e-129	Mdk	1.71425	0.603	0.122	1.42523e-83	Mdk	1.34239	0.511	0.081	1.22358e-71	Mdk	1.68984	0.71	0.123	2.01903e-09	Sox4	0.909103	0.756	0.398	0	AY036118	1.16123	0.868	0.791	3.36592e-20	Scrg1	0.554329	0.866	0.758	0.00024134	Hist1h1c	0.502893	0.765	0.618	4.25024e-05	Mt1	1.04631	0.705	0.545	0.0390772
Sparcl1	1.98784	0.304	0.103	0.0348924	Sox4	0.911668	0.74	0.41	8.1775e-51	Snorc	0.842757	0.263	0.144	6.42053e-05	Sox4	1.0199	0.639	0.25	1.01087e-53	Pfdn5	-0.925387	0.855	0.954	8.46407e-09	Col2a1	0.748817	0.967	0.886	0	Car2	1.05677	0.367	0.257	0.0139369	Ptma	0.491439	0.97	0.89	0.000755832	C1qtnf3	0.395084	0.867	0.697	5.64817e-06	Gadd45b	0.96437	0.801	0.642	0.0197694
Igfbp5	1.79524	0.76	0.544	8.10087e-05	Sfrp1	0.662073	0.602	0.327	1.66421e-31	Tubb5	0.831744	0.594	0.378	6.72307e-19	Npy	0.834404	0.127	0.047	0.000402622	Timp1	-0.964763	0.597	0.831	0.0485022	Basp1	0.7222	0.47	0.218	3.17002e-276	Gm42418	0.727806	1	1	3.09159e-50	Fxyd2	0.472157	0.949	0.927	0.0350476	H3f3b	0.371915	1	0.997	0.000829387	Nr4a2	0.898605	0.494	0.294	0.0090189
Fmo2	1.62863	0.28	0.044	3.75627e-05	Tubb5	0.587225	0.662	0.435	2.84492e-26	Col2a1	0.827971	0.753	0.553	1.06094e-13	Col2a1	0.654957	0.793	0.53	9.79532e-20						Gm26917	0.721714	0.63	0.523	1.55704e-43	Ptma	0.637492	0.82	0.818	1.50846e-08	Matn3	0.466302	0.92	0.896	0.000250857	Phlda1	0.31693	0.928	0.852	0.0424112	Cebpb	0.862303	0.812	0.631	0.00467557
H2-K1	1.4112	0.84	0.544	6.90385e-10	Rbp1	0.548981	0.477	0.217	1.09023e-27	Sox4	0.826204	0.511	0.258	6.19594e-24	Vcan	0.638769	0.597	0.392	2.10668e-14						Tubb5	0.553015	0.857	0.731	4.01794e-294	Lars2	0.628992	0.627	0.564	0.0269218	Fmod	0.440733	0.869	0.772	0.0143671	Cited1	0.273027	0.413	0.288	0.0403559	Pde4b	0.805525	0.413	0.219	0.044426
B2m	1.30955	0.928	0.809	8.9196e-14	Sfrp2	0.542431	0.313	0.107	4.09665e-25	Car3	0.746733	0.657	0.493	7.60523e-09	mt-Nd3	0.591649	0.781	0.684	1.04388e-14						Ptma	0.520937	0.976	0.976	0	Rpsa	0.623972	0.897	0.895	0.000118199	Mfge8	0.429865	0.97	0.955	0.000802194	Rps29	0.261747	1	1	3.87354e-08	Rps3a1	0.541079	0.96	0.861	0.000310766
H2-D1	1.28882	0.864	0.706	6.73242e-08	Col2a1	0.542032	0.825	0.65	2.54372e-15	Stmn1	0.700042	0.312	0.128	1.45655e-14	Marcksl1	0.572504	0.515	0.197	4.99674e-32						Vim	0.507623	0.965	0.959	1.49781e-140	Rps28	0.614531	0.794	0.793	6.71537e-07	Cnmd	0.426687	0.973	0.958	0.0115748	Gm10076	0.253187	0.97	0.977	0.045926	Ptma	0.358937	0.983	0.963	0.00695224
Akap12	1.2119	0.312	0.103	0.0212106	Sox9	0.50343	0.284	0.102	5.45744e-20	Vcan	0.658908	0.338	0.182	8.78191e-09	Podxl2	0.569813	0.356	0.094	4.53863e-30						Prdx2	0.444947	0.845	0.786	8.92209e-181	Rpl41	0.5833	0.875	0.856	4.06666e-09	Epyc	0.380659	0.801	0.739	0.0366876	Bglap3	-0.305458	0.852	0.863	0.00124239	Higd1b	-0.74907	0.382	0.588	0.00568184
Ifi27l2a	1.20114	0.2	0.025	0.00189904	Fbn2	0.487184	0.382	0.177	1.14893e-20	Col11a1	0.632608	0.777	0.586	2.10183e-11	Pi15	0.553406	0.342	0.124	6.28404e-19						Tuba1a	0.378492	0.911	0.886	1.44576e-116	Rps29	0.479548	0.81	0.844	0.00104993	Hk2	0.363263	0.699	0.528	0.019695	Gpx3	-0.443299	0.859	0.903	0.0319268
Lepr	1.01275	0.328	0.064	2.42123e-05	Gm13889	0.460616	0.301	0.143	3.8721e-13	Hapln1	0.617453	0.208	0.102	0.000167022	Irx3	0.549697	0.586	0.372	1.77131e-13						Car2	0.370389	0.452	0.272	2.65892e-129	Malat1	0.466465	0.99	0.988	0.0352216	Nrep	0.36198	0.759	0.596	0.00121915	Pfdn5	-0.578433	0.978	0.992	1.94595e-50
Sox4	0.880162	0.536	0.284	0.0101708	Adh1	0.44698	0.362	0.175	2.09685e-17	Ptma	0.581967	0.926	0.851	1.95186e-28	Fbn2	0.53685	0.392	0.141	4.45461e-25						Rps3a1	0.348942	0.961	0.969	5.49098e-140	Rpl38	0.43127	0.807	0.832	0.00125362	Lxn	0.331225	0.821	0.702	0.0456885	Bglap	-0.630756	0.993	1	0.000142439
H2-Q7	0.877898	0.32	0.069	8.57731e-05	Hk2	0.445336	0.558	0.422	4.92373e-05	Tmsb10	0.578245	0.843	0.775	1.80191e-16	Tmsb10	0.519871	0.898	0.815	2.15793e-24						Gm10076	0.332283	0.862	0.856	4.51278e-55	Nme2	-0.324266	0.547	0.776	0.021091	P4hb	0.329727	0.961	0.919	0.00129377	Spp1	-0.635511	0.491	0.672	8.80258e-05
Abca8a	0.861007	0.32	0.088	0.00599099	Ptma	0.443179	0.98	0.952	3.17316e-34	Podxl2	0.577062	0.266	0.063	6.15741e-23	Sfrp2	0.50662	0.129	0.025	5.1943e-10						Atpif1	0.330358	0.774	0.673	3.11641e-112	Gadd45g	-0.335898	0.434	0.659	0.00116651	P3h1	0.329232	0.857	0.702	2.78704e-06	Bglap2	-0.750448	0.985	0.992	1.95933e-09
Ifitm3	0.800216	0.84	0.804	0.00319859	Tmsb10	0.437525	0.922	0.824	6.20762e-20	Plac8	0.565017	0.254	0.123	1.01951e-06	Hapln1	0.506473	0.199	0.09	2.80689e-05						Tmsb10	0.32842	0.943	0.941	2.12182e-165	mt-Nd1	-0.348562	0.839	0.947	3.49502e-06	Marcksl1	0.297131	0.387	0.177	1.29046e-05
Rpl37	0.788823	0.92	0.902	2.24057e-07	Ptx3	0.435161	0.636	0.443	3.85589e-11	Sox9	0.558747	0.315	0.144	1.06584e-10	Adamts18	0.505153	0.305	0.087	4.77712e-22						Hrc	0.327711	0.506	0.344	6.97303e-118	Klf2	-0.348643	0.312	0.518	0.0109215	Rarres1	0.286579	0.539	0.343	0.00102742
Brd2	0.7341	0.568	0.294	0.0377732	C4b	0.434597	0.714	0.528	9.19051e-14	Pi15	0.548605	0.203	0.05	7.6247e-15	Col10a1	0.496974	0.448	0.292	0.000485639						Cd24a	0.32668	0.293	0.107	2.6275e-192	Car3	-0.348747	0.678	0.871	0.00191971	Cd24a	0.282445	0.914	0.815	0.0043687
Cyp1b1	0.710646	0.272	0.044	7.78262e-05	Phex	0.403073	0.234	0.113	1.20193e-08	Mfap2	0.544339	0.357	0.163	3.748e-13	Ptma	0.462658	0.967	0.914	1.6663e-31						Cthrc1	0.307169	0.884	0.857	1.49735e-54	Zfp36l1	-0.355776	0.273	0.458	0.046789	Crip1	0.280806	0.723	0.517	0.0022865
Plac8	0.707846	0.232	0.02	2.13816e-05	Flna	0.397633	0.611	0.427	2.71917e-13	Rps3a1	0.536092	0.906	0.851	4.93684e-13	Atpif1	0.462266	0.68	0.474	4.992e-12						Podxl2	0.305432	0.671	0.525	9.78425e-114	B2m	-0.357789	0.633	0.826	0.0152434	Rps29	0.273075	1	1	0.00111737
Rps29	0.700955	0.992	0.961	4.29828e-08	Rps3a1	0.395084	0.961	0.895	1.06762e-12	Sfrp2	0.532144	0.146	0.039	1.36877e-08	S100b	0.455533	0.487	0.305	3.19402e-08						Klf6	0.298471	0.8	0.771	1.25396e-37	Cst3	-0.369186	0.749	0.918	2.79191e-12	Rpl38	0.269762	1	0.997	0.00104254
Cd200	0.700241	0.576	0.328	0.0394345	Stmn1	0.392533	0.271	0.112	2.49618e-15	Fbn2	0.525643	0.331	0.152	2.97719e-12	Car2	0.445015	0.317	0.175	5.46139e-06						Mast4	0.295936	0.511	0.416	7.71605e-45	Tmem59	-0.374964	0.338	0.573	0.00246831	Ier3ip1	0.268869	0.952	0.935	0.00521556
Bst2	0.696913	0.504	0.24	0.0305967	Cdkn1c	0.388342	0.36	0.213	1.62698e-08	Acan	0.523711	0.155	0.071	0.00482566	Ndnf	0.444944	0.543	0.359	1.51225e-08						Thbs1	0.293604	0.898	0.895	3.85652e-44	Cpz	-0.384519	0.215	0.42	0.00360278	Cd9	-0.269083	1	1	2.47399e-05
Rps27	0.676309	0.88	0.892	0.00247018	Podxl2	0.37903	0.261	0.079	7.19396e-23	Gm13889	0.498325	0.32	0.163	8.25632e-08	Slc38a2	0.433163	0.801	0.698	6.42664e-06						Zfand5	0.293466	0.838	0.815	1.49096e-34	Nupr1	-0.397376	0.768	0.897	0.000121222	Ctsl	-0.279424	0.938	0.966	0.000454419
Isg15	0.673422	0.36	0.103	0.000694421	Spon2	0.369944	0.244	0.084	3.11558e-17	Atpif1	0.473487	0.52	0.323	7.0814e-10	Rps29	0.429285	0.97	0.954	1.94446e-30						Serpinh1	0.291533	0.982	0.987	3.4481e-235	Gpx3	-0.398226	0.248	0.455	0.00251916	Hpgd	-0.386104	0.887	0.952	0.00384819
Rps28	0.605707	0.936	0.907	0.000385173	Rps29	0.3681	0.976	0.963	6.23211e-15	Rpl37	0.464129	0.874	0.838	6.74217e-13	Dclk1	0.413704	0.361	0.164	2.12511e-13						Tnfrsf12a	0.284825	0.474	0.419	4.96256e-16	Cpe	-0.413446	0.576	0.81	5.57781e-05	Pfdn5	-0.671778	0.976	0.994	4.12274e-38
Ptma	0.595845	0.952	0.971	0.000120001	Dync1i2	0.367781	0.626	0.469	3.81655e-09	1110038B12Rik	0.453142	0.26	0.135	1.7368e-05	Tcim	0.404715	0.268	0.101	5.54737e-13						Loxl2	0.283474	0.762	0.696	5.68267e-38	Tm4sf1	-0.418202	0.158	0.312	0.0385587	Bglap	-0.685389	1	0.997	0.0376013
Gbp2b	0.579386	0.144	0.01	0.0223027	Rps28	0.365939	0.949	0.891	1.04943e-15	Marcksl1	0.450477	0.457	0.282	6.7255e-08	Vegfa	0.403847	0.467	0.298	1.50264e-06						Slc38a2	0.282906	0.877	0.86	1.06846e-51	Lgals1	-0.418529	0.469	0.686	0.00728608	Cytl1	-0.728894	0.679	0.837	0.0106131
Marcksl1	0.549652	0.296	0.074	0.00672888	Kalrn	0.364395	0.414	0.268	1.17775e-07	Flna	0.449739	0.468	0.297	3.30721e-08	Rpl38	0.40237	0.959	0.919	1.49568e-24						Rps29	0.281014	0.979	0.984	6.67866e-103	Emp3	-0.42049	0.206	0.405	0.00110127	Bglap2	-0.853965	0.979	0.994	0.0189844
Pla2g4a	0.548993	0.176	0.025	0.0447249	Plac8	0.360112	0.438	0.279	2.24164e-07	Nrep	0.447894	0.314	0.196	0.00366629	Stmn1	0.402231	0.257	0.105	6.21306e-10						Fscn1	0.276513	0.436	0.245	1.21347e-146	Rgs3	-0.421033	0.248	0.448	0.00376853
Rpl37a	0.53528	0.96	0.956	8.20059e-06	Prdx2	0.355144	0.675	0.523	5.90586e-09	Prdx2	0.447801	0.579	0.433	7.60925e-06	Rpl39	0.400039	0.951	0.92	5.94267e-21						Cacnb3	0.275123	0.591	0.436	2.15899e-117	Nrp2	-0.429422	0.424	0.674	0.000525711
Rpl41	0.502335	0.984	0.966	6.80041e-05	Tuba1a	0.354152	0.846	0.744	1.72598e-11	Ppa1	0.447278	0.233	0.133	0.0101206	Rps3a1	0.397774	0.94	0.92	1.2889e-13						Pdgfrl	0.268085	0.537	0.403	3.21504e-81	Ifitm2	-0.432823	0.325	0.549	0.00176243
Rps21	0.497935	0.928	0.946	0.03235	Rpl38	0.338524	0.947	0.877	8.67407e-13	Rps28	0.446517	0.912	0.863	5.42026e-14	Rps28	0.395304	0.952	0.935	1.9674e-24						Mdm2	0.266951	0.512	0.43	8.27787e-32	Pnrc1	-0.433778	0.267	0.454	0.0183074
Rps26	0.49298	0.944	0.912	0.0289181	Mfap2	0.338465	0.323	0.161	1.4987e-11	Tuba1a	0.444994	0.717	0.592	2.20851e-06	Btg1	0.390392	0.81	0.713	2.86019e-06						Marcksl1	0.259041	0.35	0.156	4.80364e-176	Mcl1	-0.439962	0.209	0.39	0.0102043
Rpl39	0.473593	0.92	0.931	0.0240127	Pi15	0.33274	0.12	0.02	2.29134e-14	Rpl39	0.426255	0.888	0.839	9.33076e-10	Rps21	0.38812	0.937	0.899	1.026e-19						Nt5dc2	0.25865	0.688	0.588	3.81112e-76	Ifrd1	-0.44255	0.286	0.489	0.015298
Rpl35a	0.469262	0.952	0.946	0.0081642	Il17ra	0.332373	0.438	0.295	3.30873e-06	Rps26	0.425872	0.901	0.833	4.04094e-12	Rpl37	0.376093	0.947	0.923	1.13761e-22						Rpl38	0.257042	0.974	0.978	1.77614e-84	Sparc	-0.452856	1	1	1.18287e-50
Col1a1	-0.616251	1	1	0.00022258	Stox2	0.33216	0.46	0.29	7.75813e-10	Atp5k	0.419897	0.532	0.418	0.0340007	Sox9	0.376053	0.404	0.194	7.53857e-14						Col11a1	0.255454	0.992	0.989	4.02938e-92	Mt1	-0.454609	0.453	0.671	0.000848501
Cd81	-0.620392	0.84	0.902	0.00108949	Atpif1	0.330542	0.555	0.39	1.40239e-08	Gm26917	0.415921	0.579	0.448	0.0118508	Cp	0.373154	0.738	0.59	5.63771e-07						Col10a1	0.251719	0.502	0.474	0.0493053	Satb2	-0.457649	0.151	0.322	0.00446468
Col1a2	-0.620604	1	1	6.70376e-05	Rspo2	0.330384	0.437	0.295	2.5174e-06	Postn	0.413958	0.34	0.2	2.67583e-05	Atp5md	0.367212	0.62	0.422	1.36766e-07						Dstn	0.251307	0.883	0.879	1.54168e-64	Phlda1	-0.458372	0.158	0.31	0.0372513
Pfdn5	-0.640255	0.776	0.907	1.30659e-05	Marcksl1	0.329319	0.624	0.437	4.39796e-09	Sfrp1	0.406729	0.384	0.217	1.59435e-07	Hk2	0.36694	0.448	0.312	0.00103242						Rgs2	0.25094	0.425	0.339	4.62886e-32	Ssr3	-0.462411	0.222	0.39	0.0194702
Col5a2	-0.670585	0.832	0.907	0.0301243	Cpxm1	0.326581	0.654	0.486	6.03748e-09	Rbp1	0.400333	0.295	0.137	6.90765e-09	Gm26917	0.36672	0.653	0.406	2.28961e-14						Gpx3	-0.272253	0.669	0.726	9.50551e-27	Col5a1	-0.46316	0.219	0.425	0.000589736
Serf2	-0.702815	0.872	0.946	0.00036416	Rpl6	0.316981	0.959	0.914	4.69021e-14	Rpl38	0.398049	0.892	0.839	4.65379e-10	Basp1	0.357379	0.275	0.12	1.91967e-09						Nrp1	-0.273727	0.297	0.454	1.37017e-110	Ptgis	-0.468548	0.264	0.467	0.00347684
Sparc	-0.727189	1	1	4.66764e-08	Serpinh1	0.305747	0.94	0.881	1.38573e-10	Gm42418	0.394303	1	1	0.000601828	Tsix	0.355127	0.312	0.137	2.50621e-11						Fxyd5	-0.279901	0.259	0.425	2.47562e-114	Sgms2	-0.474518	0.415	0.626	0.00941936
Clec11a	-0.770165	0.608	0.77	0.0175692	Malat1	0.301578	0.998	0.991	0.0433089	Rpl6	0.393465	0.906	0.897	1.3389e-10	Hnrnpa1	0.348928	0.691	0.523	4.29135e-05						Bglap	-0.292721	1	1	5.45852e-109	mt-Cytb	-0.475696	0.916	0.985	3.62923e-19
Mmp14	-0.790649	0.648	0.789	0.0446458	Actg1	0.296106	0.947	0.881	5.09412e-10	Cnn3	0.393394	0.406	0.277	0.00163129	Wif1	0.345509	0.866	0.764	2.10161e-05						Fos	-0.297693	0.887	0.921	1.14565e-46	mt-Co3	-0.478753	0.968	0.992	2.33512e-23
Ogn	-0.798762	0.744	0.848	0.0024436	Mir100hg	0.287973	0.343	0.231	0.000813964	Rpl36a	0.393263	0.731	0.621	7.33775e-05	Thbs1	0.343661	0.613	0.447	0.00150616						Tmem176a	-0.308455	0.922	0.956	3.99184e-125	Tmem176a	-0.482165	0.363	0.576	0.00524024
Lgals1	-0.803624	0.856	0.941	9.69609e-06	Snorc	0.287955	0.31	0.18	9.87373e-07	Cdkn1c	0.392801	0.254	0.124	3.5234e-06	Fscn1	0.34326	0.386	0.146	7.73489e-21						Fxyd6	-0.318274	0.563	0.674	2.1727e-78	Col1a1	-0.487395	0.994	0.999	2.0297e-57
Itm2a	-0.813372	0.712	0.848	0.00259921	Dstn	0.284287	0.844	0.753	6.36051e-07	Fn1	0.385147	0.548	0.412	0.00578462	Stox2	0.340227	0.461	0.258	2.44207e-10						Col3a1	-0.341713	0.176	0.272	1.42872e-46	Ost4	-0.488151	0.244	0.431	0.00716802
Aebp1	-0.826971	0.624	0.828	0.000287452	Scube1	0.275478	0.164	0.039	1.62222e-15	Rps29	0.38259	0.957	0.941	2.67027e-12	1110038B12Rik	0.338336	0.419	0.214	5.84397e-12						Pcolce	-0.342302	0.742	0.826	8.90831e-85	Mlip	-0.489036	0.08	0.216	0.00722893
Ncam1	-0.838936	0.368	0.613	0.00806533	Egr3	0.274171	0.453	0.324	3.28222e-05	Cmtm7	0.368284	0.25	0.127	1.95722e-05	Acan	0.333367	0.346	0.2	8.91731e-06						Bglap3	-0.366655	0.958	0.976	1.9169e-165	Slc36a2	-0.49153	0.122	0.293	0.000561535
Serpinf1	-0.874247	0.816	0.926	1.7324e-06	Rplp0	0.265909	0.966	0.928	0.000123011	Abcc9	0.361895	0.488	0.366	0.0137621	Ddr2	0.33243	0.64	0.499	5.85628e-05						Crip1	-0.42575	0.705	0.809	3.01857e-125	Cd81	-0.498241	0.215	0.401	0.00439631
Gja1	-0.905297	0.6	0.784	0.0139338	Rpl39	0.262894	0.944	0.896	7.47472e-09	Rplp0	0.357871	0.9	0.872	0.000219093	Epb41l2	0.330766	0.621	0.466	0.000112358						Bglap2	-0.487768	0.998	1	8.80416e-263	Fap	-0.500956	0.244	0.428	0.0171783
Fibin	-0.914079	0.352	0.667	4.18574e-05	Mylk	0.255772	0.837	0.716	7.02756e-05	Rpl35	0.354071	0.761	0.66	0.000775258	Taf1d	0.329875	0.564	0.353	4.32436e-10						Cst3	-0.648276	0.964	0.985	0	Lifr	-0.505221	0.232	0.439	0.000560857
Edil3	-0.917497	0.32	0.583	0.00287261	Ndufb1-ps	0.255692	0.655	0.536	0.00182567	Eef1a1	0.35045	0.968	0.945	1.61913e-13	Ivns1abp	0.328658	0.362	0.186	3.68136e-09						Pfdn5	-0.756462	0.888	0.949	0	mt-Co2	-0.508561	0.932	0.984	2.58565e-23
Col5a1	-0.940643	0.664	0.76	0.0103436	Npnt	0.255171	0.374	0.258	0.00436046	Dstn	0.346166	0.73	0.669	0.0476827	Dstn	0.328561	0.834	0.738	4.41482e-06						Spp1	-0.76107	0.435	0.575	2.21531e-67	Adamts5	-0.51801	0.106	0.255	0.00429724
Prrx2	-0.962572	0.312	0.578	0.000521146	Mmp2	0.253482	0.39	0.251	8.88011e-06	Spon2	0.339512	0.135	0.038	5.20658e-07	Pim1	0.325235	0.508	0.375	0.0039025											Fos	-0.524339	0.656	0.838	3.16888e-08
Aspn	-0.968023	0.656	0.819	0.000745046	Lgals3bp	0.253406	0.758	0.642	9.07124e-05	Spon1	0.338832	0.275	0.145	3.88185e-05	Rbms3	0.320929	0.387	0.2	7.10765e-10											Mmp2	-0.525399	0.251	0.493	1.03833e-05
Scx	-0.981307	0.04	0.25	0.0136292	Raly	0.251803	0.56	0.426	0.000356507	Rpsa	0.336072	0.938	0.912	7.1646e-05	Col11a1	0.319565	0.9	0.775	0.000242817											Zfp36	-0.534905	0.331	0.558	4.05448e-05
Peg3	-1.01055	0.288	0.564	0.010168	Rps26	0.251174	0.942	0.879	1.81102e-05	Rps27	0.329881	0.843	0.79	0.000148211	Pappa	0.318595	0.483	0.319	5.66577e-05											Copz2	-0.535096	0.196	0.406	0.000108489
Timp2	-1.02477	0.784	0.897	2.80058e-06	Ccl2	0.250997	0.453	0.344	0.0479164	Col5a2	0.320576	0.708	0.571	0.00132827	Sh3pxd2a	0.317356	0.576	0.389	5.62228e-08											mt-Nd2	-0.536169	0.83	0.95	6.49725e-17
Htra3	-1.03557	0.336	0.603	0.000564735	Itga1	-0.250289	0.822	0.82	0.0159611	Rpl41	0.317602	0.945	0.933	1.73521e-08	Rpl6	0.317339	0.968	0.95	2.30108e-14											Ifitm5	-0.536206	0.296	0.52	0.000525241
Angptl2	-1.10233	0.208	0.534	8.0012e-06	Itm2b	-0.255243	0.971	0.979	4.26342e-10	Cbx3	0.317448	0.418	0.29	0.00353214	Gdf10	0.317068	0.324	0.188	0.000128703											Dap	-0.537352	0.183	0.349	0.0102623
Fmod	-1.11015	0.384	0.662	0.00671672	Serpine2	-0.266052	0.977	0.984	4.83522e-09	Cdk4	0.314174	0.359	0.234	0.00535738	2610300M13Rik	0.315462	0.264	0.153	0.00249685											mt-Atp6	-0.542341	0.958	0.995	4.87525e-35
Lrrc15	-1.13293	0.096	0.358	0.00259032	Nupr1	-0.286273	0.869	0.881	0.000396103	Gsdme	0.311481	0.252	0.149	0.027249	Hbb-bs	0.314613	0.118	0.044	0.0049586											Insc	-0.543255	0.119	0.258	0.0325239
Col3a1	-1.13316	0.888	0.946	1.41025e-05	Adipoq	-0.287045	0.96	0.967	1.67879e-08	St8sia2	0.310649	0.15	0.043	3.51833e-08	Rpl36	0.313655	0.945	0.914	4.55679e-18											mt-Co1	-0.546919	0.904	0.982	1.77951e-27
Pdzrn4	-1.13842	0.064	0.368	1.13618e-05	Mmp13	-0.294967	0.863	0.9	0.0224916	Basp1	0.29901	0.358	0.227	0.00518684	Cct2	0.31035	0.581	0.396	8.89333e-06											Junb	-0.551679	0.588	0.807	4.25781e-08
Col16a1	-1.14522	0.416	0.73	2.14886e-08	Bmp6	-0.301491	0.641	0.657	0.0484107	Adh1	0.294645	0.124	0.043	0.000261494	Evl	0.308847	0.241	0.079	1.23785e-13											Ctsl	-0.558711	0.244	0.476	1.23804e-05
Ptn	-1.18333	0.536	0.779	2.73233e-06	Gdpd2	-0.302801	0.914	0.917	0.00313104	Rpl36	0.292026	0.838	0.809	0.00056669	Gstm1	0.307576	0.588	0.389	7.33399e-07											Pcolce	-0.559468	0.174	0.374	0.000116252
Mmp23	-1.21878	0.384	0.598	0.000528943	Tmem176a	-0.304817	0.957	0.963	8.76568e-10	Serpinh1	0.287937	0.833	0.783	0.00218475	Csrp2	0.305781	0.474	0.313	4.20095e-05											Col3a1	-0.564714	0.132	0.304	0.0012418
Dkk3	-1.25168	0.32	0.574	0.000199145	Gas6	-0.322707	0.981	0.981	6.70577e-18	Meis2	0.281796	0.154	0.056	1.52413e-05	Smarcc1	0.300991	0.333	0.182	1.81144e-05											Neat1	-0.567441	0.489	0.74	4.67027e-08
Tnn	-1.30576	0.208	0.51	0.000528934	Ccn1	-0.324097	0.912	0.915	0.000615677	Rpl37a	0.277293	0.914	0.922	2.01891e-05	Prdx2	0.300675	0.712	0.546	7.57194e-06											Gng11	-0.568928	0.125	0.319	1.44383e-05
Tpm2	-1.32975	0.336	0.588	0.00087968	Junb	-0.324917	0.942	0.954	4.2125e-06	Rcc2	0.273199	0.185	0.097	0.0170838	Rpl41	0.297598	0.978	0.971	3.65647e-16											Ctsb	-0.593964	0.186	0.352	0.00772046
Cpxm1	-1.33494	0.448	0.691	3.15686e-05	Kng1	-0.331805	0.845	0.863	1.82904e-05	Evl	0.267262	0.191	0.084	3.63293e-05	Gas1	0.295381	0.702	0.586	0.0278613											Col1a2	-0.598113	1	0.996	4.52839e-67
Postn	-1.58141	0.504	0.725	1.48e-05	Gpx3	-0.339613	0.927	0.941	2.18909e-07	Rps15a	0.260025	0.884	0.848	0.00719278	Flna	0.295345	0.522	0.31	5.51719e-11											Tmem176b	-0.619419	0.302	0.557	1.97532e-06
Htra1	-1.59861	0.48	0.794	3.51619e-11	Ctsl	-0.3474	0.933	0.927	1.20134e-08	Plppr5	0.25414	0.159	0.059	1.19201e-05	mt-Nd1	0.295239	0.846	0.846	1.58788e-06											H2-D1	-0.622558	0.55	0.773	3.02251e-09
Thbs2	-1.62055	0.464	0.672	3.7312e-05	Hp	-0.348469	0.946	0.958	0.00285014	Ifitm3	-0.262183	0.903	0.944	0.00764514	Ecrg4	0.294242	0.373	0.244	0.00897219											Cd59a	-0.624854	0.084	0.207	0.0320952
Cthrc1	-1.63519	0.24	0.603	1.64784e-08	H2-T23	-0.357377	0.64	0.666	0.00530654	Serpine2	-0.274666	0.879	0.92	0.00497516	Mfap2	0.29347	0.535	0.31	9.14999e-12											mt-Nd4	-0.633293	0.826	0.97	2.92459e-26
Ostn	-1.95049	0.048	0.431	5.07686e-09	Cxcl14	-0.362264	0.974	0.973	7.12409e-12	Fth1	-0.283212	0.984	0.991	0.00111996	St8sia2	0.291798	0.169	0.036	3.8724e-13											Rgcc	-0.638373	0.248	0.461	2.34015e-05
Col12a1	-1.97227	0.536	0.828	3.26157e-12	Emb	-0.363177	0.386	0.471	0.0117513	Fbln5	-0.298842	0.855	0.912	2.09073e-06	Dnajb4	0.285029	0.47	0.316	0.00149167											Bglap	-0.638638	0.997	0.997	4.54726e-49
Gpx3	-2.07482	0.552	0.853	4.32243e-15	Ghr	-0.363529	0.661	0.698	4.92882e-05	Jund	-0.299859	0.729	0.799	0.00799373	Adamts9	0.282513	0.582	0.422	0.000336913											Klf4	-0.640123	0.392	0.655	1.85894e-08
Cilp2	-2.1121	0.072	0.299	0.0114382	Fos	-0.365881	0.885	0.915	0.00180564	Cdh15	-0.340511	0.035	0.119	4.60286e-06	Ebf1	0.281162	0.73	0.59	0.000445547											Col5a2	-0.652515	0.685	0.909	4.41352e-17
					Lox	-0.380175	0.771	0.776	0.00297508	Itm2b	-0.361893	0.884	0.946	5.4054e-13	Rpl31	0.279183	0.839	0.749	0.000186613											Serpinf1	-0.655454	0.543	0.818	2.41873e-12
					Efemp1	-0.383537	0.196	0.295	0.000661904	Tmem176a	-0.378099	0.855	0.902	2.98536e-10	Eif3j2	0.276442	0.41	0.237	2.98201e-07											Mt2	-0.661439	0.132	0.33	1.19541e-05
					Dcn	-0.386783	0.787	0.797	4.85135e-06	H2-K1	-0.378358	0.96	0.986	2.02005e-17	Bach1	0.275663	0.427	0.263	1.14852e-05											Cthrc1	-0.673858	0.219	0.469	3.70235e-07
					Gdf10	-0.403183	0.314	0.395	0.0163529	Ctsl	-0.395161	0.8	0.885	5.14758e-09	Rplp2	0.275578	0.913	0.879	2.33572e-09											Id3	-0.700479	0.421	0.7	3.01131e-09
					Itm2a	-0.42063	0.464	0.533	0.00045812	H2-D1	-0.418071	0.963	0.991	7.22754e-21	Rps27	0.274631	0.906	0.872	2.38857e-11											Bambi	-0.729331	0.273	0.542	2.15286e-08
					Arhgdib	-0.421481	0.2	0.303	4.33072e-05	Socs3	-0.420522	0.471	0.563	0.015618	Rps26	0.274235	0.951	0.917	6.68634e-13											Selenop	-0.751865	0.109	0.3	5.89445e-06
					Serpina3n	-0.42565	0.334	0.438	8.39578e-05	Id3	-0.424158	0.8	0.829	0.000120331	Satb2	0.272668	0.698	0.524	1.17807e-05											Itm2b	-0.762509	0.65	0.891	2.51296e-21
					Apoe	-0.428158	0.975	0.98	1.51098e-10	Igfbp5	-0.4438	0.86	0.937	8.94506e-13	Rpl37a	0.269646	0.963	0.967	4.74082e-16											Bglap2	-0.777036	0.981	0.997	1.12258e-52
					Gadd45g	-0.429515	0.69	0.733	0.00476106	Emb	-0.448743	0.212	0.329	0.000396659	Cyth2	0.268885	0.352	0.194	3.77617e-06											Ccn1	-0.824028	0.444	0.736	8.98562e-14
					Cebpd	-0.437349	0.757	0.77	0.0241903	Mmp13	-0.453931	0.653	0.792	5.03034e-09	Frmd4a	0.268009	0.318	0.171	3.07591e-06											Dcn	-0.831418	0.749	0.952	7.48019e-32
					Bglap	-0.478416	0.993	0.998	9.59745e-12	C2	-0.458645	0.116	0.227	1.96041e-05	Zfhx4	0.266111	0.606	0.47	0.0144903											Bhlhe40	-0.891267	0.167	0.406	5.95411e-09
					C6	-0.519371	0.399	0.523	5.79065e-11	Nupr1	-0.462501	0.716	0.8	6.28233e-08	Clk1	0.265492	0.596	0.421	3.32981e-05											Cfh	-0.902075	0.35	0.711	1.1274e-16
					Pfdn5	-0.537692	0.818	0.863	7.6938e-30	Kng1	-0.464883	0.375	0.51	2.8904e-05	Gabarapl1	0.264849	0.412	0.262	0.00182625											Fcgrt	-0.932566	0.08	0.239	2.43238e-05
					Wnt4	-0.588328	0.355	0.511	5.99713e-14	Gpx3	-0.469901	0.703	0.786	5.02141e-05	Pum1	0.264477	0.46	0.288	1.97558e-05											Pfdn5	-1.00685	0.27	0.611	1.2643e-16
					Cst3	-0.62065	0.966	0.976	1.01617e-33	Col5a3	-0.477863	0.299	0.4	0.00677259	Ddx3x	0.262898	0.715	0.585	0.0122622											Bglap3	-1.14848	0.74	0.931	2.21167e-47
					Bglap2	-0.656712	0.955	0.961	1.05074e-17	Ccn2	-0.480743	0.543	0.627	0.00534145	Nono	0.26276	0.421	0.254	5.96364e-06											Fabp4	-1.35738	0.08	0.432	1.16678e-21
					C2	-0.714039	0.28	0.439	7.42408e-16	Serping1	-0.481447	0.776	0.861	4.54019e-10	Nfib	0.262621	0.609	0.447	2.40728e-05
					Mgp	-0.770503	0.467	0.557	9.89899e-07	C6	-0.489387	0.138	0.251	5.46172e-05	Mex3a	0.261932	0.176	0.05	1.86273e-10
					Ccn5	-0.855943	0.494	0.683	2.46517e-28	Cd302	-0.490669	0.678	0.731	1.58464e-06	Tes	0.26025	0.146	0.029	2.47693e-11
										Junb	-0.497894	0.719	0.771	2.56472e-05	Fcer1g	0.259544	0.103	0.039	0.0178935
										Ccn1	-0.521524	0.695	0.756	1.02583e-06	Car3	0.257736	0.878	0.737	6.75247e-07
										Cxcl14	-0.526354	0.815	0.881	1.03526e-09	Col9a3	0.257629	0.198	0.095	0.000746754
										Cxcl12	-0.549921	0.975	0.995	7.50898e-17	Atrx	0.257051	0.634	0.479	0.000412636
										Gas6	-0.550848	0.865	0.933	1.67173e-17	Atxn2	0.255841	0.314	0.17	6.30277e-06
										Hp	-0.556235	0.686	0.763	0.000133535	Grb10	0.255773	0.499	0.31	1.46128e-06
										Egr1	-0.578255	0.66	0.753	1.03407e-06	Ppp1r14b	0.255501	0.623	0.426	3.29773e-06
										Adipoq	-0.604868	0.569	0.712	5.50652e-07	Matr3	0.254818	0.425	0.273	0.000457798
										Jun	-0.609599	0.684	0.756	5.34699e-07	Pabpc1	0.25458	0.807	0.706	0.00161274
										Cst3	-0.618442	0.914	0.973	2.77424e-29	Ptn	0.253324	0.499	0.356	0.0270235
										Fos	-0.620633	0.68	0.804	7.33228e-12	Cbx3	0.251698	0.501	0.326	4.76357e-06
										H2-T23	-0.633217	0.388	0.51	1.01851e-07	Snorc	0.251644	0.263	0.139	0.000116882
										Txnip	-0.644506	0.161	0.268	9.28641e-05	Cnn3	0.250543	0.507	0.328	2.63578e-06
										Apoe	-0.661457	0.936	0.953	8.53762e-16	Ppfibp2	0.250214	0.551	0.377	0.000119453
										Pfdn5	-0.743496	0.696	0.8	7.68505e-24	Oaz1	-0.267313	0.908	0.921	2.94593e-08
										Ccn5	-1.03315	0.203	0.424	8.41689e-21	Bgn	-0.270582	0.943	0.937	0.00612703
															Eif1	-0.276873	0.933	0.942	1.6221e-08
															Pth1r	-0.287299	0.836	0.839	0.00998529
															Cd63	-0.302506	0.972	0.972	9.23467e-15
															Myl6	-0.312625	0.907	0.924	8.03995e-08
															Atraid	-0.31713	0.619	0.65	0.00489531
															Tmem176b	-0.339136	0.841	0.854	8.5864e-05
															Fth1	-0.345893	0.967	0.978	5.09471e-11
															Ctsb	-0.353347	0.801	0.821	0.00663541
															Emp3	-0.359145	0.774	0.777	0.000413318
															Selenom	-0.38979	0.751	0.76	0.00050937
															Id3	-0.424635	0.823	0.847	1.36536e-05
															Serpinf1	-0.426855	0.776	0.766	0.0154781
															Itm2b	-0.426885	0.929	0.949	3.48645e-18
															Ccn1	-0.427297	0.749	0.766	0.00956858
															Nupr1	-0.478503	0.838	0.841	7.26993e-07
															Pcolce	-0.47962	0.664	0.705	6.32816e-05
															Jun	-0.493032	0.792	0.811	0.000754988
															Bglap	-0.631596	0.999	0.993	7.33665e-07
															Ccn5	-0.658427	0.06	0.128	0.00745638
															Tmem176a	-0.694898	0.826	0.869	3.36136e-25
															Mmp13	-0.702674	0.407	0.49	0.0303509
															Bglap2	-0.729172	0.969	0.961	3.30407e-07
															Cst3	-0.791607	0.963	0.986	1.43831e-43
															Timp1	-0.792934	0.41	0.492	2.39854e-06
															Pfdn5	-0.877616	0.803	0.854	3.07886e-48
															Gpx3	-1.07449	0.717	0.783	3.34954e-16
[truncated: 35 more columns]

## Sheet: Supplementary Data 2b
Supplementary Data 2b. Lists of genes differentially expressed in bone and bone marrow cells from 13-week-old SOXCOsxCre mice (related to Figs. 4 and 5). Logarithmic fold-change values (avg_log2FC) of average gene expression levels between control and SOXCOsxCre cells are reported along with the percentages of cells expressing the gene in control (pct.1) and mutant (pct.2) clusters. Adjusted p-va…
1. Sca1+ MSCs					2. Lepr+ MSCs					3. Lepr+ OPs					4. PreOBs					5. Proliferating preOBs					6. OBs					7. GP-derived OBs					8. Hypertrophic chondrocytes					9. GP chondrocytes					10. Pericytes
gene	avg_log2FC	pct.1	pct.2	p_val_adj	gene	avg_log2FC	pct.1	pct.2	p_val_adj	gene	avg_log2FC	pct.1	pct.2	p_val_adj	gene	avg_log2FC	pct.1	pct.2	p_val_adj	gene	avg_log2FC	pct.1	pct.2	p_val_adj	gene	avg_log2FC	pct.1	pct.2	p_val_adj	gene	avg_log2FC	pct.1	pct.2	p_val_adj	gene	avg_log2FC	pct.1	pct.2	p_val_adj	gene	avg_log2FC	pct.1	pct.2	p_val_adj	gene	avg_log2FC	pct.1	pct.2	p_val_adj
Apod	3.83897	0.563	0.274	2.05353e-08	Mdk	1.36242	0.723	0.218	2.3107e-125	Mdk	1.53586	0.53	0.12	5.95919e-66	Mdk	0.895871	0.229	0.062	1.75314e-13	NA					Loxl2	0.79098	0.71	0.503	1.92917e-234	Col10a1	1.28572	0.698	0.504	3.50087e-06	Col1a1	1.12898	0.996	0.989	2.40849e-10	Col1a1	0.94591	0.996	0.993	3.85727e-18	Crispld2	1.49199	0.649	0.47	0.00315703
Igfbp5	2.71327	0.731	0.587	7.43845e-07	Cxcl9	1.13462	0.443	0.233	3.0692e-26	Cxcl9	1.26569	0.299	0.146	2.12763e-09	Ppbp	0.818357	0.191	0.072	6.25625e-06						Sox4	0.770821	0.725	0.458	0	Tnc	1.27218	0.395	0.168	3.99626e-05	Col1a2	1.09006	1	0.994	2.70674e-14	Col1a2	0.925704	0.996	0.999	1.08911e-22	Cebpb	1.01407	0.809	0.624	0.000402307
Cxcl9	2.17508	0.244	0.049	0.00229415	Sox4	0.919903	0.701	0.373	6.40936e-59	Sox4	0.918439	0.432	0.222	4.55467e-20	Cthrc1	0.811707	0.328	0.172	3.89118e-08						Vim	0.569569	0.946	0.922	2.01498e-133	Pf4	1.02209	0.35	0.142	0.0011064	Col10a1	0.953067	0.94	0.904	6.31247e-13	mt-Nd3	0.666155	0.975	0.938	1.85223e-44	Btg2	0.755461	0.824	0.632	0.00947474
Ifi27l2a	1.89939	0.328	0.045	7.47114e-09	Sfrp1	0.917164	0.61	0.298	4.17033e-58	Plac8	0.862895	0.235	0.093	2.55113e-10	Col11a1	0.769981	0.758	0.685	3.08907e-09						Tuba1a	0.531603	0.913	0.87	7.30741e-190	Rps28	0.834233	0.884	0.748	1.20557e-12	Car3	0.788125	0.452	0.285	6.15156e-06	Col10a1	0.655599	0.464	0.331	0.000134331	Bglap3	-0.779687	0.443	0.667	0.0440213
H2-K1	1.82746	0.798	0.722	2.03102e-11	Cxcl13	0.888957	0.197	0.077	2.3638e-12	Ppbp	0.809761	0.195	0.071	2.89412e-09	Col1a1	0.760619	0.994	0.991	2.89932e-18						Neat1	0.511033	0.844	0.848	4.46896e-27	Actb	0.79664	0.949	0.872	5.44419e-12	mt-Nd3	0.731481	0.902	0.781	1.1526e-24	Car3	0.587817	0.495	0.337	3.88092e-10	Pfdn5	-0.814442	0.745	0.846	8.59954e-06
Mgp	1.79484	0.765	0.83	0.0101145	Ly6e	0.701166	0.595	0.44	2.78616e-20	Sfrp1	0.772655	0.399	0.212	2.61772e-13	Col2a1	0.751009	0.805	0.752	1.68309e-07						Thbs1	0.493933	0.894	0.855	2.49921e-113	Rpl38	0.769978	0.887	0.774	7.93732e-11	Rps28	0.466642	0.986	0.982	1.12083e-38	Neat1	0.508311	0.965	0.958	3.03297e-09	Bglap	-0.988636	0.948	0.983	9.18542e-07
Lepr	1.79102	0.42	0.081	9.1023e-11	Isg15	0.690812	0.601	0.429	1.44985e-20	Tubb5	0.736627	0.475	0.314	5.78073e-10	Col1a2	0.748726	1	0.995	1.68992e-20						Ptma	0.491146	0.978	0.97	0	Rpl39	0.728928	0.938	0.863	3.76746e-14	Rps27	0.457741	0.982	0.968	1.53418e-24	Rps27	0.480744	0.999	0.993	2.57353e-53	Bglap2	-1.21613	0.837	0.932	5.07669e-09
Rarres2	1.71816	0.605	0.462	0.00643522	Ccl19	0.63298	0.382	0.194	1.20595e-20	Pf4	0.718291	0.201	0.092	9.91368e-06	Tmsb10	0.725172	0.861	0.777	3.76366e-25						Rps29	0.486668	0.986	0.976	0	Rps27	0.678524	0.774	0.624	5.32548e-05	Fxyd2	0.45655	0.895	0.808	0.000431675	Rps28	0.436231	1	0.995	9.46012e-61
Fmo2	1.50254	0.294	0.013	1.15644e-10	Tubb5	0.619218	0.652	0.437	1.47119e-31	Col1a1	0.707475	0.99	0.975	0.00677608	Postn	0.714365	0.729	0.589	5.90969e-14						Car3	0.478622	0.991	0.982	1.3873e-223	Rps29	0.657886	0.901	0.779	1.43886e-10	mt-Nd1	0.441539	0.977	0.987	4.5535e-22	Cxcl14	0.426751	0.449	0.31	3.1038e-06
Plac8	1.48082	0.353	0.058	4.15628e-09	Gm16685	0.599498	0.456	0.286	1.3885e-14	Myl9	0.660491	0.208	0.079	2.5664e-09	Rpl39	0.699189	0.933	0.931	2.06304e-23						mt-Nd3	0.474377	0.86	0.851	1.96342e-103	Rpl37	0.567805	0.876	0.77	6.37215e-06	Aldh1a3	0.437559	0.482	0.283	3.15694e-08	Phlda1	0.408126	0.919	0.864	2.31582e-06
Serping1	1.47957	0.689	0.664	0.000279516	Igfbp4	0.558419	0.992	0.979	2.1193e-45	Actb	0.657171	0.943	0.892	6.84312e-31	Rps28	0.67671	0.939	0.935	4.20793e-37						Tubb5	0.467414	0.847	0.782	6.73586e-193	Col1a1	0.544927	1	0.978	4.16633e-08	Ndufb1-ps	0.395497	0.865	0.774	4.9195e-11	Nfkbia	0.400221	0.713	0.616	2.01695e-08
Cygb	1.43554	0.412	0.072	3.42272e-10	Lpl	0.551415	0.969	0.928	8.32469e-34	Isg15	0.651073	0.483	0.342	7.80361e-06	Rpl38	0.658065	0.908	0.889	1.20573e-30						Col2a1	0.453734	0.979	0.944	2.25182e-157	Car3	0.509796	0.814	0.624	0.0240162	Col9a1	0.389735	0.96	0.902	0.000198776	Mt2	0.39557	0.511	0.38	2.00637e-05
Thbd	1.42196	0.37	0.157	0.00496234	Ltbp2	0.539794	0.79	0.667	1.74325e-19	Igf1	0.604602	0.506	0.328	6.14432e-12	Atpif1	0.655362	0.655	0.487	1.37419e-07						Rps28	0.448556	0.98	0.97	0	Rps15a	0.486729	0.895	0.796	0.000816186	Sgms2	0.389634	0.792	0.68	0.00021343	Rps21	0.394186	0.999	0.999	2.73312e-38
B2m	1.4017	0.908	0.91	3.62118e-13	Plac8	0.538519	0.423	0.229	2.28611e-19	Marcksl1	0.594328	0.374	0.23	2.73843e-07	Actg1	0.655199	0.887	0.806	4.44976e-15						Basp1	0.438452	0.248	0.096	4.66535e-130	H3f3b	0.486649	0.873	0.752	0.0184174	Rpl38	0.386358	0.979	0.984	7.7613e-27	C1qtnf3	0.375717	0.357	0.247	0.00269768
Akap12	1.35935	0.395	0.081	4.99761e-09	Lgals3bp	0.520744	0.703	0.577	8.96528e-21	Mfap2	0.590389	0.223	0.087	3.28977e-10	Fcer1g	0.654031	0.162	0.046	1.42984e-07						Fcer1g	0.437286	0.188	0.068	2.16638e-99	Rps21	0.450776	0.87	0.792	0.00641899	Rps21	0.384107	1	0.99	1.34764e-20	Colgalt2	0.372379	0.79	0.701	7.954e-13
Cyp1b1	1.35479	0.311	0.031	1.79915e-09	Igf1	0.511913	0.758	0.59	1.59033e-20	Actg1	0.569877	0.802	0.711	7.69525e-13	Pf4	0.639737	0.242	0.115	0.000143926						Tmsb10	0.433553	0.957	0.937	2.87703e-255	Rpl41	0.430626	0.924	0.854	0.00332347	Rpl39	0.379879	0.991	0.981	1.35137e-13	Ndufb1-ps	0.367314	0.941	0.883	9.31405e-28
Rbp1	1.34224	0.504	0.274	0.00205254	Phex	0.495099	0.328	0.195	1.17281e-09	Ltbp2	0.565201	0.309	0.191	0.000195865	Rpl41	0.633297	0.964	0.959	6.05192e-28						Col11a1	0.432708	0.987	0.973	5.15095e-187	Actg1	0.419702	0.87	0.757	0.0270519	Rps29	0.350363	0.996	0.992	1.00979e-24	Rps29	0.362024	1	1	1.13872e-57
H2-D1	1.3165	0.824	0.879	1.8291e-07	Tmsb10	0.494958	0.903	0.838	4.96307e-29	C3	0.545198	0.257	0.13	3.77782e-06	Sec61g	0.601527	0.714	0.663	5.51611e-07						Prss35	0.432126	0.841	0.771	3.38925e-114	Eef1a1	0.410928	0.977	0.925	1.21678e-05	mt-Co3	0.338979	0.993	1	1.00728e-26	Chst11	0.355804	0.987	0.979	3.90634e-19
Iigp1	1.29542	0.311	0.072	0.000152804	Actg1	0.484087	0.941	0.844	3.76708e-31	Ly6e	0.533078	0.389	0.254	1.78179e-05	Serpinh1	0.594129	0.865	0.839	1.53315e-16						Ier3	0.413813	0.826	0.806	2.49856e-29	Rpl37a	0.398635	0.907	0.792	0.0185442	Thbs1	0.337548	0.79	0.723	0.00775012	Cxcl12	0.335405	0.464	0.321	3.55242e-05
Cfb	1.21432	0.294	0.076	0.000590011	Hp	0.478474	0.971	0.96	1.32386e-13	Npc2	0.527649	0.67	0.551	3.81712e-08	Rps27	0.5815	0.874	0.863	3.70036e-22						Actb	0.399613	0.988	0.977	1.03685e-171	Chad	0.390049	0.822	0.615	6.64665e-06	Rpl37	0.33658	0.989	0.978	4.6642e-14	Matn4	0.329337	0.768	0.627	4.73236e-12
Abca8a	1.19692	0.353	0.063	6.06661e-08	Fbln1	0.478295	0.458	0.305	2.21584e-10	Tuba1a	0.526125	0.639	0.511	7.40055e-07	Ndufb1-ps	0.577709	0.637	0.516	3.91772e-08						Mt2	0.395148	0.441	0.404	1.6284e-09	Slc29a3	-0.282668	0.014	0.106	0.0227841	mt-Co2	0.334584	0.988	0.998	4.09441e-25	Rpl38	0.325343	0.999	0.998	6.00382e-40
Sptbn1	1.18824	0.647	0.592	0.0391315	Irf7	0.477399	0.427	0.292	1.27632e-10	Tmsb10	0.524645	0.817	0.746	3.6966e-11	Vim	0.569727	0.832	0.758	2.74611e-07						Rps27	0.394071	0.948	0.938	1.61172e-193	Lyrm4	-0.350812	0.006	0.102	0.000915328	mt-Nd4l	0.330844	0.94	0.912	1.17169e-05	Rpl37	0.316108	0.999	0.999	2.71189e-22
H2-Q7	1.12578	0.378	0.139	0.000506944	Tuba1a	0.475499	0.849	0.73	1.41391e-24	Igfbp4	0.52248	0.978	0.974	7.48065e-20	Tuba1a	0.552084	0.66	0.524	1.39049e-05						Podxl2	0.391221	0.627	0.454	1.15437e-163	Nrp1	-0.443823	0.042	0.173	0.00505111	Igfbp5	0.325799	0.228	0.104	0.000376644	Mast4	0.302833	0.561	0.467	0.00371469
Plekha4	1.0813	0.218	0.036	0.00143504	Ifi27l2a	0.470124	0.118	0.04	1.22385e-07	Gm13889	0.521198	0.179	0.096	0.0188208	Hnrnpa1	0.54767	0.611	0.495	4.59715e-05						Actg1	0.390165	0.966	0.944	7.4489e-135	Golgb1	-0.615646	0.088	0.235	0.012093	mt-Nd2	0.325682	0.972	0.987	3.18927e-14	Rpl39	0.296276	1	0.997	4.69396e-17
H2-Q6	1.0502	0.261	0.072	0.0118237	Actb	0.45769	0.985	0.953	2.45439e-33	Serpina3g	0.504628	0.326	0.187	6.09208e-06	Sox4	0.544333	0.508	0.326	1.59313e-07						Rpl38	0.378976	0.98	0.976	1.0259e-269	Mgp	-1.81276	0.726	0.801	4.99843e-05	mt-Co1	0.323871	0.988	1	1.08726e-24	Prelp	0.28361	0.984	0.966	9.88242e-06
Pi16	1.02775	0.151	0.009	0.0025598	Fstl1	0.456313	0.961	0.937	1.01524e-34	Podxl2	0.480825	0.213	0.067	3.76152e-13	Mfap2	0.531753	0.324	0.108	4.75673e-16						Ndufb1-ps	0.375931	0.847	0.83	4.68583e-146						Col11a2	0.317955	0.977	0.973	5.98317e-05	Tgfbi	0.283169	0.602	0.45	1.52195e-06
Scara5	1.01097	0.227	0.049	0.0102997	Mylk	0.453616	0.803	0.66	1.21395e-20	Mylk	0.470439	0.486	0.362	0.000107918	Rps21	0.531322	0.895	0.911	3.87475e-21						Hrc	0.370422	0.483	0.318	2.10699e-114						mt-Atp6	0.314548	0.996	1	1.16945e-23	Nfkbiz	0.281293	0.638	0.526	0.000158082
mt-Nd3	0.970763	0.773	0.762	0.00108487	Ptx3	0.453566	0.577	0.432	2.52107e-09	Fstl1	0.45794	0.815	0.743	3.79798e-13	Cd1d1	0.509059	0.384	0.2	1.44449e-07						Rps21	0.359138	0.975	0.97	1.29562e-223						Sox4	0.314343	0.186	0.078	0.00167371	Col27a1	0.280182	0.999	1	5.80099e-13
AW112010	0.941661	0.261	0.018	3.99853e-08	Gas1	0.45021	0.426	0.312	1.76057e-05	Col1a2	0.450343	0.999	0.988	9.81406e-07	Rps29	0.501096	0.937	0.945	2.67056e-26						H3f3b	0.354094	0.969	0.959	1.97904e-149						Psmd8	0.310246	0.788	0.688	0.000301116	Nfkb1	0.275452	0.512	0.391	2.57345e-05
Entpd2	0.935272	0.277	0.058	0.000124751	Serpina3g	0.450097	0.739	0.664	2.10889e-08	Rtp4	0.445905	0.197	0.1	0.0013093	Marcksl1	0.498607	0.361	0.179	3.89125e-08						Klf2	0.34738	0.813	0.781	8.45145e-33						Atp5mpl	0.306274	0.832	0.744	0.00036996	Angptl2	0.269023	0.832	0.781	6.87789e-06
Clec2d	0.906799	0.336	0.126	0.00505582	Limch1	0.44776	0.776	0.637	1.18167e-16	Tapbp	0.44589	0.474	0.372	0.00991574	Cpz	0.498113	0.296	0.153	5.17582e-06						Fyn	0.343353	0.799	0.755	2.28827e-116						Rpl41	0.3045	0.998	0.995	4.03036e-17	Hk2	0.268153	0.807	0.714	5.55649e-07
Mndal	0.895724	0.311	0.117	0.0249502	Tpm2	0.446967	0.366	0.229	1.49622e-10	Flna	0.443515	0.362	0.264	0.0430399	Col13a1	0.497999	0.468	0.3	3.90182e-07						Gm10076	0.334907	0.738	0.761	8.4042e-13						Rpl36	0.297542	0.981	0.976	1.2242e-11	Snhg3	0.260929	0.443	0.193	1.59868e-22
Abca8b	0.847288	0.21	0.04	0.0182927	Npc2	0.442514	0.869	0.784	1.91817e-19	Sfrp2	0.433751	0.17	0.087	0.0115608	Fyn	0.491757	0.374	0.175	6.01821e-12						Rpl39	0.334036	0.978	0.974	2.32897e-92						Rpl37a	0.29619	0.995	0.992	3.491e-12	Atp5k	0.260169	0.878	0.764	2.8413e-12
Gm42418	0.639669	1	1	0.0276094	Myl9	0.440494	0.349	0.199	1.0066e-11	Tpm2	0.433606	0.3	0.185	0.000902439	Actb	0.471816	0.958	0.947	1.4636e-07						Fat3	0.327567	0.74	0.693	5.23051e-65						Scn1b	0.295814	0.729	0.586	0.000280623	Comp	-0.291717	0.996	0.999	1.43571e-05
Rps27	0.605291	0.874	0.919	0.00814436	Iigp1	0.429531	0.648	0.57	0.000943926	Gm16685	0.424287	0.158	0.069	0.000625487	Ptma	0.463022	0.927	0.917	1.64419e-14						Postn	0.321174	0.18	0.143	4.11153e-07						Eef2	0.293571	0.975	0.957	2.85902e-08	Chil1	-0.332693	0.178	0.265	0.0366234
Rps29	0.60502	0.933	0.973	0.000457924	Pdzrn4	0.426559	0.353	0.184	6.825e-14	Ifitm3	0.420358	0.947	0.902	2.10119e-11	Rpl37	0.461871	0.903	0.923	6.75642e-13						Klf6	0.320961	0.73	0.685	3.38324e-42						Slc13a5	0.293078	0.692	0.55	0.000530356	Pfdn5	-0.522681	0.986	0.993	4.84602e-87
Ptma	0.59557	0.941	0.933	0.0285868	mt-Nd3	0.426451	0.746	0.648	5.9393e-11	Fscn1	0.412333	0.256	0.15	0.00448244	Cgref1	0.452819	0.389	0.26	0.0103493						Smpd3	0.317039	0.934	0.921	3.32735e-107						Gas5	0.28984	0.958	0.954	3.80502e-05	Cst3	-0.558602	1	1	1.34564e-13
Hmgcs2	0.565242	0.151	0.009	0.00360534	Col10a1	0.422536	0.276	0.181	0.00470339	Rpl39	0.395139	0.868	0.833	0.0196267	Tubb5	0.451895	0.615	0.482	0.000379811						Ramp1	0.315363	0.857	0.839	1.2883e-61						Atp5k	0.283998	0.771	0.648	0.0394056	F13a1	-0.586061	0.337	0.435	0.00294281
Ifi44	0.550059	0.168	0.018	0.00885329	Flna	0.420753	0.593	0.411	1.01501e-16	Pi15	0.381413	0.167	0.071	4.28114e-05	Sparc	0.446261	0.994	0.988	1.48121e-10						Atpif1	0.314866	0.79	0.742	8.76732e-81						Sec61g	0.261519	0.933	0.917	6.3932e-06	Spp1	-0.660864	0.512	0.592	0.0312952
F830016B08Rik	0.549556	0.151	0.013	0.0109923	S1pr1	0.414046	0.476	0.309	6.91016e-13	Rps28	0.380593	0.865	0.803	8.80715e-06	Rpl37a	0.437939	0.95	0.968	4.12308e-17						Rpl37a	0.307609	0.984	0.975	5.95348e-158						Snrpf	0.25706	0.781	0.651	0.00367293	Cytl1	-0.776029	0.621	0.721	0.00402563
Efhd1	0.513473	0.151	0.013	0.0140687	Serpina3f	0.410465	0.487	0.364	3.69576e-06	Anxa6	0.378768	0.297	0.197	0.0223744	Car3	0.434477	0.811	0.742	8.45237e-05						Prdx2	0.303531	0.837	0.815	1.42708e-99						Col11a1	0.252685	0.995	0.992	0.000868331	Fxyd3	-1.09708	0.636	0.895	7.68469e-69
Sp100	0.481175	0.151	0.013	0.0128984	Sod2	0.409132	0.682	0.598	5.27369e-11	Nradd	0.376107	0.192	0.104	0.0154936	Col5a2	0.426802	0.748	0.71	0.00372186						Arl4d	0.301968	0.542	0.493	2.39758e-23						Lyrm4	-0.302726	0.093	0.293	2.86937e-15
Eif2s1	-0.25859	0.059	0.336	0.00260326	Rnf213	0.396402	0.348	0.207	2.41633e-10	Serpinh1	0.371881	0.788	0.712	0.000118482	Eef2	0.404613	0.781	0.792	2.13158e-05						Pim1	0.298841	0.561	0.521	2.16132e-23						Tmie	-0.311677	0.788	0.829	0.0223253
Lsm12	-0.259092	0.16	0.462	0.0321687	Serpinh1	0.39128	0.932	0.853	3.61524e-24	Sparc	0.364625	0.999	0.989	1.10509e-06	Entpd3	0.401446	0.305	0.162	2.02567e-05						Gadd45g	0.298691	0.873	0.868	2.03683e-13						Prkg2	-0.315668	0.926	0.954	3.67119e-05
Fkbp11	-0.261183	0.21	0.57	0.00667024	Dapk1	0.3827	0.502	0.379	2.51386e-08	Ptma	0.364534	0.903	0.864	3.42181e-09	Rps15a	0.400759	0.931	0.928	5.99812e-12						Lmna	0.291837	0.827	0.832	3.61594e-25						Fxyd3	-0.335935	0.926	0.962	2.85559e-05
Cd276	-0.266183	0.05	0.296	0.0136871	Gbp2	0.374114	0.308	0.176	4.57858e-09	Dpep1	0.362654	0.373	0.261	0.0262896	Fscn1	0.400753	0.332	0.165	2.39834e-07						Rpl37	0.288031	0.973	0.967	2.69931e-112						Mgst2	-0.3439	0.275	0.4	0.00167442
Hspb8	-0.276363	0	0.175	0.0448006	Anxa6	0.366228	0.563	0.396	9.59329e-14	Ecrg4	0.360905	0.369	0.234	5.00905e-05	Sec24d	0.38841	0.342	0.211	0.0221018						Atp2b1	0.285746	0.846	0.84	4.69151e-77						Gpld1	-0.44139	0.159	0.282	0.000430834
Myo1d	-0.281846	0.084	0.354	0.0216672	Gm13889	0.36208	0.181	0.091	4.25919e-06	Rps29	0.348319	0.927	0.901	7.3418e-08	Npc2	0.388133	0.649	0.53	0.0464455						Wnt4	0.285616	0.634	0.561	8.97486e-48						Cst3	-0.463862	1	1	8.99412e-10
Slc39a6	-0.284365	0.042	0.291	0.00571611	Nid1	0.357958	0.486	0.326	1.546e-10	Rpl38	0.339383	0.863	0.801	4.66152e-05	Rpl36a	0.381996	0.819	0.797	3.38801e-06						Rpl41	0.28444	0.992	0.989	5.9782e-128						Enpp1	-0.473839	0.602	0.714	0.00661426
Akt1	-0.311746	0.126	0.435	0.00977068	Gbp2b	0.35781	0.258	0.136	3.88746e-09	Sox9	0.339374	0.203	0.112	0.00849976	Evl	0.372449	0.202	0.074	1.5165e-06						Zfand5	0.283193	0.817	0.809	4.58638e-31						Pfdn5	-0.594339	0.961	0.979	6.75017e-38
Fkbp14	-0.312914	0.109	0.395	0.0192105	Ifit3	0.348882	0.182	0.077	2.90126e-09	Tfpi	0.282188	0.147	0.071	0.0298126	Ppic	0.367375	0.763	0.736	0.0027494						Slc38a2	0.280701	0.847	0.837	1.86946e-40						Id1	-0.595223	0.613	0.71	0.00133488
Lrrfip2	-0.316338	0.076	0.323	0.0470123	Ifitm3	0.348507	0.965	0.946	2.70102e-14	Dclk1	0.276795	0.213	0.112	0.00114785	Eef1a1	0.364486	0.958	0.981	1.83372e-15						Fscn1	0.280688	0.41	0.237	1.92537e-120						Cytl1	-0.657794	0.898	0.965	3.49221e-11
Mrps26	-0.319661	0.084	0.35	0.0203629	Ifit1	0.347645	0.244	0.119	2.72199e-10	Ttyh3	0.257365	0.119	0.047	0.00527205	Rpl6	0.359995	0.933	0.932	1.54993e-10						Alpl	0.280511	0.913	0.887	2.8162e-81
Fkbp7	-0.332642	0.353	0.677	0.0389276	Marcksl1	0.34615	0.549	0.394	3.03883e-10	Itm2b	-0.260581	0.885	0.929	3.23779e-05	Rps19	0.355764	0.918	0.907	1.01488e-09						Mfap2	0.280367	0.372	0.184	4.66762e-136
Cgref1	-0.344508	0.101	0.372	0.0235249	Adamts9	0.344779	0.566	0.4	8.67671e-11	Cd55	-0.281617	0.047	0.118	0.00558304	Slc13a5	0.354632	0.17	0.053	4.32504e-07						Marcksl1	0.277283	0.366	0.171	7.13974e-153
Acat1	-0.346655	0.118	0.448	0.00198152	Ctnnbip1	0.344646	0.332	0.204	3.50135e-08	Lyrm4	-0.324808	0.027	0.138	1.55556e-11	Rps27rt	0.350963	0.324	0.181	0.00206097						H3f3a	0.276089	0.953	0.947	9.59213e-144
Rnh1	-0.346892	0.227	0.556	0.0295977	Npnt	0.343822	0.203	0.09	4.51026e-10	Tmie	-0.330081	0.075	0.169	0.000100262	Podxl2	0.349209	0.237	0.083	1.45535e-09						Dstn	0.273152	0.9	0.887	1.08584e-98
Ap2s1	-0.348727	0.21	0.547	0.0438692	Agt	0.34197	0.88	0.777	1.05711e-12	Itgb5	-0.348467	0.185	0.279	0.0400277	Eef1b2	0.344031	0.819	0.8	2.36073e-05						Hmgn1	0.271457	0.79	0.76	2.82457e-70
Ccdc59	-0.35186	0.168	0.493	0.0335905	Stat1	0.338657	0.394	0.282	7.08145e-06	Ctsl	-0.384027	0.729	0.808	0.000398909	Rpl14	0.343873	0.876	0.873	3.018e-07						Mast4	0.269455	0.37	0.285	2.34794e-37
Mir22hg	-0.36099	0.042	0.283	0.0116247	Dpep1	0.330635	0.708	0.553	1.09865e-12	Apoe	-0.419041	0.904	0.908	0.00260304	Gas5	0.340258	0.779	0.783	0.00740997						Cacnb3	0.268939	0.564	0.444	2.85883e-83
Srm	-0.363889	0.092	0.39	0.00184875	Abi3bp	0.327675	0.824	0.725	3.5547e-08	Aldh2	-0.429493	0.485	0.569	0.0267784	Rpl10a	0.336111	0.893	0.893	1.7017e-07						Col10a1	0.265525	0.362	0.301	1.40423e-15
Ebpl	-0.364189	0.084	0.372	0.00348165	Atpif1	0.324662	0.53	0.373	2.55565e-09	Nrp1	-0.43294	0.353	0.458	0.00814057	Arl4d	0.328813	0.269	0.153	0.00990009						Klf4	0.26354	0.874	0.855	9.96162e-40
Gpr180	-0.366274	0.076	0.39	0.000190568	Tfpi	0.324013	0.237	0.134	4.54516e-06	Mef2c	-0.438066	0.267	0.361	0.0473054	Pi15	0.32715	0.256	0.134	0.00725484						Snrpg	0.263066	0.776	0.757	1.73157e-55
Rnf126	-0.369757	0.034	0.287	0.00213796	Psmb10	0.323453	0.521	0.41	2.62001e-05	Fbln5	-0.463593	0.788	0.88	1.79923e-14	Rps9	0.325336	0.914	0.927	2.01107e-08						Cfl1	0.261615	0.901	0.889	3.04884e-76
Ankrd29	-0.370532	0.076	0.341	0.0141504	Dpysl3	0.32195	0.721	0.627	6.20274e-08	Mmp13	-0.55541	0.682	0.792	2.49637e-07	Aqp1	0.321906	0.401	0.249	0.0026645						Cd1d1	0.261197	0.684	0.592	3.4131e-71
Id2	-0.374984	0.185	0.507	0.00759786	Rps29	0.321077	0.963	0.941	7.27253e-20	Vldlr	-0.584376	0.18	0.278	0.00975414	Dpysl2	0.318685	0.302	0.171	0.00186209						Bst2	0.259742	0.684	0.656	3.1665e-26
Praf2	-0.375517	0.134	0.43	0.0251196	Oasl2	0.3186	0.342	0.2	2.93517e-10	Txnip	-0.595494	0.272	0.403	6.42254e-06	Rps26	0.317121	0.92	0.934	3.07544e-07						Ptprd	0.258617	0.858	0.841	7.94224e-51
Atp6v0b	-0.375999	0.361	0.682	0.0366984	Spon2	0.309913	0.195	0.075	4.21587e-12	Smoc2	-0.598352	0.059	0.165	1.91022e-07	Rps4x	0.31604	0.947	0.945	1.1732e-06						Sdc4	0.254452	0.822	0.813	3.33854e-23
Fam167a	-0.383444	0.017	0.233	0.0100241	Gbp7	0.308135	0.342	0.232	5.70119e-05	Sftpa1	-0.600026	0.047	0.171	1.49313e-11	Eif4a1	0.313397	0.773	0.743	0.0292231						Cald1	0.254093	0.845	0.827	2.78202e-50
Pfdn4	-0.389391	0.067	0.345	0.00228742	Slc6a6	0.307265	0.737	0.655	3.82042e-05	Omd	-0.603669	0.24	0.345	0.00512325	Rplp0	0.312749	0.941	0.94	1.13171e-06						Fhod3	0.252412	0.565	0.475	8.05893e-56
Ackr4	-0.396687	0.05	0.3	0.00665836	Chrdl1	0.30618	0.886	0.807	3.42011e-11	Lox	-0.644836	0.321	0.47	1.51513e-07	Rpl27a	0.311774	0.945	0.957	3.10645e-09						Cebpb	0.251347	0.753	0.75	4.93107e-10
Higd1a	-0.402774	0.261	0.592	0.0204332	Tap1	0.303887	0.373	0.264	5.06668e-05	Cfh	-0.654455	0.69	0.775	1.14368e-16	Rpl36	0.310024	0.897	0.904	1.29732e-07						Tmem119	0.250999	0.848	0.823	4.63393e-44
Prrc1	-0.402841	0.168	0.484	0.00987135	Atp5k	0.303563	0.576	0.45	1.1108e-06	Gm8300	-0.655716	0.048	0.136	1.41169e-05	Rplp2	0.28943	0.889	0.889	1.18555e-07						Dpysl2	0.250758	0.52	0.401	6.90021e-66
Sirpa	-0.40533	0.034	0.251	0.0296792	Adamts5	0.302107	0.64	0.53	0.000729577	Gdpd2	-0.663591	0.553	0.679	9.15361e-10	Rack1	0.284003	0.845	0.885	6.1092e-06						Atp5k	0.250059	0.779	0.775	2.23601e-51
Tnfaip6	-0.420129	0.084	0.336	0.0368806	Ldhb	0.301753	0.295	0.166	1.05629e-08	Gpx3	-0.664623	0.768	0.868	1.585e-20	Rpl34	0.281159	0.916	0.928	4.13955e-05						Cfh	-0.253858	0.947	0.953	1.04734e-76
Rbpj	-0.420767	0.21	0.57	0.00404999	Islr	0.298908	0.842	0.757	8.65153e-09	C6	-0.67836	0.149	0.247	0.0016839	Ston2	0.273949	0.197	0.096	0.00943985						Fkbp11	-0.254422	0.854	0.887	1.1122e-30
Shisa4	-0.433931	0.059	0.363	0.000190933	mt-Atp8	0.298778	0.547	0.411	9.53201e-06	Pfdn5	-0.796461	0.618	0.77	1.78574e-26	Rpl3	0.270352	0.882	0.901	3.05966e-06						S100a13	-0.264267	0.802	0.865	2.73888e-74
Eno1	-0.436175	0.042	0.35	6.20543e-05	Enpp2	0.298486	0.205	0.113	5.77227e-05	Ccn2	-0.806859	0.504	0.658	1.51881e-10	Rpl7a	0.269179	0.84	0.861	0.0102135						Timp1	-0.271145	0.638	0.734	1.61523e-39
Tbc1d10a	-0.437118	0.067	0.318	0.0211317	Ifi47	0.296109	0.378	0.282	0.00960095	Mgp	-0.982962	0.528	0.634	2.03467e-05	Rpsa	0.267815	0.952	0.961	2.43826e-06						Hpgd	-0.27467	0.759	0.827	1.52371e-36
Srpx	-0.440136	0.126	0.453	0.00183153	Lgals1	0.295179	0.586	0.505	0.0156611	Ccn5	-1.09422	0.271	0.462	1.19674e-16	Rps18	0.25115	0.916	0.931	0.0106068						Ptprz1	-0.275605	0.471	0.569	3.43609e-34
Ninj1	-0.442794	0.042	0.283	0.00918568	Sp100	0.295056	0.347	0.226	1.38031e-06	Cst3	-1.22256	0.919	0.986	3.57514e-99	Tmem176a	-0.253018	0.782	0.858	0.000398615						Ctsk	-0.296743	0.674	0.754	1.79255e-61
Pfn1	-0.443503	0.605	0.821	0.0172366	Clmp	0.294633	0.699	0.585	2.0757e-06	A2m	-1.30673	0.346	0.515	2.878e-16	Plxdc2	-0.267474	0.183	0.306	0.0250323						S100a6	-0.296869	0.333	0.464	1.80991e-58
Pdgfc	-0.443939	0	0.251	9.3958e-05	Scube1	0.289103	0.15	0.037	5.61301e-15	Spp1	-1.33967	0.658	0.783	2.4607e-20	Tmem176b	-0.291038	0.794	0.867	0.0236638						Ccn2	-0.312997	0.262	0.366	8.67972e-41
Slc39a13	-0.444044	0.143	0.489	0.000376896	St3gal1	0.287877	0.331	0.213	2.58628e-06						Fap	-0.292233	0.748	0.816	0.0038085						Pcolce	-0.326757	0.72	0.803	1.89859e-55
Avpi1	-0.447179	0.067	0.327	0.00719522	Prdx2	0.286954	0.655	0.532	2.43883e-05						Tpm1	-0.29721	0.893	0.951	0.0272576						Serpinf1	-0.35441	0.962	0.972	1.42552e-111
Psmb4	-0.449162	0.336	0.673	0.0142816	Smarce1	0.286453	0.372	0.252	2.39456e-06						Fcgrt	-0.302014	0.532	0.629	0.00233627						Col3a1	-0.370818	0.09	0.239	3.98816e-119
Cdh13	-0.44943	0.025	0.247	0.00745677	Cnn2	0.285795	0.672	0.552	2.66167e-06						mt-Nd2	-0.315246	0.782	0.855	0.00798642						Omd	-0.38988	0.171	0.337	3.21709e-112
Copg1	-0.45526	0.143	0.435	0.0129483	Ptgfrn	0.285505	0.338	0.222	7.4218e-06						Adamts5	-0.320962	0.502	0.618	0.0210796						Lyrm4	-0.460203	0.04	0.402	0
Pak1	-0.455543	0.05	0.336	0.00039773	Tmem100	0.284636	0.278	0.185	0.00309793						Epdr1	-0.338826	0.324	0.447	0.00168452						Bglap	-0.483751	1	1	1.93273e-231
Creb3	-0.45926	0.109	0.426	0.00170746	Igsf3	0.284579	0.694	0.605	0.000521654						C2	-0.339748	0.088	0.181	0.030384						Fxyd6	-0.486501	0.469	0.658	1.50385e-153
Esd	-0.460838	0.193	0.534	0.0148391	Mfap2	0.284399	0.258	0.123	5.6506e-11						Colec12	-0.346981	0.622	0.717	0.00437027						Bglap3	-0.618309	0.965	0.976	3.98857e-287
Plpp1	-0.462261	0.118	0.439	0.00127758	Psme2	0.283515	0.526	0.429	0.0016285						Itm2b	-0.349761	0.899	0.945	2.69976e-09						Bglap2	-0.709249	0.999	0.999	0
Ostf1	-0.473909	0.185	0.534	0.000521812	Olfml3	0.281659	0.708	0.576	1.15187e-07						Ncam1	-0.353999	0.58	0.658	0.00864818						Nrp1	-0.71789	0.304	0.64	0
Atp5d	-0.475954	0.479	0.789	0.0198511	Cib1	0.281188	0.472	0.372	0.0049593						Pam	-0.364083	0.267	0.409	3.70604e-05						Comp	-0.724362	0.422	0.599	7.08963e-140
Ctsh	-0.475958	0.151	0.43	0.0476303	Jak2	0.280771	0.305	0.203	0.000260308						Bin1	-0.377522	0.323	0.428	0.0227053						Pfdn5	-0.880218	0.904	0.946	0
Smchd1	-0.485071	0.092	0.386	0.00256499	Fst	0.280082	0.651	0.547	0.00254736						S100a13	-0.37974	0.668	0.76	0.00101299						Cst3	-0.885853	0.986	0.994	0
Fam114a1	-0.491071	0.176	0.507	0.00247591	Mid1	0.279691	0.408	0.284	9.61934e-05						Pth1r	-0.401116	0.75	0.846	0.000196194						Spp1	-1.37552	0.458	0.663	1.66145e-146
Kdelr3	-0.492985	0.269	0.592	0.00605728	Rnase4	0.278046	0.368	0.232	3.1018e-07						Slitrk6	-0.403603	0.034	0.126	0.00029956
Fam129a	-0.493161	0.218	0.547	0.00763971	Ndufb1-ps	0.277102	0.608	0.497	1.03674e-06						Col8a1	-0.404768	0.397	0.53	0.0197465
Serpinh1	-0.494048	0.866	0.933	0.0286666	Tnc	0.272654	0.934	0.923	1.84844e-07						Serinc3	-0.405713	0.477	0.572	0.00729564
Megf6	-0.496713	0.017	0.211	0.0448612	Podxl2	0.271158	0.204	0.077	2.81018e-13						Lifr	-0.411021	0.834	0.869	0.00385833
Mbd2	-0.499182	0.277	0.646	0.0087977	Rtp4	0.270893	0.311	0.185	1.3791e-07						Olfml2a	-0.422694	0.082	0.176	0.0225377
Ifi30	-0.500713	0.092	0.399	0.00132019	Dram1	0.270624	0.295	0.162	5.83853e-09						Tmem50a	-0.423222	0.5	0.62	3.99346e-05
Fat3	-0.511463	0.05	0.3	0.00701112	Adh1	0.265767	0.333	0.218	4.64581e-05						Dlx5	-0.451074	0.315	0.444	0.000342792
Psmd4	-0.521721	0.21	0.525	0.0480841	Calu	0.26251	0.744	0.632	4.34863e-07						Reep3	-0.456547	0.477	0.575	0.00639569
Vkorc1	-0.524743	0.504	0.776	0.0427895	Txndc5	0.261487	0.446	0.33	5.32231e-05						Aplp2	-0.456727	0.594	0.729	1.07644e-08
Serp1	-0.526391	0.269	0.605	0.0210901	Notch3	0.259962	0.463	0.341	2.05645e-05						Cd302	-0.457199	0.569	0.681	2.80101e-06
Copz2	-0.527361	0.37	0.695	0.00980697	Gpm6b	0.259389	0.689	0.574	6.2316e-05						Cyp1b1	-0.464547	0.105	0.217	0.0038753
Atg3	-0.530225	0.126	0.404	0.0311348	Pi15	0.259389	0.104	0.034	1.38712e-06						Pcolce	-0.465646	0.552	0.648	0.00600791
Copb2	-0.53143	0.235	0.565	0.0145794	Slc25a5	0.258884	0.716	0.595	3.13872e-07						Hvcn1	-0.46836	0.156	0.276	0.00270171
Crtap	-0.533145	0.244	0.601	0.00180694	Scd2	0.257975	0.237	0.129	7.63788e-07						Sema7a	-0.474582	0.256	0.376	0.00343238
Mrps14	-0.540812	0.21	0.552	0.00895816	Psme1	0.25664	0.619	0.533	0.00125385						Kcnk2	-0.482625	0.51	0.645	2.80948e-06
Tmem45a	-0.546513	0.059	0.386	3.52365e-05	G0s2	0.25432	0.251	0.149	2.77692e-05						Aldh2	-0.484205	0.626	0.716	1.29876e-07
Sem1	-0.553835	0.655	0.857	0.0074767	Dync1i2	0.25396	0.568	0.469	0.00795042						Ogn	-0.487803	0.294	0.433	0.00120132
Serf2	-0.554438	0.874	0.955	2.13178e-08	Fth1	0.253896	0.982	0.968	9.00619e-10						Ypel3	-0.488286	0.267	0.415	3.94359e-06
Sec61g	-0.554985	0.58	0.857	0.0173815	Igtp	0.251931	0.197	0.111	0.000441619						Sept4	-0.489191	0.277	0.384	0.00805028
Agpat4	-0.556346	0.126	0.457	0.000423581	Tln1	0.251199	0.6	0.478	0.00037563						Ccn5	-0.501291	0.055	0.147	0.0108961
Hacd1	-0.560763	0.067	0.336	0.00299793	Mrps12	0.250621	0.284	0.177	1.77964e-05						Fam162a	-0.502706	0.33	0.44	0.000744516
Tpst1	-0.563221	0.05	0.332	0.000295528	Tmsb4x	-0.250328	0.991	0.99	3.35791e-05						Mmp13	-0.502889	0.607	0.705	0.0276348
Boc	-0.568102	0.042	0.314	0.000540417	Fosb	-0.258445	0.942	0.951	0.0015191						Emb	-0.512186	0.065	0.194	1.2901e-06
Srpx2	-0.571366	0.176	0.538	0.000215096	Socs2	-0.26331	0.416	0.503	0.016256						Snw1	-0.516214	0.401	0.495	0.00714933
Mgst3	-0.573678	0.118	0.426	0.00624171	Cd9	-0.269089	0.746	0.789	0.0109634						Ccn1	-0.519294	0.727	0.782	0.00913432
Etl4	-0.577473	0.059	0.305	0.0106748	Igfbp7	-0.276154	0.961	0.952	1.54604e-05						Fign	-0.52043	0.176	0.296	0.00108295
Fam3c	-0.579594	0.202	0.534	0.0085408	Tpm1	-0.287638	0.981	0.977	1.54569e-08						Zbtb20	-0.52648	0.525	0.613	0.00189279
S1pr1	-0.580858	0.134	0.408	0.0181389	Smad7	-0.304139	0.601	0.662	0.0404139						Txnip	-0.555803	0.263	0.414	4.72667e-06
AI506816	-0.581082	0.185	0.561	5.91874e-06	Emb	-0.308484	0.424	0.514	0.00186238						Limch1	-0.568129	0.7	0.77	3.44584e-05
Cd44	-0.586672	0.16	0.462	0.0084837	Junb	-0.309042	0.951	0.965	6.40244e-07						Nudt4	-0.572942	0.531	0.673	1.00784e-07
Fxyd5	-0.587971	0.286	0.628	0.0204073	Ghr	-0.31266	0.665	0.717	0.00154356						Vldlr	-0.581078	0.532	0.616	0.000396044
Ost4	-0.592244	0.42	0.758	0.000276292	H2afz	-0.316561	0.722	0.752	0.00907486						Rspo3	-0.586647	0.09	0.207	0.000278557
Kdelr2	-0.592617	0.429	0.812	6.79127e-05	Ppp1r15a	-0.317358	0.677	0.719	0.00671076						S100a6	-0.595855	0.656	0.786	3.37087e-09
Bin1	-0.594837	0.101	0.426	5.55248e-05	Hspa5	-0.318259	0.985	0.981	2.83114e-11						Gsn	-0.599471	0.71	0.808	2.6887e-05
Sec61b	-0.606188	0.529	0.812	0.0036516	Pnrc1	-0.319336	0.792	0.838	3.01587e-06						Lyrm4	-0.617179	0.034	0.258	3.81755e-22
Bambi	-0.611639	0.109	0.408	0.00191749	Ecm1	-0.329224	0.695	0.775	2.9344e-07						Serping1	-0.647297	0.508	0.617	0.000581684
Rcn1	-0.613209	0.244	0.605	0.000755736	Cfh	-0.33376	0.907	0.911	3.33654e-11						Ptprz1	-0.656564	0.33	0.451	0.000578091
Tspan2	-0.61419	0.008	0.247	0.000555085	Egr1	-0.335047	0.941	0.945	4.24898e-05						Igfbp7	-0.690118	0.376	0.54	9.02305e-07
Scn1b	-0.616535	0.143	0.538	1.82708e-06	Sbno2	-0.340515	0.404	0.491	0.0363583						Enpp1	-0.707164	0.111	0.233	0.000282813
S100a6	-0.616644	0.857	0.978	0.00821551	Nupr1	-0.350241	0.86	0.892	3.02029e-05						Cfh	-0.717615	0.832	0.919	1.96827e-25
Nt5dc2	-0.621883	0.092	0.354	0.0105769	Plod2	-0.360343	0.552	0.605	0.00434717						Omd	-0.740251	0.3	0.46	4.21264e-06
Pcolce	-0.622864	0.63	0.883	0.0220596	Col8a1	-0.375509	0.874	0.892	0.000191935						Fbln5	-0.745962	0.229	0.409	4.37617e-07
Scarf2	-0.624489	0.319	0.628	0.00417262	Ctsb	-0.380709	0.882	0.908	1.59531e-11						Slc29a1	-0.755035	0.349	0.59	1.66009e-16
Prdx4	-0.627465	0.244	0.605	0.000335737	Itm2a	-0.390093	0.314	0.395	0.00265811						Gas6	-0.80691	0.313	0.503	2.95156e-09
Tmem167	-0.628504	0.37	0.717	0.000115945	Serpina12	-0.390911	0.493	0.572	0.0026169						Sftpa1	-0.920589	0.048	0.183	9.40709e-09
Ssr4	-0.630138	0.538	0.83	0.000604864	Ogn	-0.40417	0.678	0.74	6.73862e-09						Bglap2	-0.947339	0.922	0.95	1.08412e-08
Gapdh	-0.632194	0.513	0.825	0.00205685	Lbh	-0.40552	0.27	0.361	0.000145815						Pfdn5	-0.969117	0.723	0.882	1.58699e-45
C1qtnf1	-0.635245	0.059	0.386	1.44839e-05	Ier5	-0.408741	0.708	0.777	5.19942e-05						Spp1	-0.984535	0.817	0.922	2.14115e-09
Gpx1	-0.638855	0.479	0.749	0.00120758	Lrg1	-0.414709	0.062	0.17	6.70226e-13						Ccn2	-1.00929	0.51	0.624	1.64512e-05
Crlf1	-0.640986	0	0.197	0.00771668	C2	-0.444182	0.298	0.386	0.000443489						Nrp1	-1.03618	0.206	0.475	6.29054e-25
Fgfr2	-0.643319	0.143	0.462	0.00128179	5430419D17Rik	-0.449588	0.018	0.121	1.90378e-20						Gm8300	-1.08894	0.021	0.192	1.32011e-15
Tmed3	-0.646301	0.496	0.78	0.000509083	Gadd45g	-0.456689	0.662	0.702	0.0224662						Comp	-1.21042	0.578	0.729	1.65446e-17
Tmx1	-0.647101	0.252	0.57	0.010685	Atf3	-0.457165	0.41	0.498	9.79882e-05						Cst3	-1.22968	0.954	0.981	1.8616e-62
Pdlim4	-0.651039	0.151	0.534	7.87329e-06	Serpine2	-0.462167	0.972	0.977	1.8487e-32
Nme2	-0.651991	0.807	0.937	3.98259e-06	Ccn1	-0.490413	0.907	0.932	1.07793e-13
Lrrc17	-0.652749	0.017	0.296	3.57635e-05	Fbln5	-0.492967	0.941	0.952	8.94725e-38
Lgals1	-0.66212	0.832	0.942	0.000179849	Dcn	-0.497699	0.766	0.807	3.65327e-13
Bmp1	-0.66899	0.303	0.65	0.00137201	Smoc2	-0.548194	0.083	0.232	2.10901e-21
Sec11a	-0.674201	0.277	0.646	0.000404489	Comp	-0.55349	0.371	0.466	0.000207128
Clec11a	-0.677071	0.454	0.749	0.0328418	C6	-0.562914	0.345	0.512	3.1633e-19
Lox	-0.679033	0.37	0.695	0.0054309	Cdkn1a	-0.578054	0.396	0.5	1.72633e-06
P4ha2	-0.681292	0.101	0.444	4.74657e-05	Gpx3	-0.594478	0.921	0.951	3.17964e-40
Pth1r	-0.69725	0.387	0.7	0.0375494	Bglap3	-0.595457	0.465	0.55	4.45927e-08
Ppp1r14b	-0.705238	0.261	0.605	0.000736181	Kng1	-0.605709	0.84	0.879	4.4357e-32
Dap	-0.708043	0.412	0.776	0.00016991	Ccn2	-0.636917	0.641	0.729	1.78912e-12
Sgms2	-0.713595	0.126	0.404	0.0186463	Gdpd2	-0.650836	0.914	0.949	6.30462e-45
Cd63	-0.722175	0.891	0.969	2.37665e-10	Pfdn5	-0.656175	0.787	0.866	4.49182e-47
Pgam1	-0.728021	0.202	0.65	2.4548e-07	Mmp13	-0.672175	0.685	0.82	2.90639e-22
Hexa	-0.728801	0.303	0.726	7.9024e-07	Txnip	-0.719073	0.338	0.475	7.5656e-15
Mif	-0.729588	0.269	0.637	0.00222595	Lox	-0.762781	0.753	0.852	4.17315e-36
Scx	-0.73313	0	0.256	6.42523e-05	A2m	-0.790632	0.355	0.476	1.45531e-11
Cyb5r3	-0.743336	0.353	0.717	0.000708624	Spp1	-0.931362	0.499	0.701	7.16357e-37
Fam162a	-0.746144	0.168	0.525	7.88461e-05	Ccn5	-0.935503	0.443	0.675	9.25701e-42
Edil3	-0.746893	0.361	0.659	0.00484882	Bglap	-0.985843	0.941	0.954	1.42984e-14
Rab27b	-0.751676	0.059	0.377	4.82229e-05	Cst3	-1.14534	0.961	0.983	2.79457e-130
Mfge8	-0.758918	0.378	0.704	0.0365467	Bglap2	-1.1465	0.807	0.828	1.19537e-13
Adk	-0.765974	0.134	0.565	8.25709e-08	Mgp	-1.25747	0.725	0.866	1.35442e-53
Wnt16	-0.780245	0	0.238	0.0002903
Crabp2	-0.787986	0.076	0.336	0.00649945
Ldha	-0.798137	0.378	0.771	6.1115e-06
Pkm	-0.800321	0.261	0.677	1.44499e-07
C1qtnf6	-0.80133	0.235	0.614	1.45659e-05
Rgs3	-0.808254	0.345	0.632	0.00567201
Prss35	-0.811071	0.076	0.35	0.00129306
Hmcn1	-0.826802	0.008	0.336	2.75556e-07
Ppic	-0.83939	0.597	0.798	5.0785e-06
Timp2	-0.846285	0.748	0.852	0.000910351
Ccdc3	-0.850126	0.143	0.453	0.000949262
Anxa1	-0.857931	0.563	0.785	0.0011931
Adam12	-0.862124	0.067	0.368	8.37096e-05
Dpt	-0.868431	0.067	0.3	0.0203818
Ecm1	-0.878812	0.269	0.547	0.0379502
Prrx2	-0.888428	0.126	0.578	1.85151e-09
Col6a1	-0.895715	0.613	0.839	0.000104483
C1qtnf3	-0.916057	0.034	0.283	0.00277575
Col11a1	-0.944293	0.706	0.888	0.00670172
Igfbp6	-0.946311	0.269	0.619	0.000215176
Alpl	-0.960883	0.252	0.592	0.000858512
Acan	-0.961027	0.151	0.511	2.7832e-05
Ctsk	-0.963295	0.538	0.78	2.61163e-05
Sparc	-0.972698	1	0.996	3.41703e-12
Anxa2	-0.9948	0.546	0.839	3.27077e-06
Gng11	-0.999354	0.378	0.65	0.00100226
Aebp1	-1.01249	0.563	0.767	0.0100495
Spon1	-1.06302	0.008	0.381	3.61435e-09
Serpinf1	-1.07396	0.697	0.888	5.58093e-09
Rbp4	-1.09301	0.008	0.22	0.00569743
Lrrc15	-1.09346	0.042	0.332	3.45365e-05
Bglap2	-1.1026	0.857	0.982	0.000538011
Ptgis	-1.10568	0.16	0.632	6.24599e-10
Fibin	-1.1105	0.336	0.605	0.00811875
Col16a1	-1.11206	0.328	0.673	0.000278836
Col5a1	-1.11666	0.529	0.771	2.08926e-05
Col6a2	-1.12635	0.487	0.825	2.35066e-08
Gpx3	-1.12896	0.639	0.834	0.00514757
Ptn	-1.14557	0.269	0.574	0.00818972
Col5a2	-1.14676	0.731	0.897	5.32497e-12
S100a10	-1.15409	0.588	0.839	0.000178191
Col1a2	-1.15702	1	0.991	8.9615e-09
Angptl2	-1.16795	0.134	0.565	1.41714e-09
Kera	-1.21053	0	0.206	0.00377154
Col6a3	-1.29349	0.445	0.767	4.21992e-07
Ndufa4l2	-1.29564	0.05	0.265	0.0397752
Crip1	-1.31912	0.697	0.883	0.00299858
Col3a1	-1.33909	0.731	0.91	1.48471e-07
Lum	-1.34186	0.782	0.937	1.05184e-09
Omd	-1.46084	0.21	0.583	1.63298e-05
Tnc	-1.47061	0.294	0.677	9.89916e-08
Col1a1	-1.54426	1	0.991	4.30759e-08
Aqp1	-1.57939	0.092	0.529	3.61787e-10
Angptl1	-1.63289	0.008	0.359	2.02902e-08
Htra1	-1.69015	0.412	0.807	4.09262e-14
Lgals3	-1.74683	0.143	0.574	4.15157e-10
Timp1	-1.93607	0.37	0.753	1.5585e-07
Cthrc1	-1.94557	0.134	0.691	6.01391e-16
Comp	-2.12741	0.336	0.816	1.1128e-14
Col12a1	-2.22266	0.319	0.731	2.02938e-12
Postn	-2.22869	0.303	0.614	3.26659e-05
Ecrg4	-2.39381	0.345	0.717	2.24016e-11
Tnn	-2.40793	0.034	0.525	8.51303e-14
Fn1	-2.46266	0.412	0.888	3.07359e-19
Fmod	-2.55951	0.185	0.78	1.05049e-20
Sfrp2	-2.95223	0.017	0.305	1.26661e-05
Thbs4	-3.35492	0.025	0.422	2.88198e-10
[truncated: 35 more columns]
