# Supplementary material for: SOXC are critical regulators of adult bone mass
Source: Nat Commun. 2024 Apr 5;15:2956. doi: 10.1038/s41467-024-47413-2 (PMC10997656; doi:10.1038/s41467-024-47413-2)
Supplement: Supplementary file 6 — Supplementary Dataset 3 [file 41467_2024_47413_MOESM6_ESM.xlsx]

## Sheet: Supplementary Data 3a
Supplementary Data 3a. Gene ontology (GO) enrichment analysis of biological processes involving up- and downregulated genes in C2-C4 SOXCOsxCre cells at 7 and 13 weeks (related to Fig. 5a). The biological processes ("ID" and "Description") enriched in the genes downregulated in SOXCOsxCre cells are listed in ascending order of FDR-adjusted p-values (p.adjust; calculated by hypergeometric distribu…
C2-4 - upregulated genes						C2-4 - downregulated genes
ID	Description	GeneRatio	p.adjust	geneID	Count	ID	Description	GeneRatio	p.adjust	geneID	Count
GO:0001503	ossification	26/132	4.87422e-17	Mmp13/Bmp6/Gdpd2/Ccn1/Junb/Lox/Gdf10/Cebpd/Bglap/Wnt4/Bglap2/Mgp/Jund/Igfbp5/Ccn2/Pth1r/Atraid/Smad7/Ecm1/Sbno2/Comp/Bglap3/Spp1/Mef2c/Dlx5/Enpp1	26	GO:0030198	extracellular matrix organization	27/234	9.84962e-15	Sfrp2/Col2a1/Sox9/Ptx3/Serpinh1/Npnt/Mmp2/Col11a1/Acan/Postn/Fn1/Col5a2/Adamts18/Col10a1/Ndnf/Fscn1/Ddr2/Fbln1/Nid1/Adamts9/Agt/Abi3bp/Adamts5/Gpm6b/Col1a1/Col1a2/Col13a1	27
GO:0031214	biomineral tissue development	18/132	1.76898e-15	Mmp13/Bmp6/Gas6/Ccn1/Lox/Bglap/Wnt4/Bglap2/Mgp/Pth1r/Atraid/Ecm1/Sbno2/Comp/Bglap3/Spp1/Mef2c/Enpp1	18	GO:0043062	extracellular structure organization	27/234	9.84962e-15	Sfrp2/Col2a1/Sox9/Ptx3/Serpinh1/Npnt/Mmp2/Col11a1/Acan/Postn/Fn1/Col5a2/Adamts18/Col10a1/Ndnf/Fscn1/Ddr2/Fbln1/Nid1/Adamts9/Agt/Abi3bp/Adamts5/Gpm6b/Col1a1/Col1a2/Col13a1	27
GO:0110148	biomineralization	18/132	1.76898e-15	Mmp13/Bmp6/Gas6/Ccn1/Lox/Bglap/Wnt4/Bglap2/Mgp/Pth1r/Atraid/Ecm1/Sbno2/Comp/Bglap3/Spp1/Mef2c/Enpp1	18	GO:0009611	response to wounding	28/234	1.47549e-10	Mdk/Flna/Prdx2/Actg1/Mylk/Mmp2/Ccl2/Nrep/Fn1/Adamts18/Ndnf/Vegfa/Thbs1/Igf1/Fbln1/Sod2/Anxa6/Tfpi/Dpysl3/Cnn2/Jak2/Tnc/Pf4/Col1a1/C3/Fcer1g/Evl/Aqp1	28
GO:0030282	bone mineralization	16/132	5.81193e-15	Mmp13/Bmp6/Ccn1/Lox/Bglap/Wnt4/Bglap2/Mgp/Pth1r/Atraid/Ecm1/Sbno2/Comp/Bglap3/Mef2c/Enpp1	16	GO:0010810	regulation of cell-substrate adhesion	19/234	5.13332e-10	Mdk/Flna/Actg1/Npnt/Postn/Fn1/Ndnf/Vegfa/Thbs1/Fbln1/Limch1/Nid1/Abi3bp/Enpp2/Lgals1/Cib1/Jak2/Gpm6b/Col1a1	19
GO:0001649	osteoblast differentiation	18/132	6.285e-14	Bmp6/Gdpd2/Ccn1/Junb/Lox/Gdf10/Cebpd/Bglap/Wnt4/Bglap2/Jund/Igfbp5/Pth1r/Atraid/Bglap3/Spp1/Mef2c/Dlx5	18	GO:0031589	cell-substrate adhesion	23/234	8.62244e-10	Mdk/Sfrp1/Flna/Actg1/Npnt/Postn/Fn1/Ndnf/Vegfa/Thbs1/Fbln1/Limch1/Nid1/Adamts9/Agt/Abi3bp/Enpp2/Lgals1/Cib1/Jak2/Gpm6b/Col1a1/Col13a1	23
GO:0030278	regulation of ossification	19/132	6.285e-14	Bmp6/Gdpd2/Ccn1/Gdf10/Cebpd/Bglap/Wnt4/Bglap2/Mgp/Jund/Igfbp5/Atraid/Smad7/Ecm1/Comp/Bglap3/Mef2c/Dlx5/Enpp1	19	GO:0002181	cytoplasmic translation	13/234	3.96132e-09	Rps29/Rps28/Rpl38/Rpl6/Rplp0/Rpl39/Rps26/Rpsa/Rps21/Eef2/Rpl10a/Eif4a1/Rpl36	13
GO:0070167	regulation of biomineral tissue development	13/132	4.83844e-12	Bmp6/Gas6/Ccn1/Bglap/Wnt4/Bglap2/Mgp/Atraid/Ecm1/Comp/Bglap3/Mef2c/Enpp1	13	GO:0001503	ossification	23/234	6.5367e-09	Mdk/Sfrp1/Sfrp2/Col2a1/Sox9/Fbn2/Phex/Rpl38/Rspo2/Npnt/Mmp2/Vegfa/Ddr2/Isg15/Igf1/S1pr1/Ctnnbip1/Chrdl1/Gpm6b/Col1a1/Col1a2/Cthrc1/Col13a1	23
GO:0110149	regulation of biomineralization	13/132	4.83844e-12	Bmp6/Gas6/Ccn1/Bglap/Wnt4/Bglap2/Mgp/Atraid/Ecm1/Comp/Bglap3/Mef2c/Enpp1	13	GO:0042060	wound healing	21/234	2.63328e-08	Flna/Prdx2/Actg1/Mylk/Ccl2/Fn1/Adamts18/Ndnf/Vegfa/Thbs1/Igf1/Fbln1/Anxa6/Tfpi/Cnn2/Pf4/Col1a1/C3/Fcer1g/Evl/Aqp1	21
GO:0030500	regulation of bone mineralization	12/132	1.20674e-11	Bmp6/Ccn1/Bglap/Wnt4/Bglap2/Mgp/Atraid/Ecm1/Comp/Bglap3/Mef2c/Enpp1	12	GO:0030199	collagen fibril organization	10/234	7.46488e-08	Sfrp2/Col2a1/Serpinh1/Col11a1/Acan/Col5a2/Ddr2/Col1a1/Col1a2/Col13a1	10
GO:0051271	negative regulation of cellular component movement	17/132	1.39222e-09	Adipoq/Dcn/Arhgdib/Apoe/Wnt4/Igfbp5/Cxcl12/Cd63/Serpinf1/Timp1/Cd9/Tpm1/Mef2c/Bin1/Cyp1b1/Sema7a/Limch1	17	GO:0010811	positive regulation of cell-substrate adhesion	13/234	1.89277e-07	Mdk/Flna/Npnt/Fn1/Ndnf/Vegfa/Thbs1/Fbln1/Nid1/Abi3bp/Enpp2/Cib1/Jak2	13
GO:0045669	positive regulation of osteoblast differentiation	10/132	1.82582e-09	Bmp6/Gdpd2/Ccn1/Gdf10/Cebpd/Wnt4/Jund/Atraid/Mef2c/Dlx5	10	GO:0045785	positive regulation of cell adhesion	21/234	1.03525e-06	Mdk/Sox4/Flna/Egr3/Npnt/Ccl2/Fn1/Ndnf/Vegfa/Thbs1/Cxcl13/Ccl19/Igf1/Fbln1/Nid1/Abi3bp/Enpp2/Lgals1/Cib1/Jak2/Cd1d1	21
GO:0030449	regulation of complement activation	6/132	3.19328e-08	C6/C3/Serping1/Cfh/A2m/Cd55	6	GO:0071621	granulocyte chemotaxis	12/234	1.53999e-06	Mdk/Il17ra/Ccl2/Vegfa/Thbs1/Cxcl9/Cxcl13/Ccl19/Dpep1/Ppbp/Pf4/Fcer1g	12
GO:0042060	wound healing	16/132	3.19328e-08	Serpine2/Gas6/Ccn1/Kng1/Lox/Apoe/Wnt4/C3/Serping1/Timp1/Cd9/Tpm1/Cfh/Smoc2/Comp/Cdkn1a	16	GO:0035456	response to interferon-beta	9/234	1.56435e-06	Iigp1/Gbp2/Gbp2b/Ifit3/Ifitm3/Ifit1/Stat1/Ifi47/Igtp	9
GO:0045778	positive regulation of ossification	10/132	8.02642e-08	Bmp6/Gdpd2/Ccn1/Gdf10/Cebpd/Wnt4/Jund/Atraid/Mef2c/Dlx5	10	GO:2001236	regulation of extrinsic apoptotic signaling pathway	13/234	3.05959e-06	Sfrp1/Sfrp2/Col2a1/Prdx2/Vegfa/Thbs1/Igf1/Gas1/Dapk1/Agt/G0s2/Pf4/Fyn	13
GO:0040013	negative regulation of locomotion	15/132	1.02504e-07	Adipoq/Dcn/Arhgdib/Apoe/Wnt4/Igfbp5/Cxcl12/Cd63/Serpinf1/Timp1/Tpm1/Mef2c/Cyp1b1/Sema7a/Limch1	15	GO:0034341	response to interferon-gamma	12/234	3.1925e-06	Actg1/Ccl2/Ccl19/Dapk1/Gbp2/Gbp2b/Ifitm3/Stat1/Gbp7/Jak2/Vim/Evl	12
GO:0061448	connective tissue development	14/132	1.05781e-07	Mmp13/Bmp6/Ccn1/Lox/Efemp1/Mgp/Ccn2/Egr1/Pth1r/Selenom/Smad7/Ecm1/Comp/Mef2c	14	GO:0035458	cellular response to interferon-beta	8/234	4.15018e-06	Iigp1/Gbp2/Gbp2b/Ifit3/Ifit1/Stat1/Ifi47/Igtp	8
GO:0030336	negative regulation of cell migration	14/132	1.09373e-07	Adipoq/Dcn/Arhgdib/Apoe/Wnt4/Igfbp5/Cxcl12/Cd63/Serpinf1/Timp1/Tpm1/Mef2c/Cyp1b1/Limch1	14	GO:0071346	cellular response to interferon-gamma	11/234	4.15018e-06	Actg1/Ccl2/Ccl19/Dapk1/Gbp2/Gbp2b/Stat1/Gbp7/Jak2/Vim/Evl	11
GO:0045667	regulation of osteoblast differentiation	11/132	1.21092e-07	Bmp6/Gdpd2/Ccn1/Gdf10/Cebpd/Wnt4/Jund/Igfbp5/Atraid/Mef2c/Dlx5	11	GO:1901342	regulation of vasculature development	18/234	4.30862e-06	Mdk/Sfrp2/Hk2/Ccl2/Vegfa/Btg1/Thbs1/Sod2/Adamts9/Agt/Stat1/Enpp2/Tmem100/Cib1/Pf4/C3/Sparc/Aqp1	18
GO:2000146	negative regulation of cell motility	14/132	1.77085e-07	Adipoq/Dcn/Arhgdib/Apoe/Wnt4/Igfbp5/Cxcl12/Cd63/Serpinf1/Timp1/Tpm1/Mef2c/Cyp1b1/Limch1	14	GO:0009615	response to virus	16/234	6.25833e-06	Spon2/Abcc9/Ivns1abp/Cxcl9/Isg15/Ccl19/Irf7/Ifi27l2a/Gbp2b/Ifit3/Ifitm3/Ifit1/Stat1/Oasl2/Rtp4/Rps15a	16
GO:0030198	extracellular matrix organization	14/132	2.69875e-07	Mmp13/Ccn1/Lox/Fbln5/Col5a3/Ccn2/Col8a1/Smoc2/Comp/Fap/Adamts5/Olfml2a/Aplp2/Cyp1b1	14	GO:0007160	cell-matrix adhesion	14/234	6.26544e-06	Actg1/Npnt/Postn/Fn1/Vegfa/Thbs1/Limch1/Nid1/Adamts9/Agt/Enpp2/Cib1/Gpm6b/Col13a1	14
GO:0043062	extracellular structure organization	14/132	2.69875e-07	Mmp13/Ccn1/Lox/Fbln5/Col5a3/Ccn2/Col8a1/Smoc2/Comp/Fap/Adamts5/Olfml2a/Aplp2/Cyp1b1	14	GO:2001233	regulation of apoptotic signaling pathway	19/234	6.46083e-06	Sfrp1/Sfrp2/Col2a1/Prdx2/Atpif1/Vegfa/Thbs1/Ivns1abp/Igf1/Gas1/Sod2/Dapk1/Agt/Jak2/Slc25a5/G0s2/Pf4/Fyn/Rack1	19
GO:0052547	regulation of peptidase activity	16/132	2.86623e-07	Serpine2/Gas6/Ccn1/Kng1/Serpina3n/Cst3/Ccn2/Serping1/Serpinf1/Timp1/Ecm1/Serpina12/A2m/Bin1/Fam162a/Gsn	16	GO:0060346	bone trabecula formation	5/234	6.46083e-06	Sfrp1/Fbn2/Mmp2/Vegfa/Col1a1	5
GO:0033273	response to vitamin	6/132	1.536e-06	Gas6/Bglap/Bglap2/Bglap3/Spp1/Snw1	6	GO:0048705	skeletal system morphogenesis	15/234	6.52363e-06	Sfrp1/Sfrp2/Col2a1/Sox9/Fbn2/Serpinh1/Mmp2/Col11a1/Acan/Vegfa/Thbs1/Gas1/Anxa6/Col1a1/Col13a1	15
GO:0031589	cell-substrate adhesion	14/132	1.536e-06	Itga1/Gas6/Ccn1/Wnt4/Col5a3/Ccn2/Cd63/Col8a1/Smoc2/Spp1/Itgb5/Epdr1/Limch1/Ptprz1	14	GO:0030595	leukocyte chemotaxis	14/234	6.97274e-06	Mdk/Il17ra/Ccl2/Vegfa/Thbs1/Cxcl9/Cxcl13/Ccl19/S1pr1/Dpep1/Ppbp/Pf4/Fcer1g/Rps19	14
GO:0010466	negative regulation of peptidase activity	12/132	1.87268e-06	Serpine2/Gas6/Kng1/Serpina3n/Cst3/Serping1/Serpinf1/Timp1/Ecm1/Serpina12/A2m/Bin1	12	GO:0001655	urogenital system development	18/234	7.06324e-06	Sox4/Sfrp1/Sox9/Cdkn1c/Npnt/Mmp2/Vcan/Irx3/Vegfa/Basp1/Igf1/Nid1/Ctnnbip1/Agt/Stat1/Tnc/Notch3/Aqp1	18
GO:0051216	cartilage development	11/132	2.10583e-06	Mmp13/Bmp6/Ccn1/Efemp1/Mgp/Ccn2/Pth1r/Smad7/Ecm1/Comp/Mef2c	11	GO:0052547	regulation of peptidase activity	19/234	7.06324e-06	Sfrp2/Pi15/Serpinh1/Vegfa/Thbs1/Igf1/Serpina3g/Serpina3f/Dapk1/Agt/Stat1/Dpep1/Tfpi/Psme2/Jak2/Psme1/Fyn/Aqp1/Rack1	19
GO:0009611	response to wounding	16/132	2.10583e-06	Serpine2/Gas6/Ccn1/Kng1/Lox/Apoe/Wnt4/C3/Serping1/Timp1/Cd9/Tpm1/Cfh/Smoc2/Comp/Cdkn1a	16	GO:0097530	granulocyte migration	12/234	7.06324e-06	Mdk/Il17ra/Ccl2/Vegfa/Thbs1/Cxcl9/Cxcl13/Ccl19/Dpep1/Ppbp/Pf4/Fcer1g	12
GO:0002920	regulation of humoral immune response	6/132	5.96692e-06	C6/C3/Serping1/Cfh/A2m/Cd55	6	GO:0060326	cell chemotaxis	16/234	9.43023e-06	Mdk/Il17ra/Egr3/Ccl2/Vegfa/Thbs1/Cxcl9/Cxcl13/Ccl19/S1pr1/Dpep1/Enpp2/Ppbp/Pf4/Fcer1g/Rps19	16
GO:0052548	regulation of endopeptidase activity	13/132	8.65994e-06	Serpine2/Gas6/Ccn1/Kng1/Serpina3n/Ccn2/Serping1/Serpinf1/Timp1/Serpina12/Bin1/Fam162a/Gsn	13	GO:0052548	regulation of endopeptidase activity	17/234	1.0035e-05	Sfrp2/Serpinh1/Vegfa/Thbs1/Igf1/Serpina3g/Serpina3f/Dapk1/Agt/Stat1/Dpep1/Psme2/Jak2/Psme1/Fyn/Aqp1/Rack1	17
GO:0007178	transmembrane receptor protein serine/threonine kinase signaling pathway	13/132	1.70306e-05	Bmp6/Ccn1/Fos/Lox/Gdf10/Egr1/Smad7/Hspa5/Lrg1/Comp/Itgb5/Dlx5/Snw1	13	GO:0045778	positive regulation of ossification	10/234	1.0787e-05	Sfrp2/Fbn2/Npnt/Vegfa/Ddr2/Isg15/Igf1/Ctnnbip1/Gpm6b/Cthrc1	10
GO:0002062	chondrocyte differentiation	8/132	1.78101e-05	Bmp6/Efemp1/Ccn2/Pth1r/Smad7/Ecm1/Comp/Mef2c	8	GO:0097191	extrinsic apoptotic signaling pathway	14/234	1.16568e-05	Sfrp1/Sfrp2/Col2a1/Prdx2/Vegfa/Thbs1/Igf1/Gas1/Dapk1/Agt/Jak2/G0s2/Pf4/Fyn	14
GO:0050673	epithelial cell proliferation	14/132	1.78101e-05	Nupr1/Bmp6/Ctsl/Apoe/Bglap2/Igfbp5/Cxcl12/Serpinf1/Ecm1/Col8a1/Lrg1/Mef2c/Fap/Dlx5	14	GO:0048145	regulation of fibroblast proliferation	10/234	1.32617e-05	Sfrp1/Rps3a1/Fn1/Ddr2/Igf1/Fbln1/Sod2/Agt/Fth1/Aqp1	10
GO:0009991	response to extracellular stimulus	13/132	2.10366e-05	Bmp6/Gas6/Fos/Apoe/Bglap/Wnt4/Bglap2/Hspa5/Atf3/Cdkn1a/Bglap3/Spp1/Snw1	13	GO:0048144	fibroblast proliferation	10/234	1.53332e-05	Sfrp1/Rps3a1/Fn1/Ddr2/Igf1/Fbln1/Sod2/Agt/Fth1/Aqp1	10
GO:1900047	negative regulation of hemostasis	6/132	2.796e-05	Serpine2/Kng1/Apoe/Serping1/Cd9/Comp	6	GO:0048659	smooth muscle cell proliferation	12/234	1.54453e-05	Kalrn/Mmp2/Vegfa/Thbs1/Igf1/S1pr1/Sod2/Ctnnbip1/Agt/Stat1/Jak2/Notch3	12
GO:0007596	blood coagulation	9/132	3.66069e-05	Serpine2/Gas6/Kng1/Apoe/C3/Serping1/Cd9/Cfh/Comp	9	GO:0030278	regulation of ossification	14/234	1.54453e-05	Mdk/Sfrp1/Sfrp2/Sox9/Fbn2/Npnt/Vegfa/Ddr2/Isg15/Igf1/S1pr1/Ctnnbip1/Gpm6b/Cthrc1	14
GO:0007599	hemostasis	9/132	3.93708e-05	Serpine2/Gas6/Kng1/Apoe/C3/Serping1/Cd9/Cfh/Comp	9	GO:0045765	regulation of angiogenesis	16/234	1.54453e-05	Mdk/Sfrp2/Hk2/Ccl2/Vegfa/Btg1/Thbs1/Adamts9/Agt/Stat1/Enpp2/Cib1/Pf4/C3/Sparc/Aqp1	16
GO:0050817	coagulation	9/132	3.99364e-05	Serpine2/Gas6/Kng1/Apoe/C3/Serping1/Cd9/Cfh/Comp	9	GO:0009612	response to mechanical stimulus	12/234	2.07588e-05	Mdk/Sox9/Kalrn/Mmp2/Col11a1/Thbs1/Igf1/Stat1/Cnn2/Col1a1/Fyn/Aqp1	12
GO:0051346	negative regulation of hydrolase activity	13/132	3.99364e-05	Serpine2/Gas6/Kng1/Serpina3n/Cst3/Serping1/Serpinf1/Timp1/Ppp1r15a/Ecm1/Serpina12/A2m/Bin1	13	GO:0061430	bone trabecula morphogenesis	5/234	2.35283e-05	Sfrp1/Fbn2/Mmp2/Vegfa/Col1a1	5
GO:0045861	negative regulation of proteolysis	12/132	5.45641e-05	Serpine2/Gas6/Kng1/Serpina3n/Cst3/Serping1/Serpinf1/Timp1/Ecm1/Serpina12/A2m/Bin1	12	GO:0042255	ribosome assembly	8/234	2.69532e-05	Rps28/Rpl38/Rpl6/Rplp0/Rpsa/Rps27/Rps19/Rpl3	8
GO:0010951	negative regulation of endopeptidase activity	9/132	6.93115e-05	Serpine2/Gas6/Kng1/Serpina3n/Serping1/Serpinf1/Timp1/Serpina12/Bin1	9	GO:0097529	myeloid leukocyte migration	13/234	2.98033e-05	Mdk/Il17ra/Ccl2/Vegfa/Thbs1/Cxcl9/Cxcl13/Ccl19/Dpep1/Ppbp/Pf4/Fcer1g/Rps19	13
GO:0046890	regulation of lipid biosynthetic process	9/132	7.40694e-05	Bmp6/Ccn1/Apoe/Wnt4/C3/Egr1/Igfbp7/Serpina12/Zbtb20	9	GO:0030282	bone mineralization	10/234	3.05204e-05	Sox9/Fbn2/Phex/Rspo2/Ddr2/Isg15/Igf1/S1pr1/Gpm6b/Col1a2	10
GO:0007584	response to nutrient	6/132	8.50189e-05	Gas6/Bglap/Bglap2/Bglap3/Spp1/Snw1	6	GO:0045669	positive regulation of osteoblast differentiation	8/234	3.97439e-05	Sfrp2/Fbn2/Npnt/Vegfa/Ddr2/Igf1/Ctnnbip1/Cthrc1	8
GO:0042445	hormone metabolic process	9/132	0.000119267	Bmp6/Ctsl/Ghr/Wnt4/Egr1/Ctsb/Selenom/Spp1/Cyp1b1	9	GO:0030593	neutrophil chemotaxis	9/234	5.38383e-05	Mdk/Ccl2/Cxcl9/Cxcl13/Ccl19/Dpep1/Ppbp/Pf4/Fcer1g	9
GO:0044706	multi-multicellular organism process	9/132	0.000121558	Serpine2/Junb/Ctsl/Arhgdib/Wnt4/Igfbp5/Ctsb/Timp1/A2m	9	GO:0031214	biomineral tissue development	11/234	5.59721e-05	Sox9/Fbn2/Phex/Rspo2/Ddr2/Isg15/Igf1/S1pr1/Gpm6b/Col1a1/Col1a2	11
GO:0032102	negative regulation of response to external stimulus	12/132	0.0001244	Serpine2/Adipoq/Kng1/H2-T23/Apoe/Wnt4/Socs3/Serping1/Serpinf1/Cd9/A2m/Sema7a	12	GO:0110148	biomineralization	11/234	5.59721e-05	Sox9/Fbn2/Phex/Rspo2/Ddr2/Isg15/Igf1/S1pr1/Gpm6b/Col1a1/Col1a2	11
GO:0060537	muscle tissue development	13/132	0.000172095	Nupr1/Fos/Lox/Igfbp5/Egr1/Myl6/Tpm1/Smad7/Atf3/Mef2c/Ncam1/Kcnk2/Snw1	13	GO:0042273	ribosomal large subunit biogenesis	8/234	5.59721e-05	Rpl38/Rpl6/Rplp0/Rpl35/Rpl14/Rpl10a/Rpl3/Rpl7a	8
GO:1901652	response to peptide	12/132	0.000180194	Adipoq/Ghr/Serpina3n/Bglap/Bglap2/Socs3/Egr1/Serpinf1/Socs2/Serpina12/Bglap3/Enpp1	12	GO:2001237	negative regulation of extrinsic apoptotic signaling pathway	9/234	5.80271e-05	Sfrp2/Col2a1/Prdx2/Vegfa/Igf1/Gas1/Dapk1/Pf4/Fyn	9
GO:0071248	cellular response to metal ion	8/132	0.000180194	Bmp6/Junb/Fos/Jund/Fosb/Mef2c/Hvcn1/Gsn	8	GO:0033002	muscle cell proliferation	13/234	5.80271e-05	Kalrn/Mmp2/Vegfa/Thbs1/Pim1/Igf1/S1pr1/Sod2/Ctnnbip1/Agt/Stat1/Jak2/Notch3	13
GO:0061045	negative regulation of wound healing	6/132	0.000194884	Serpine2/Kng1/Apoe/Wnt4/Serping1/Cd9	6	GO:0051216	cartilage development	12/234	6.16481e-05	Mdk/Sfrp2/Col2a1/Sox9/Rspo2/Serpinh1/Snorc/Col11a1/Acan/Thbs1/Anxa6/Col1a1	12
GO:0043434	response to peptide hormone	11/132	0.000195739	Adipoq/Ghr/Serpina3n/Bglap/Bglap2/Socs3/Egr1/Socs2/Serpina12/Bglap3/Enpp1	11	GO:0048660	regulation of smooth muscle cell proliferation	11/234	6.16481e-05	Mmp2/Vegfa/Thbs1/Igf1/S1pr1/Sod2/Ctnnbip1/Agt/Stat1/Jak2/Notch3	11
GO:0010038	response to metal ion	10/132	0.000209045	Bmp6/Junb/Fos/Jund/Fosb/Mef2c/Ncam1/Pam/Hvcn1/Gsn	10	GO:0019884	antigen processing and presentation of exogenous antigen	6/234	6.61467e-05	Tap1/Psme2/Psme1/Tapbp/Fcer1g/Cd1d1	6
GO:0030501	positive regulation of bone mineralization	5/132	0.000210737	Bmp6/Ccn1/Wnt4/Atraid/Mef2c	5	GO:0030099	myeloid cell differentiation	17/234	6.91843e-05	Sfrp1/Rbp1/Cdkn1c/Mfap2/Atpif1/Car2/Vegfa/Sh3pxd2a/Isg15/Ccl19/Ctnnbip1/Stat1/Cib1/Jak2/Pf4/Fcer1g/Rps19	17
GO:0031667	response to nutrient levels	11/132	0.000244262	Gas6/Apoe/Bglap/Wnt4/Bglap2/Hspa5/Atf3/Cdkn1a/Bglap3/Spp1/Snw1	11	GO:0001649	osteoblast differentiation	12/234	7.40018e-05	Sfrp1/Sfrp2/Sox9/Fbn2/Rspo2/Npnt/Vegfa/Ddr2/Igf1/Ctnnbip1/Col1a1/Cthrc1	12
GO:0090287	regulation of cellular response to growth factor stimulus	10/132	0.000246785	Ccn1/Lox/Dcn/Wnt4/Cd63/Smad7/Hspa5/Lrg1/Smoc2/Snw1	10	GO:0032103	positive regulation of response to external stimulus	17/234	7.59676e-05	Mdk/Flna/Il17ra/Mmp2/Ccl2/Fn1/Vegfa/Thbs1/Cxcl13/Ccl19/Lpl/Irf7/S1pr1/Jak2/C3/Fcer1g/Rps19	17
GO:0007565	female pregnancy	8/132	0.000249366	Junb/Ctsl/Arhgdib/Wnt4/Igfbp5/Ctsb/Timp1/A2m	8	GO:0060351	cartilage development involved in endochondral bone morphogenesis	6/234	8.6395e-05	Col2a1/Sox9/Serpinh1/Thbs1/Anxa6/Col1a1	6
GO:0007517	muscle organ development	12/132	0.000249463	Nupr1/Fos/Lox/Egr1/Myl6/Tpm1/Smad7/Atf3/Mef2c/Ncam1/Kcnk2/Snw1	12	GO:0048661	positive regulation of smooth muscle cell proliferation	9/234	8.6395e-05	Mmp2/Vegfa/Thbs1/Igf1/S1pr1/Agt/Stat1/Jak2/Notch3	9
GO:0060348	bone development	9/132	0.000249463	Mmp13/Bmp6/Lox/Bglap/Bglap2/Comp/Bglap3/Mef2c/Dlx5	9	GO:1903706	regulation of hemopoiesis	17/234	8.71284e-05	Mdk/Sox4/Sfrp1/Rbp1/Prdx2/Egr3/Car2/Tcim/Vegfa/Pim1/Isg15/Ccl19/Ctnnbip1/Stat1/Cib1/Pf4/Cd1d1	17
GO:0050878	regulation of body fluid levels	11/132	0.000277281	Serpine2/Mmp13/Gas6/Kng1/Apoe/C3/Serping1/Socs2/Cd9/Cfh/Comp	11	GO:0072001	renal system development	15/234	8.71284e-05	Sox4/Sfrp1/Sox9/Cdkn1c/Npnt/Vcan/Irx3/Vegfa/Basp1/Nid1/Ctnnbip1/Agt/Stat1/Notch3/Aqp1	15
GO:0001667	ameboidal-type cell migration	12/132	0.000281079	Dcn/Arhgdib/Apoe/Cxcl12/Cd63/Serpinf1/Timp1/Smoc2/Mef2c/Fap/Cyp1b1/Sema7a	12	GO:0000028	ribosomal small subunit assembly	5/234	9.77586e-05	Rps28/Rpl38/Rpsa/Rps27/Rps19	5
GO:1901342	regulation of vasculature development	11/132	0.000282718	Dcn/C6/Wnt4/C3/Fbln5/Egr1/Serpinf1/Ecm1/Lrg1/Smoc2/Cyp1b1	11	GO:0072073	kidney epithelium development	10/234	0.000119081	Sfrp1/Sox9/Npnt/Vcan/Irx3/Vegfa/Basp1/Ctnnbip1/Agt/Aqp1	10
GO:0032956	regulation of actin cytoskeleton organization	11/132	0.000317244	Ctsl/Arhgdib/Wnt4/Ccn2/Tmsb4x/Tpm1/Mef2c/Pam/Bin1/Limch1/Gsn	11	GO:0070098	chemokine-mediated signaling pathway	7/234	0.000124975	Ccl2/Cxcl9/Cxcl13/Ccl19/Cib1/Ppbp/Pf4	7
GO:0030195	negative regulation of blood coagulation	5/132	0.000346231	Serpine2/Kng1/Apoe/Serping1/Cd9	5	GO:0045667	regulation of osteoblast differentiation	10/234	0.000130448	Sfrp1/Sfrp2/Sox9/Fbn2/Npnt/Vegfa/Ddr2/Igf1/Ctnnbip1/Cthrc1	10
GO:1900046	regulation of hemostasis	6/132	0.000348036	Serpine2/Kng1/Apoe/Serping1/Cd9/Comp	6	GO:0060350	endochondral bone morphogenesis	7/234	0.000151492	Col2a1/Sox9/Serpinh1/Thbs1/Anxa6/Col1a1/Col13a1	7
GO:0014910	regulation of smooth muscle cell migration	6/132	0.000387094	Adipoq/Igfbp5/Egr1/Tmsb4x/Mef2c/Cyp1b1	6	GO:0072006	nephron development	10/234	0.000160982	Sox9/Npnt/Irx3/Vegfa/Basp1/Nid1/Ctnnbip1/Agt/Notch3/Aqp1	10
GO:0014706	striated muscle tissue development	12/132	0.000387094	Nupr1/Fos/Lox/Egr1/Myl6/Tpm1/Smad7/Atf3/Mef2c/Ncam1/Kcnk2/Snw1	12	GO:0050900	leukocyte migration	15/234	0.000202045	Mdk/Podxl2/Il17ra/Ccl2/Vegfa/Thbs1/Cxcl9/Cxcl13/Ccl19/S1pr1/Dpep1/Ppbp/Pf4/Fcer1g/Rps19	15
GO:0050819	negative regulation of coagulation	5/132	0.000387094	Serpine2/Kng1/Apoe/Serping1/Cd9	5	GO:2001234	negative regulation of apoptotic signaling pathway	12/234	0.000205745	Sfrp2/Col2a1/Prdx2/Vegfa/Ivns1abp/Igf1/Gas1/Sod2/Dapk1/Slc25a5/Pf4/Fyn	12
GO:0070169	positive regulation of biomineral tissue development	5/132	0.000387094	Bmp6/Ccn1/Wnt4/Atraid/Mef2c	5	GO:0001822	kidney development	14/234	0.00022067	Sox4/Sfrp1/Sox9/Cdkn1c/Npnt/Vcan/Irx3/Vegfa/Basp1/Nid1/Ctnnbip1/Agt/Notch3/Aqp1	14
GO:0110151	positive regulation of biomineralization	5/132	0.000387094	Bmp6/Ccn1/Wnt4/Atraid/Mef2c	5	GO:1990266	neutrophil migration	9/234	0.000224679	Mdk/Ccl2/Cxcl9/Cxcl13/Ccl19/Dpep1/Ppbp/Pf4/Fcer1g	9
GO:0035914	skeletal muscle cell differentiation	6/132	0.000445836	Nupr1/Fos/Egr1/Atf3/Mef2c/Snw1	6	GO:0061448	connective tissue development	13/234	0.000228243	Mdk/Sfrp2/Col2a1/Sox9/Rspo2/Serpinh1/Snorc/Col11a1/Acan/Thbs1/Igf1/Anxa6/Col1a1	13
GO:1900076	regulation of cellular response to insulin stimulus	6/132	0.000493208	Bglap/Bglap2/Socs3/Serpina12/Bglap3/Enpp1	6	GO:0010632	regulation of epithelial cell migration	12/234	0.000231295	Sox9/Vegfa/Thbs1/Cxcl13/Igf1/Adamts9/Agt/Enpp2/Cib1/Sparc/Evl/Aqp1	12
GO:1903035	negative regulation of response to wounding	6/132	0.000493208	Serpine2/Kng1/Apoe/Wnt4/Serping1/Cd9	6	GO:0048771	tissue remodeling	11/234	0.000232278	Mdk/Sfrp1/Flna/Mmp2/Car2/Vegfa/Ddr2/Igf1/S1pr1/Agt/Cthrc1	11
GO:0014909	smooth muscle cell migration	6/132	0.000551897	Adipoq/Igfbp5/Egr1/Tmsb4x/Mef2c/Cyp1b1	6	GO:0051607	defense response to virus	12/234	0.000266593	Spon2/Abcc9/Cxcl9/Isg15/Irf7/Gbp2b/Ifit3/Ifitm3/Ifit1/Stat1/Oasl2/Rtp4	12
GO:0071375	cellular response to peptide hormone stimulus	9/132	0.000556485	Adipoq/Ghr/Bglap/Bglap2/Socs3/Socs2/Serpina12/Bglap3/Enpp1	9	GO:0048146	positive regulation of fibroblast proliferation	7/234	0.000266593	Rps3a1/Fn1/Ddr2/Igf1/Fbln1/Agt/Aqp1	7
GO:0007229	integrin-mediated signaling pathway	6/132	0.000645487	Itga1/Ccn2/Cd63/Timp1/Itgb5/Sema7a	6	GO:0048678	response to axon injury	7/234	0.000266593	Flna/Mmp2/Nrep/Sod2/Dpysl3/Jak2/Tnc	7
GO:0048608	reproductive structure development	12/132	0.000668601	Serpine2/Nupr1/Bmp6/Ccn1/Junb/Ctsl/Wnt4/C3/Socs3/Ctsb/Serpinf1/Rspo3	12	GO:0001763	morphogenesis of a branching structure	12/234	0.000275768	Mdk/Sfrp1/Sfrp2/Sox9/Rspo2/Npnt/Vegfa/Igf1/Ctnnbip1/Agt/Tnc/Col13a1	12
GO:0001906	cell killing	8/132	0.000702955	H2-T23/Cxcl14/C3/H2-K1/H2-D1/Cxcl12/Cfh/Cd55	8	GO:0061844	antimicrobial humoral immune response mediated by antimicrobial peptide	9/234	0.000275768	Rpl39/Ccl2/Npy/Cxcl9/Cxcl13/Ccl19/Ppbp/Pf4/Rps19	9
GO:0061458	reproductive system development	12/132	0.000707082	Serpine2/Nupr1/Bmp6/Ccn1/Junb/Ctsl/Wnt4/C3/Socs3/Ctsb/Serpinf1/Rspo3	12	GO:1990868	response to chemokine	7/234	0.000275768	Ccl2/Cxcl9/Cxcl13/Ccl19/Cib1/Ppbp/Pf4	7
GO:0061041	regulation of wound healing	7/132	0.000722233	Serpine2/Kng1/Apoe/Wnt4/Serping1/Cd9/Smoc2	7	GO:1990869	cellular response to chemokine	7/234	0.000275768	Ccl2/Cxcl9/Cxcl13/Ccl19/Cib1/Ppbp/Pf4	7
GO:0030279	negative regulation of ossification	6/132	0.000722233	Gdf10/Igfbp5/Smad7/Ecm1/Mef2c/Enpp1	6	GO:0060343	trabecula formation	5/234	0.000275768	Sfrp1/Fbn2/Mmp2/Vegfa/Col1a1	5
GO:0006959	humoral immune response	11/132	0.000722927	H2-T23/Cxcl14/C6/C2/C3/Serping1/Cxcl12/Cfh/A2m/Cd55/Mef2c	11	GO:0019730	antimicrobial humoral response	10/234	0.000284042	Spon2/Rpl39/Ccl2/Npy/Cxcl9/Cxcl13/Ccl19/Ppbp/Pf4/Rps19	10
GO:0048638	regulation of developmental growth	11/132	0.000764003	Ghr/Apoe/C3/Cxcl12/Socs2/Smad7/Cdkn1a/Mef2c/Ncam1/Sema7a/Kcnk2	11	GO:0007596	blood coagulation	10/234	0.000295929	Prdx2/Fn1/Adamts18/Thbs1/Fbln1/Tfpi/Pf4/C3/Fcer1g/Evl	10
GO:0032970	regulation of actin filament-based process	11/132	0.000771802	Ctsl/Arhgdib/Wnt4/Ccn2/Tmsb4x/Tpm1/Mef2c/Pam/Bin1/Limch1/Gsn	11	GO:0010466	negative regulation of peptidase activity	12/234	0.000314431	Sfrp2/Pi15/Serpinh1/Vegfa/Thbs1/Igf1/Serpina3g/Serpina3f/Agt/Dpep1/Tfpi/Aqp1	12
GO:0071560	cellular response to transforming growth factor beta stimulus	8/132	0.000853006	Fos/Lox/Smad7/Hspa5/Lrg1/Itgb5/Mef2c/Snw1	8	GO:0007599	hemostasis	10/234	0.0003198	Prdx2/Fn1/Adamts18/Thbs1/Fbln1/Tfpi/Pf4/C3/Fcer1g/Evl	10
GO:0060350	endochondral bone morphogenesis	5/132	0.000891966	Mmp13/Bmp6/Comp/Mef2c/Dlx5	5	GO:0007162	negative regulation of cell adhesion	13/234	0.0003198	Mdk/Prdx2/Mmp2/Postn/Adamts18/Vegfa/Thbs1/Fbln1/Enpp2/Lgals1/Jak2/Tnc/Col1a1	13
GO:0001958	endochondral ossification	4/132	0.000891966	Mmp13/Bmp6/Mef2c/Dlx5	4	GO:2000377	regulation of reactive oxygen species metabolic process	11/234	0.000326153	Hk2/Ptx3/Prdx2/Eef1a1/Thbs1/Igf1/Hp/Sod2/Agt/Jak2/Fyn	11
GO:0033687	osteoblast proliferation	4/132	0.000891966	Ccn1/Junb/Fbln5/Atraid	4	GO:0050817	coagulation	10/234	0.000326153	Prdx2/Fn1/Adamts18/Thbs1/Fbln1/Tfpi/Pf4/C3/Fcer1g/Evl	10
GO:0036075	replacement ossification	4/132	0.000891966	Mmp13/Bmp6/Mef2c/Dlx5	4	GO:0001936	regulation of endothelial cell proliferation	9/234	0.000326153	Mdk/Atpif1/Egr3/Ccl2/Vegfa/Thbs1/Igf1/Stat1/Sparc	9
GO:0097278	complement-dependent cytotoxicity	3/132	0.00091062	C3/Cfh/Cd55	3	GO:0072593	reactive oxygen species metabolic process	13/234	0.000326153	Hk2/Ptx3/Prdx2/Atpif1/Eef1a1/Thbs1/Sh3pxd2a/Igf1/Hp/Sod2/Agt/Jak2/Fyn	13
GO:0071559	response to transforming growth factor beta	8/132	0.000911517	Fos/Lox/Smad7/Hspa5/Lrg1/Itgb5/Mef2c/Snw1	8	GO:1904018	positive regulation of vasculature development	11/234	0.000326153	Mdk/Sfrp2/Hk2/Vegfa/Btg1/Thbs1/Sod2/Tmem100/Cib1/C3/Aqp1	11
GO:0007160	cell-matrix adhesion	8/132	0.000963811	Itga1/Wnt4/Col5a3/Ccn2/Cd63/Itgb5/Epdr1/Limch1	8	GO:0010631	epithelial cell migration	13/234	0.00035838	Sox9/Egr3/Vegfa/Thbs1/Cxcl13/Igf1/Adamts9/Agt/Enpp2/Cib1/Sparc/Evl/Aqp1	13
GO:0014812	muscle cell migration	6/132	0.000974695	Adipoq/Igfbp5/Egr1/Tmsb4x/Mef2c/Cyp1b1	6	GO:0042254	ribosome biogenesis	13/234	0.000365575	Rps28/Rpl38/Rpl6/Rplp0/Rpl35/Rpsa/Rps27/Rps21/Rps19/Rpl14/Rpl10a/Rpl3/Rpl7a	13
GO:0048839	inner ear development	8/132	0.000974695	H2-T23/Cxcl14/Cebpd/H2-K1/Igfbp7/Tmie/Slitrk6/Dlx5	8	GO:0060349	bone morphogenesis	8/234	0.000365575	Sfrp2/Col2a1/Sox9/Serpinh1/Thbs1/Anxa6/Col1a1/Col13a1	8
GO:0031668	cellular response to extracellular stimulus	8/132	0.00101892	Bmp6/Gas6/Fos/Wnt4/Hspa5/Atf3/Cdkn1a/Snw1	8	GO:0061326	renal tubule development	8/234	0.000365575	Sox9/Npnt/Irx3/Vegfa/Ctnnbip1/Agt/Stat1/Aqp1	8
GO:0048639	positive regulation of developmental growth	8/132	0.00101892	Ghr/Apoe/C3/Cxcl12/Smad7/Mef2c/Ncam1/Sema7a	8	GO:0090132	epithelium migration	13/234	0.000368769	Sox9/Egr3/Vegfa/Thbs1/Cxcl13/Igf1/Adamts9/Agt/Enpp2/Cib1/Sparc/Evl/Aqp1	13
GO:0062012	regulation of small molecule metabolic process	10/132	0.00113471	Nupr1/Adipoq/Bmp6/Apoe/Wnt4/Egr1/Pth1r/Serpina12/Zbtb20/Enpp1	10	GO:0090130	tissue migration	13/234	0.000391911	Sox9/Egr3/Vegfa/Thbs1/Cxcl13/Igf1/Adamts9/Agt/Enpp2/Cib1/Sparc/Evl/Aqp1	13
GO:0098868	bone growth	4/132	0.00116757	Mmp13/Fbln5/Ecm1/Comp	4	GO:0034446	substrate adhesion-dependent cell spreading	8/234	0.000407595	Mdk/Sfrp1/Flna/Postn/Fn1/Fbln1/Enpp2/Cib1	8
GO:0001558	regulation of cell growth	11/132	0.00116757	Serpine2/Apoe/Ccn5/Igfbp5/Cxcl12/Socs2/Igfbp7/Smad7/Cdkn1a/Sema7a/Enpp1	11	GO:0002063	chondrocyte development	5/234	0.000452228	Sfrp2/Sox9/Serpinh1/Col11a1/Acan	5
GO:0019218	regulation of steroid metabolic process	6/132	0.00116757	Bmp6/Apoe/Wnt4/Egr1/Igfbp7/Serpina12	6	GO:1903036	positive regulation of response to wounding	7/234	0.000452228	Mdk/Flna/Prdx2/Actg1/Mylk/Ccl2/Thbs1	7
GO:0032963	collagen metabolic process	6/132	0.00116757	Mmp13/Ctsl/Wnt4/Ccn2/Ctsb/Fap	6	GO:0001819	positive regulation of cytokine production	16/234	0.000452228	Mdk/Spon2/Il17ra/Ccl2/Postn/Thbs1/Ccl19/Lpl/Irf7/Agt/Stat1/Jak2/Pf4/C3/Fcer1g/Cd1d1	16
GO:0002697	regulation of immune effector process	11/132	0.00119939	H2-T23/C6/C3/H2-K1/H2-D1/Serping1/Smad7/Cfh/A2m/Cd55/Sema7a	11	GO:0002062	chondrocyte differentiation	8/234	0.000480389	Mdk/Sfrp2/Col2a1/Sox9/Serpinh1/Col11a1/Acan/Anxa6	8
GO:0019216	regulation of lipid metabolic process	10/132	0.00119939	Adipoq/Bmp6/Ccn1/Apoe/Wnt4/C3/Egr1/Igfbp7/Serpina12/Zbtb20	10	GO:0061383	trabecula morphogenesis	6/234	0.000486324	Sfrp1/Fbn2/Mmp2/Vegfa/S1pr1/Col1a1	6
GO:0071241	cellular response to inorganic substance	8/132	0.00129201	Bmp6/Junb/Fos/Jund/Fosb/Mef2c/Hvcn1/Gsn	8	GO:0050878	regulation of body fluid levels	14/234	0.000487883	Stmn1/Kalrn/Prdx2/Fn1/Adamts18/Vegfa/Thbs1/Fbln1/Tfpi/Pf4/C3/Fcer1g/Evl/Aqp1	14
GO:0007179	transforming growth factor beta receptor signaling pathway	7/132	0.00138989	Fos/Lox/Smad7/Hspa5/Lrg1/Itgb5/Snw1	7	GO:0051346	negative regulation of hydrolase activity	15/234	0.000510909	Sfrp2/Ptx3/Pi15/Atpif1/Serpinh1/Cnn3/Vegfa/Thbs1/Igf1/Serpina3g/Serpina3f/Agt/Dpep1/Tfpi/Aqp1	15
GO:0071897	DNA biosynthetic process	7/132	0.00138989	Adipoq/Lox/Ccn2/Smoc2/Cdkn1a/Cyp1b1/Kcnk2	7	GO:0061138	morphogenesis of a branching epithelium	11/234	0.000510909	Mdk/Sfrp1/Sfrp2/Sox9/Rspo2/Npnt/Vegfa/Igf1/Ctnnbip1/Agt/Tnc	11
GO:0061035	regulation of cartilage development	5/132	0.0014009	Bmp6/Ccn1/Efemp1/Ccn2/Smad7	5	GO:0010951	negative regulation of endopeptidase activity	10/234	0.000510909	Sfrp2/Serpinh1/Vegfa/Thbs1/Igf1/Serpina3g/Serpina3f/Agt/Dpep1/Aqp1	10
GO:0050678	regulation of epithelial cell proliferation	10/132	0.00140306	Nupr1/Bmp6/Ctsl/Apoe/Cxcl12/Serpinf1/Ecm1/Lrg1/Mef2c/Dlx5	10	GO:1900024	regulation of substrate adhesion-dependent cell spreading	6/234	0.000512901	Mdk/Flna/Postn/Fbln1/Enpp2/Cib1	6
GO:1901653	cellular response to peptide	9/132	0.00140405	Adipoq/Ghr/Bglap/Bglap2/Socs3/Socs2/Serpina12/Bglap3/Enpp1	9	GO:0072009	nephron epithelium development	8/234	0.000512901	Sox9/Npnt/Irx3/Vegfa/Basp1/Ctnnbip1/Agt/Aqp1	8
GO:0010633	negative regulation of epithelial cell migration	5/132	0.00145559	Dcn/Apoe/Cd63/Serpinf1/Mef2c	5	GO:0060740	prostate gland epithelium morphogenesis	5/234	0.000554378	Sfrp1/Sox9/Mmp2/Igf1/Tnc	5
GO:0030574	collagen catabolic process	4/132	0.00145559	Mmp13/Ctsl/Ctsb/Fap	4	GO:1901099	negative regulation of signal transduction in absence of ligand	5/234	0.000554378	Col2a1/Prdx2/Gas1/Pf4/Fyn	5
GO:0032868	response to insulin	8/132	0.00152867	Adipoq/Bglap/Bglap2/Socs3/Egr1/Serpina12/Bglap3/Enpp1	8	GO:2001240	negative regulation of extrinsic apoptotic signaling pathway in absence of ligand	5/234	0.000554378	Col2a1/Prdx2/Gas1/Pf4/Fyn	5
GO:0046886	positive regulation of hormone biosynthetic process	3/132	0.00157294	Bmp6/Wnt4/Egr1	3	GO:0048754	branching morphogenesis of an epithelial tube	10/234	0.00055677	Mdk/Sfrp2/Sox9/Rspo2/Npnt/Vegfa/Igf1/Ctnnbip1/Agt/Tnc	10
GO:0034109	homotypic cell-cell adhesion	5/132	0.0017098	Serpine2/Cd9/Cfh/Comp/Ncam1	5	GO:1903034	regulation of response to wounding	10/234	0.000578097	Mdk/Flna/Prdx2/Actg1/Mylk/Ccl2/Adamts18/Thbs1/Tfpi/Fcer1g	10
GO:0008202	steroid metabolic process	9/132	0.0017117	Bmp6/Apoe/Wnt4/Egr1/Igfbp7/Serpina12/Spp1/Aplp2/Cyp1b1	9	GO:0001935	endothelial cell proliferation	9/234	0.000598368	Mdk/Atpif1/Egr3/Ccl2/Vegfa/Thbs1/Igf1/Stat1/Sparc	9
GO:0071772	response to BMP	7/132	0.00174424	Bmp6/Ccn1/Bglap/Egr1/Smad7/Comp/Dlx5	7	GO:0010310	regulation of hydrogen peroxide metabolic process	4/234	0.000614759	Prdx2/Hp/Sod2/Fyn	4
GO:0071773	cellular response to BMP stimulus	7/132	0.00174424	Bmp6/Ccn1/Bglap/Egr1/Smad7/Comp/Dlx5	7	GO:0060512	prostate gland morphogenesis	5/234	0.000614759	Sfrp1/Sox9/Mmp2/Igf1/Tnc	5
GO:0071277	cellular response to calcium ion	5/132	0.00187282	Junb/Fos/Jund/Fosb/Mef2c	5	GO:0010634	positive regulation of epithelial cell migration	9/234	0.000614759	Sox9/Vegfa/Thbs1/Igf1/Agt/Enpp2/Cib1/Sparc/Aqp1	9
GO:0050810	regulation of steroid biosynthetic process	5/132	0.00196172	Bmp6/Apoe/Wnt4/Egr1/Igfbp7	5	GO:0019882	antigen processing and presentation	8/234	0.000646581	Thbs1/Ccl19/Tap1/Psme2/Psme1/Tapbp/Fcer1g/Cd1d1	8
GO:0043583	ear development	8/132	0.00196172	H2-T23/Cxcl14/Cebpd/H2-K1/Igfbp7/Tmie/Slitrk6/Dlx5	8	GO:0007178	transmembrane receptor protein serine/threonine kinase signaling pathway	14/234	0.000648021	Sfrp1/Sfrp2/Fbn2/Npnt/Ccl2/Nrep/Thbs1/Fstl1/Chrdl1/Tmem100/Jak2/Fst/Col1a2/Vim	14
GO:0090092	regulation of transmembrane receptor protein serine/threonine kinase signaling pathway	8/132	0.00200091	Bmp6/Ccn1/Lox/Gdf10/Smad7/Hspa5/Lrg1/Snw1	8	GO:0019221	cytokine-mediated signaling pathway	14/234	0.000662053	Il17ra/Ccl2/Cxcl9/Cxcl13/Ccl19/Irf7/Iigp1/Ifitm3/Stat1/Cib1/Jak2/Ppbp/Pf4/Fcer1g	14
GO:0045765	regulation of angiogenesis	9/132	0.00210475	Dcn/C6/C3/Fbln5/Serpinf1/Ecm1/Lrg1/Smoc2/Cyp1b1	9	GO:0003007	heart morphogenesis	12/234	0.000701367	Sox4/Sfrp2/Col2a1/Sox9/Flna/Col11a1/Vegfa/Thbs1/Pim1/Ly6e/S1pr1/Tmem100	12
GO:1903034	regulation of response to wounding	7/132	0.00218382	Serpine2/Kng1/Apoe/Wnt4/Serping1/Cd9/Smoc2	7	GO:2000116	regulation of cysteine-type endopeptidase activity	11/234	0.00071965	Sfrp2/Vegfa/Thbs1/Igf1/Dapk1/Stat1/Dpep1/Jak2/Fyn/Aqp1/Rack1	11
GO:0006956	complement activation	7/132	0.00223968	C6/C2/C3/Serping1/Cfh/A2m/Cd55	7	GO:0001952	regulation of cell-matrix adhesion	8/234	0.000745584	Actg1/Postn/Vegfa/Thbs1/Limch1/Enpp2/Cib1/Gpm6b	8
GO:0030193	regulation of blood coagulation	5/132	0.00238472	Serpine2/Kng1/Apoe/Serping1/Cd9	5	GO:0034103	regulation of tissue remodeling	7/234	0.000745584	Mdk/Sfrp1/Car2/Vegfa/Ddr2/S1pr1/Agt	7
GO:0030168	platelet activation	5/132	0.00250578	Serpine2/Apoe/Cd9/Cfh/Comp	5	GO:0042832	defense response to protozoan	5/234	0.000762263	Iigp1/Gbp2/Gbp2b/Gbp7/Pf4	5
GO:0001936	regulation of endothelial cell proliferation	6/132	0.00263679	Bmp6/Apoe/Cxcl12/Ecm1/Lrg1/Mef2c	6	GO:0001667	ameboidal-type cell migration	15/234	0.000788151	Sox9/Egr3/Vegfa/Thbs1/Ddr2/Cxcl13/Igf1/Anxa6/Adamts9/Agt/Enpp2/Cib1/Sparc/Evl/Aqp1	15
GO:0007519	skeletal muscle tissue development	7/132	0.00287257	Nupr1/Fos/Egr1/Myl6/Atf3/Mef2c/Snw1	7	GO:0010812	negative regulation of cell-substrate adhesion	6/234	0.000881911	Postn/Thbs1/Fbln1/Enpp2/Lgals1/Col1a1	6
GO:0048771	tissue remodeling	7/132	0.00287257	Igfbp5/Pth1r/Timp1/Spp1/Mef2c/Rspo3/Enpp1	7	GO:0007044	cell-substrate junction assembly	7/234	0.000900097	Actg1/Fn1/Vegfa/Limch1/Enpp2/Gpm6b/Tln1	7
GO:0050818	regulation of coagulation	5/132	0.00287257	Serpine2/Kng1/Apoe/Serping1/Cd9	5	GO:0030178	negative regulation of Wnt signaling pathway	9/234	0.000974217	Mdk/Sfrp1/Sfrp2/Sox9/Wif1/Rbms3/Rnf213/Ctnnbip1/Cthrc1	9
GO:0002822	regulation of adaptive immune response based on somatic recombination of immune receptors built from immunoglobulin superfamily domains	7/132	0.00291642	H2-T23/C3/H2-K1/H2-D1/Smad7/Cd55/Mef2c	7	GO:0050673	epithelial cell proliferation	15/234	0.00101921	Mdk/Sfrp1/Sfrp2/Sox9/Atpif1/Egr3/Ccl2/Vegfa/Thbs1/Igfbp4/Igf1/Gas1/Stat1/Fst/Sparc	15
GO:0006700	C21-steroid hormone biosynthetic process	3/132	0.00291642	Bmp6/Wnt4/Egr1	3	GO:0060562	epithelial tube morphogenesis	14/234	0.00101921	Mdk/Sox4/Sfrp1/Sfrp2/Sox9/Rspo2/Npnt/Irx3/Vegfa/Igf1/Ctnnbip1/Agt/Tnc/Cthrc1	14
GO:1903019	negative regulation of glycoprotein metabolic process	3/132	0.00291642	Itm2b/Itm2a/Cst3	3	GO:0032760	positive regulation of tumor necrosis factor production	6/234	0.00102081	Spon2/Ccl2/Ccl19/Jak2/Pf4/Fcer1g	6
GO:1904706	negative regulation of vascular associated smooth muscle cell proliferation	3/132	0.00291642	Adipoq/Cdkn1a/Mef2c	3	GO:2000146	negative regulation of cell motility	12/234	0.00103109	Sfrp1/Sfrp2/Acan/Thbs1/Cxcl13/Fbln1/Limch1/Adamts9/Dpep1/Dpysl3/Cnn2/Evl	12
GO:0060135	maternal process involved in female pregnancy	4/132	0.00308378	Junb/Ctsl/Wnt4/Ctsb	4	GO:0150115	cell-substrate junction organization	7/234	0.00106246	Actg1/Fn1/Vegfa/Limch1/Enpp2/Gpm6b/Tln1	7
GO:0032869	cellular response to insulin stimulus	7/132	0.0031919	Adipoq/Bglap/Bglap2/Socs3/Serpina12/Bglap3/Enpp1	7	GO:1903557	positive regulation of tumor necrosis factor superfamily cytokine production	6/234	0.00109204	Spon2/Ccl2/Ccl19/Jak2/Pf4/Fcer1g	6
GO:0070527	platelet aggregation	4/132	0.00327525	Serpine2/Cd9/Cfh/Comp	4	GO:0001562	response to protozoan	5/234	0.00118281	Iigp1/Gbp2/Gbp2b/Gbp7/Pf4	5
GO:0010544	negative regulation of platelet activation	3/132	0.00327525	Serpine2/Apoe/Cd9	3	GO:0035265	organ growth	10/234	0.00118561	Sox9/Rspo2/Thbs1/Ddr2/Pim1/Ly6e/Igf1/S1pr1/Anxa6/Agt	10
GO:0010566	regulation of ketone biosynthetic process	3/132	0.00327525	Bmp6/Wnt4/Egr1	3	GO:0001502	cartilage condensation	4/234	0.00125185	Col2a1/Sox9/Col11a1/Acan	4
GO:0032352	positive regulation of hormone metabolic process	3/132	0.00327525	Bmp6/Wnt4/Egr1	3	GO:0043281	regulation of cysteine-type endopeptidase activity involved in apoptotic process	10/234	0.0012669	Sfrp2/Vegfa/Thbs1/Igf1/Dapk1/Stat1/Dpep1/Jak2/Aqp1/Rack1	10
GO:0035988	chondrocyte proliferation	3/132	0.00327525	Ccn2/Smad7/Comp	3	GO:0045861	negative regulation of proteolysis	13/234	0.00137762	Sfrp2/Pi15/Serpinh1/Vegfa/Thbs1/Igf1/Gas1/Serpina3g/Serpina3f/Agt/Dpep1/Tfpi/Aqp1	13
GO:0060538	skeletal muscle organ development	7/132	0.0035541	Nupr1/Fos/Egr1/Myl6/Atf3/Mef2c/Snw1	7	GO:0072080	nephron tubule development	7/234	0.00141282	Sox9/Npnt/Irx3/Vegfa/Ctnnbip1/Agt/Aqp1	7
GO:0035265	organ growth	7/132	0.00363543	Mmp13/Fbln5/Ecm1/Comp/Mef2c/Ncam1/Kcnk2	7	GO:0030111	regulation of Wnt signaling pathway	12/234	0.00146458	Mdk/Sox4/Sfrp1/Sfrp2/Sox9/Rspo2/Wif1/Rbms3/Rnf213/Ctnnbip1/Col1a1/Cthrc1	12
GO:0010677	negative regulation of cellular carbohydrate metabolic process	4/132	0.00368076	Nupr1/Adipoq/Serpina12/Enpp1	4	GO:1903055	positive regulation of extracellular matrix organization	4/234	0.00146458	Sox9/Fscn1/Ddr2/Agt	4
GO:1904018	positive regulation of vasculature development	7/132	0.00369218	C6/C3/Egr1/Ecm1/Lrg1/Smoc2/Cyp1b1	7	GO:0045600	positive regulation of fat cell differentiation	6/234	0.00156936	Sfrp1/Sfrp2/Wif1/Pim1/Lpl/Igf1	6
GO:1900746	regulation of vascular endothelial growth factor signaling pathway	3/132	0.00369963	Dcn/Cd63/Smoc2	3	GO:0060993	kidney morphogenesis	7/234	0.00166486	Sox4/Sox9/Npnt/Irx3/Vegfa/Ctnnbip1/Agt	7
GO:0045785	positive regulation of cell adhesion	10/132	0.00369963	Ccn1/H2-T23/Wnt4/Cxcl12/Cd63/Tpm1/Smad7/Col8a1/Smoc2/Spp1	10	GO:0001657	ureteric bud development	7/234	0.00195441	Sfrp1/Sox9/Npnt/Vcan/Vegfa/Ctnnbip1/Agt	7
GO:0071496	cellular response to external stimulus	8/132	0.00384134	Bmp6/Gas6/Fos/Wnt4/Hspa5/Atf3/Cdkn1a/Snw1	8	GO:0072163	mesonephric epithelium development	7/234	0.00195441	Sfrp1/Sox9/Npnt/Vcan/Vegfa/Ctnnbip1/Agt	7
GO:0032330	regulation of chondrocyte differentiation	4/132	0.00384134	Bmp6/Efemp1/Ccn2/Smad7	4	GO:0072164	mesonephric tubule development	7/234	0.00195441	Sfrp1/Sox9/Npnt/Vcan/Vegfa/Ctnnbip1/Agt	7
GO:0001935	endothelial cell proliferation	6/132	0.0039744	Bmp6/Apoe/Cxcl12/Ecm1/Lrg1/Mef2c	6	GO:0060348	bone development	10/234	0.00195441	Sfrp2/Col2a1/Sox9/Serpinh1/Thbs1/Igf1/Anxa6/Col1a1/Sparc/Col13a1	10
GO:0043542	endothelial cell migration	7/132	0.00398192	Dcn/Apoe/Serpinf1/Smoc2/Mef2c/Fap/Cyp1b1	7	GO:0048732	gland development	15/234	0.00199858	Mdk/Sfrp1/Sox9/Cdkn1c/Kalrn/Prdx2/Mmp2/Vegfa/Ly6e/Igf1/Hp/Sod2/Igsf3/Jak2/Tnc	15
GO:0002819	regulation of adaptive immune response	7/132	0.00407077	H2-T23/C3/H2-K1/H2-D1/Smad7/Cd55/Mef2c	7	GO:0042274	ribosomal small subunit biogenesis	6/234	0.0020549	Rps28/Rpl38/Rpsa/Rps27/Rps21/Rps19	6
GO:0046697	decidualization	3/132	0.00410407	Junb/Ctsl/Ctsb	3	GO:1903708	positive regulation of hemopoiesis	10/234	0.00206308	Mdk/Sox4/Egr3/Car2/Isg15/Ccl19/Ctnnbip1/Stat1/Pf4/Cd1d1	10
GO:0010810	regulation of cell-substrate adhesion	7/132	0.00413376	Ccn1/Wnt4/Col8a1/Smoc2/Spp1/Limch1/Ptprz1	7	GO:0001823	mesonephros development	7/234	0.00225063	Sfrp1/Sox9/Npnt/Vcan/Vegfa/Ctnnbip1/Agt	7
GO:0002460	adaptive immune response based on somatic recombination of immune receptors built from immunoglobulin superfamily domains	10/132	0.00420665	H2-T23/Gadd45g/C2/C3/H2-K1/H2-D1/Serping1/Smad7/Cd55/Mef2c	10	GO:1903426	regulation of reactive oxygen species biosynthetic process	7/234	0.00225063	Ptx3/Eef1a1/Igf1/Sod2/Agt/Jak2/Fyn	7
GO:0010596	negative regulation of endothelial cell migration	4/132	0.00423172	Dcn/Apoe/Serpinf1/Mef2c	4	GO:0098743	cell aggregation	4/234	0.00225063	Col2a1/Sox9/Col11a1/Acan	4
GO:0048662	negative regulation of smooth muscle cell proliferation	4/132	0.00423172	Adipoq/Igfbp5/Cdkn1a/Mef2c	4	GO:2001239	regulation of extrinsic apoptotic signaling pathway in absence of ligand	5/234	0.00225063	Col2a1/Prdx2/Gas1/Pf4/Fyn	5
GO:1902930	regulation of alcohol biosynthetic process	4/132	0.00441112	Bmp6/Apoe/Wnt4/Pth1r	4	GO:0001837	epithelial to mesenchymal transition	8/234	0.00225063	Mdk/Sfrp1/Sfrp2/Sox9/Flna/Vegfa/Tmem100/Col1a1	8
GO:1904705	regulation of vascular associated smooth muscle cell proliferation	4/132	0.00441112	Adipoq/Igfbp5/Cdkn1a/Mef2c	4	GO:0050678	regulation of epithelial cell proliferation	13/234	0.00225063	Mdk/Sfrp1/Sfrp2/Sox9/Atpif1/Egr3/Ccl2/Vegfa/Thbs1/Igf1/Gas1/Stat1/Sparc	13
GO:1990874	vascular associated smooth muscle cell proliferation	4/132	0.00441112	Adipoq/Igfbp5/Cdkn1a/Mef2c	4	GO:0044403	symbiotic process	13/234	0.00235877	Ptx3/Fn1/Isg15/Fbln1/Gbp2/Gbp2b/Ifitm3/Stat1/Oasl2/Gbp7/Lgals1/Pf4/Aqp1	13
GO:0062014	negative regulation of small molecule metabolic process	5/132	0.00441112	Nupr1/Adipoq/Apoe/Wnt4/Serpina12	5	GO:0045598	regulation of fat cell differentiation	8/234	0.00242473	Sfrp1/Sfrp2/Vegfa/Wif1/Pim1/Lpl/Igf1/Sod2	8
GO:0007162	negative regulation of cell adhesion	8/132	0.00441112	Serpine2/Adipoq/Bmp6/Cxcl12/Cd9/Smad7/Cyp1b1/Ptprz1	8	GO:0061041	regulation of wound healing	8/234	0.00242473	Prdx2/Actg1/Mylk/Ccl2/Adamts18/Thbs1/Tfpi/Fcer1g	8
GO:0014912	negative regulation of smooth muscle cell migration	3/132	0.00441112	Adipoq/Igfbp5/Mef2c	3	GO:0040013	negative regulation of locomotion	12/234	0.00247676	Sfrp1/Sfrp2/Acan/Thbs1/Cxcl13/Fbln1/Limch1/Adamts9/Dpep1/Dpysl3/Cnn2/Evl	12
GO:1902547	regulation of cellular response to vascular endothelial growth factor stimulus	3/132	0.00441112	Dcn/Cd63/Smoc2	3	GO:0051271	negative regulation of cellular component movement	12/234	0.00247676	Sfrp1/Sfrp2/Acan/Thbs1/Cxcl13/Fbln1/Limch1/Adamts9/Dpep1/Dpysl3/Cnn2/Evl	12
GO:0046889	positive regulation of lipid biosynthetic process	5/132	0.00453477	Bmp6/Ccn1/Apoe/Wnt4/Zbtb20	5	GO:0030336	negative regulation of cell migration	11/234	0.00251303	Sfrp1/Sfrp2/Acan/Thbs1/Cxcl13/Limch1/Adamts9/Dpep1/Dpysl3/Cnn2/Evl	11
GO:1902903	regulation of supramolecular fiber organization	9/132	0.00453477	Apoe/Wnt4/Ccn2/Tmsb4x/Tpm1/Mef2c/Bin1/Limch1/Gsn	9	GO:0045766	positive regulation of angiogenesis	9/234	0.00251303	Mdk/Sfrp2/Hk2/Vegfa/Btg1/Thbs1/Cib1/C3/Aqp1	9
GO:0072593	reactive oxygen species metabolic process	8/132	0.00453477	Ccn1/Gpx3/Hp/Fbln5/Ccn2/Cdkn1a/Cyp1b1/Hvcn1	8	GO:0048844	artery morphogenesis	6/234	0.00251659	Mdk/Sox4/Mylk/Vegfa/Adamts9/Notch3	6
GO:0045912	negative regulation of carbohydrate metabolic process	4/132	0.00453477	Nupr1/Adipoq/Serpina12/Enpp1	4	GO:0050680	negative regulation of epithelial cell proliferation	8/234	0.00256852	Sfrp1/Sfrp2/Sox9/Atpif1/Thbs1/Gas1/Stat1/Sparc	8
GO:0051496	positive regulation of stress fiber assembly	4/132	0.00453477	Wnt4/Ccn2/Tpm1/Limch1	4	GO:0032963	collagen metabolic process	7/234	0.00260482	Serpinh1/Mmp2/Ccl2/Fn1/Col1a1/Col1a2/Vim	7
GO:0050727	regulation of inflammatory response	9/132	0.00463136	Nupr1/Adipoq/H2-T23/Apoe/C3/Socs3/Serpinf1/Sbno2/Sema7a	9	GO:0050921	positive regulation of chemotaxis	8/234	0.0026591	Mdk/Ccl2/Fn1/Vegfa/Thbs1/Cxcl13/Ccl19/S1pr1	8
GO:0010631	epithelial cell migration	8/132	0.00474276	Dcn/Apoe/Cd63/Serpinf1/Smoc2/Mef2c/Fap/Cyp1b1	8	GO:0090287	regulation of cellular response to growth factor stimulus	11/234	0.00266523	Sfrp1/Sfrp2/Fbn2/Npnt/Nrep/Thbs1/Cxcl13/Fstl1/Agt/Chrdl1/Fst	11
GO:0090132	epithelium migration	8/132	0.0049334	Dcn/Apoe/Cd63/Serpinf1/Smoc2/Mef2c/Fap/Cyp1b1	8	GO:0031099	regeneration	8/234	0.00275223	Mdk/Flna/Mmp2/Nrep/Igf1/Ptgfrn/Jak2/Tnc	8
GO:0090130	tissue migration	8/132	0.00512998	Dcn/Apoe/Cd63/Serpinf1/Smoc2/Mef2c/Fap/Cyp1b1	8	GO:0071222	cellular response to lipopolysaccharide	11/234	0.00292323	Spon2/Prdx2/Ccl2/Cxcl9/Cxcl13/Gbp2/Stat1/Jak2/Ppbp/Pf4/Vim	11
GO:0060349	bone morphogenesis	5/132	0.00520501	Mmp13/Bmp6/Comp/Mef2c/Dlx5	5	GO:0038034	signal transduction in absence of ligand	6/234	0.00292323	Col2a1/Prdx2/Igf1/Gas1/Pf4/Fyn	6
GO:0031348	negative regulation of defense response	7/132	0.00533522	Adipoq/H2-T23/Apoe/Socs3/Serping1/Serpinf1/A2m	7	GO:0072078	nephron tubule morphogenesis	6/234	0.00292323	Sox9/Npnt/Irx3/Vegfa/Ctnnbip1/Agt	6
GO:1905954	positive regulation of lipid localization	5/132	0.00537817	Adipoq/Bmp6/Apoe/C3/Spp1	5	GO:0097192	extrinsic apoptotic signaling pathway in absence of ligand	6/234	0.00292323	Col2a1/Prdx2/Igf1/Gas1/Pf4/Fyn	6
GO:0042326	negative regulation of phosphorylation	10/132	0.00576814	Nupr1/Adipoq/Apoe/Gadd45g/Socs3/Smad7/Ppp1r15a/Atf3/Cdkn1a/Enpp1	10	GO:1905330	regulation of morphogenesis of an epithelium	7/234	0.00292323	Mdk/Sfrp1/Sfrp2/Sox9/Vegfa/Agt/Cthrc1	7
GO:0110020	regulation of actomyosin structure organization	5/132	0.00579881	Wnt4/Ccn2/Tpm1/Mef2c/Limch1	5	GO:0060174	limb bud formation	3/234	0.00292323	Sox4/Col2a1/Sox9	3
GO:0045666	positive regulation of neuron differentiation	10/132	0.00579881	Serpine2/Bmp6/Apoe/Cxcl12/Serpinf1/Socs2/Hspa5/Mef2c/Sema7a/Ptprz1	10	GO:0010721	negative regulation of cell development	13/234	0.00294985	Sox9/Flna/Dync1i2/Postn/Irx3/Vegfa/Igf1/Fbln1/Dpysl3/Lgals1/Cib1/Notch3/Vim	13
GO:1904738	vascular associated smooth muscle cell migration	3/132	0.00587394	Adipoq/Igfbp5/Mef2c	3	GO:0071900	regulation of protein serine/threonine kinase activity	14/234	0.00303608	Sfrp1/Sfrp2/Cdkn1c/Prdx2/Tcim/Vegfa/Thbs1/Pim1/Ccl19/Igf1/Actb/Agt/Cib1/Jak2	14
GO:1904752	regulation of vascular associated smooth muscle cell migration	3/132	0.00587394	Adipoq/Igfbp5/Mef2c	3	GO:0030500	regulation of bone mineralization	6/234	0.00326814	Sox9/Fbn2/Ddr2/Isg15/S1pr1/Gpm6b	6
GO:0060711	labyrinthine layer development	4/132	0.00587394	Ccn1/Junb/Socs3/Rspo3	4	GO:0072088	nephron epithelium morphogenesis	6/234	0.00326814	Sox9/Npnt/Irx3/Vegfa/Ctnnbip1/Agt	6
GO:0034754	cellular hormone metabolic process	5/132	0.00587394	Bmp6/Wnt4/Egr1/Spp1/Cyp1b1	5	GO:0030850	prostate gland development	5/234	0.00344186	Sfrp1/Sox9/Mmp2/Igf1/Tnc	5
GO:0070372	regulation of ERK1 and ERK2 cascade	8/132	0.00587394	Adipoq/Gas6/Ccn1/Apoe/C3/Ccn2/Atf3/Sema7a	8	GO:0031103	axon regeneration	5/234	0.00344186	Flna/Mmp2/Nrep/Jak2/Tnc	5
GO:0030509	BMP signaling pathway	6/132	0.00589941	Bmp6/Ccn1/Egr1/Smad7/Comp/Dlx5	6	GO:0003416	endochondral bone growth	4/234	0.00349215	Sox9/Thbs1/Ddr2/Anxa6	4
GO:0045834	positive regulation of lipid metabolic process	6/132	0.00589941	Adipoq/Bmp6/Ccn1/Apoe/Wnt4/Zbtb20	6	GO:0043154	negative regulation of cysteine-type endopeptidase activity involved in apoptotic process	6/234	0.00363036	Sfrp2/Vegfa/Thbs1/Igf1/Dpep1/Aqp1	6
GO:0033002	muscle cell proliferation	7/132	0.00613879	Adipoq/Igfbp5/Egr1/Cdkn1a/Mef2c/Ncam1/Kcnk2	7	GO:0072028	nephron morphogenesis	6/234	0.00363036	Sox9/Npnt/Irx3/Vegfa/Ctnnbip1/Agt	6
GO:0002526	acute inflammatory response	5/132	0.00619488	Nupr1/Hp/H2-T23/Serpina3n/C3	5	GO:1904705	regulation of vascular associated smooth muscle cell proliferation	5/234	0.00365476	Mmp2/Igf1/Sod2/Agt/Jak2	5
GO:0017015	regulation of transforming growth factor beta receptor signaling pathway	5/132	0.00619488	Lox/Smad7/Hspa5/Lrg1/Snw1	5	GO:1990874	vascular associated smooth muscle cell proliferation	5/234	0.00365476	Mmp2/Igf1/Sod2/Agt/Jak2	5
GO:0045927	positive regulation of growth	8/132	0.00619488	Ghr/Apoe/C3/Cxcl12/Smad7/Mef2c/Ncam1/Sema7a	8	GO:0071219	cellular response to molecule of bacterial origin	11/234	0.00365476	Spon2/Prdx2/Ccl2/Cxcl9/Cxcl13/Gbp2/Stat1/Jak2/Ppbp/Pf4/Vim	11
GO:0044342	type B pancreatic cell proliferation	3/132	0.00621296	Nupr1/Bglap2/Igfbp5	3	GO:0090092	regulation of transmembrane receptor protein serine/threonine kinase signaling pathway	10/234	0.00365755	Sfrp1/Sfrp2/Fbn2/Npnt/Nrep/Thbs1/Fstl1/Chrdl1/Jak2/Fst	10
GO:0070168	negative regulation of biomineral tissue development	3/132	0.00621296	Gas6/Ecm1/Enpp1	3	GO:0032680	regulation of tumor necrosis factor production	7/234	0.00370065	Spon2/Ccl2/Ccl19/Igf1/Jak2/Pf4/Fcer1g	7
GO:0110150	negative regulation of biomineralization	3/132	0.00621296	Gas6/Ecm1/Enpp1	3	GO:0000302	response to reactive oxygen species	9/234	0.00370065	Prdx2/Mmp2/Thbs1/Ccl19/Hp/Sod2/Fyn/Aqp1/Rack1	9
GO:0014911	positive regulation of smooth muscle cell migration	4/132	0.00622499	Igfbp5/Egr1/Tmsb4x/Cyp1b1	4	GO:0010950	positive regulation of endopeptidase activity	8/234	0.00377117	Sfrp2/Dapk1/Stat1/Psme2/Jak2/Psme1/Fyn/Rack1	8
GO:0032835	glomerulus development	4/132	0.00622499	Adipoq/Egr1/Cfh/Mef2c	4	GO:0000027	ribosomal large subunit assembly	4/234	0.00377117	Rpl38/Rpl6/Rplp0/Rpl3	4
GO:0030038	contractile actin filament bundle assembly	5/132	0.00642758	Wnt4/Ccn2/Tpm1/Itgb5/Limch1	5	GO:0035767	endothelial cell chemotaxis	4/234	0.00377117	Egr3/Vegfa/Thbs1/Cxcl13	4
GO:0043149	stress fiber assembly	5/132	0.00642758	Wnt4/Ccn2/Tpm1/Itgb5/Limch1	5	GO:0061333	renal tubule morphogenesis	6/234	0.003918	Sox9/Npnt/Irx3/Vegfa/Ctnnbip1/Agt	6
GO:1903844	regulation of cellular response to transforming growth factor beta stimulus	5/132	0.00642758	Lox/Smad7/Hspa5/Lrg1/Snw1	5	GO:0016525	negative regulation of angiogenesis	7/234	0.00396842	Ccl2/Thbs1/Adamts9/Agt/Stat1/Pf4/Sparc	7
GO:0042692	muscle cell differentiation	9/132	0.0065749	Lox/Wnt4/Igfbp5/Cxcl12/Tmsb4x/Cd9/Comp/Mef2c/Bin1	9	GO:1903555	regulation of tumor necrosis factor superfamily cytokine production	7/234	0.00396842	Spon2/Ccl2/Ccl19/Igf1/Jak2/Pf4/Fcer1g	7
GO:0033688	regulation of osteoblast proliferation	3/132	0.00664752	Ccn1/Fbln5/Atraid	3	GO:1901215	negative regulation of neuron death	10/234	0.00397179	Mdk/Prdx2/Ndnf/Vegfa/Igf1/Sod2/Agt/Jak2/Fyn/Rack1	10
GO:0046885	regulation of hormone biosynthetic process	3/132	0.00664752	Bmp6/Wnt4/Egr1	3	GO:0032964	collagen biosynthetic process	5/234	0.00443898	Serpinh1/Ccl2/Fn1/Col1a1/Vim	5
GO:0060713	labyrinthine layer morphogenesis	3/132	0.00664752	Ccn1/Socs3/Rspo3	3	GO:0042742	defense response to bacterium	14/234	0.00443898	Spon2/Plac8/Rpl39/Npy/Cxcl13/Isg15/Hp/Iigp1/Gbp2/Gbp2b/Gbp7/Adamts5/Fcer1g/Rps19	14
GO:0001890	placenta development	6/132	0.0067155	Ccn1/Junb/Ctsl/Socs3/Ctsb/Rspo3	6	GO:0022613	ribonucleoprotein complex biogenesis	13/234	0.00444296	Rps28/Rpl38/Rpl6/Rplp0/Rpl35/Rpsa/Rps27/Rps21/Rps19/Rpl14/Rpl10a/Rpl3/Rpl7a	13
GO:0090100	positive regulation of transmembrane receptor protein serine/threonine kinase signaling pathway	5/132	0.0070204	Bmp6/Ccn1/Gdf10/Lrg1/Snw1	5	GO:1903409	reactive oxygen species biosynthetic process	7/234	0.00449205	Ptx3/Eef1a1/Igf1/Sod2/Agt/Jak2/Fyn	7
GO:0010977	negative regulation of neuron projection development	6/132	0.0070204	Efemp1/Apoe/H2-K1/H2-D1/Sema7a/Ptprz1	6	GO:0010594	regulation of endothelial cell migration	8/234	0.00460767	Vegfa/Thbs1/Cxcl13/Igf1/Adamts9/Agt/Cib1/Sparc	8
GO:0018108	peptidyl-tyrosine phosphorylation	8/132	0.0070204	Adipoq/Bmp6/Gas6/Ghr/Efemp1/Socs3/Aplp2/Ptprz1	8	GO:2000027	regulation of animal organ morphogenesis	9/234	0.0046196	Mdk/Sfrp1/Sfrp2/Sox9/Rspo2/Vegfa/Pim1/Agt/Cthrc1	9
GO:0032233	positive regulation of actin filament bundle assembly	4/132	0.0070204	Wnt4/Ccn2/Tpm1/Limch1	4	GO:0032640	tumor necrosis factor production	7/234	0.00462474	Spon2/Ccl2/Ccl19/Igf1/Jak2/Pf4/Fcer1g	7
GO:0006066	alcohol metabolic process	8/132	0.00710613	Bmp6/Apoe/Wnt4/Pth1r/Serpina12/Aplp2/Cyp1b1/Nudt4	8	GO:2000181	negative regulation of blood vessel morphogenesis	7/234	0.00462474	Ccl2/Thbs1/Adamts9/Agt/Stat1/Pf4/Sparc	7
GO:0003012	muscle system process	9/132	0.00726367	Igfbp5/Ccn2/Myl6/Tpm1/Smad7/Comp/Mef2c/Bin1/Gsn	9	GO:0043542	endothelial cell migration	9/234	0.00488155	Egr3/Vegfa/Thbs1/Cxcl13/Igf1/Adamts9/Agt/Cib1/Sparc	9
GO:0018212	peptidyl-tyrosine modification	8/132	0.00726367	Adipoq/Bmp6/Gas6/Ghr/Efemp1/Socs3/Aplp2/Ptprz1	8	GO:1902105	regulation of leukocyte differentiation	11/234	0.00491176	Mdk/Sox4/Sfrp1/Rbp1/Prdx2/Egr3/Car2/Ccl19/Ctnnbip1/Pf4/Cd1d1	11
GO:0070371	ERK1 and ERK2 cascade	8/132	0.00726367	Adipoq/Gas6/Ccn1/Apoe/C3/Ccn2/Atf3/Sema7a	8	GO:2000117	negative regulation of cysteine-type endopeptidase activity	6/234	0.00497039	Sfrp2/Vegfa/Thbs1/Igf1/Dpep1/Aqp1	6
GO:0042982	amyloid precursor protein metabolic process	4/132	0.00726367	Itm2b/Itm2a/Apoe/Bin1	4	GO:0045727	positive regulation of translation	7/234	0.00497039	Sox4/Rps3a1/Thbs1/Rbms3/Vim/Eef2/Rps9	7
GO:0006979	response to oxidative stress	9/132	0.00733305	Adipoq/Gpx3/Hp/Fos/Apoe/Cst3/Fbln5/Txnip/Cyp1b1	9	GO:0071706	tumor necrosis factor superfamily cytokine production	7/234	0.00497039	Spon2/Ccl2/Ccl19/Igf1/Jak2/Pf4/Fcer1g	7
GO:1901615	organic hydroxy compound metabolic process	10/132	0.00733985	Bmp6/Ctsl/Apoe/Wnt4/Pth1r/Ctsb/Serpina12/Aplp2/Cyp1b1/Nudt4	10	GO:0051017	actin filament bundle assembly	8/234	0.00497842	Flna/Stmn1/Actg1/Fscn1/Limch1/S1pr1/Dpysl3/Evl	8
GO:0015850	organic hydroxy compound transport	7/132	0.00733985	Adipoq/Bmp6/Emb/Apoe/Cxcl12/Selenom/Spp1	7	GO:0003413	chondrocyte differentiation involved in endochondral bone morphogenesis	3/234	0.00521124	Sox9/Serpinh1/Anxa6	3
GO:2000242	negative regulation of reproductive process	4/132	0.0075475	Arhgdib/Wnt4/Serpinf1/Timp1	4	GO:0051893	regulation of focal adhesion assembly	5/234	0.00521412	Actg1/Vegfa/Limch1/Enpp2/Gpm6b	5
GO:0003416	endochondral bone growth	3/132	0.00766135	Mmp13/Ecm1/Comp	3	GO:0090109	regulation of cell-substrate junction assembly	5/234	0.00521412	Actg1/Vegfa/Limch1/Enpp2/Gpm6b	5
GO:2000278	regulation of DNA biosynthetic process	5/132	0.00769423	Adipoq/Smoc2/Cdkn1a/Cyp1b1/Kcnk2	5	GO:0090303	positive regulation of wound healing	5/234	0.00521412	Prdx2/Actg1/Mylk/Ccl2/Thbs1	5
GO:0070997	neuron death	9/132	0.00804884	Itga1/Ghr/Fos/Apoe/Egr1/Serpinf1/Mef2c/Fam162a/Ptprz1	9	GO:0010952	positive regulation of peptidase activity	8/234	0.00526379	Sfrp2/Dapk1/Stat1/Psme2/Jak2/Psme1/Fyn/Rack1	8
GO:0032103	positive regulation of response to external stimulus	9/132	0.00828486	Nupr1/Bmp6/Gas6/H2-T23/Cxcl14/C3/Cxcl12/Smoc2/Snw1	9	GO:0022618	ribonucleoprotein complex assembly	8/234	0.00542368	Rps28/Rpl38/Rpl6/Rplp0/Rpsa/Rps27/Rps19/Rpl3	8
GO:0010922	positive regulation of phosphatase activity	3/132	0.00828486	Itga1/Ppp1r15a/Mef2c	3	GO:0061572	actin filament bundle organization	8/234	0.00542368	Flna/Stmn1/Actg1/Fscn1/Limch1/S1pr1/Dpysl3/Evl	8
GO:0120178	steroid hormone biosynthetic process	3/132	0.00828486	Bmp6/Wnt4/Egr1	3	GO:0031346	positive regulation of cell projection organization	14/234	0.00542883	Mdk/Flna/Kalrn/Fn1/Eef1a1/Ndnf/Vegfa/Fscn1/Ccl19/Agt/Dpysl3/Enpp2/Fyn/Aqp1	14
GO:0002063	chondrocyte development	3/132	0.00899701	Smad7/Ecm1/Comp	3	GO:0098868	bone growth	4/234	0.00542883	Sox9/Thbs1/Ddr2/Anxa6	4
GO:0061036	positive regulation of cartilage development	3/132	0.00899701	Bmp6/Ccn1/Smad7	3	GO:0007584	response to nutrient	5/234	0.00548147	Rbp1/Postn/Pim1/Lpl/Stat1	5
GO:1902932	positive regulation of alcohol biosynthetic process	3/132	0.00899701	Bmp6/Wnt4/Pth1r	3	GO:0031102	neuron projection regeneration	5/234	0.00583524	Flna/Mmp2/Nrep/Jak2/Tnc	5
GO:0031669	cellular response to nutrient levels	6/132	0.00899701	Gas6/Wnt4/Hspa5/Atf3/Cdkn1a/Snw1	6	GO:0031640	killing of cells of other organism	5/234	0.00583524	Ccl2/Cxcl13/Ccl19/Pf4/Rps19	5
GO:0045766	positive regulation of angiogenesis	6/132	0.00899701	C6/C3/Ecm1/Lrg1/Smoc2/Cyp1b1	6	GO:0046850	regulation of bone remodeling	5/234	0.00583524	Mdk/Sfrp1/Car2/Vegfa/S1pr1	5
GO:0001933	negative regulation of protein phosphorylation	9/132	0.00899701	Adipoq/Apoe/Gadd45g/Socs3/Smad7/Ppp1r15a/Atf3/Cdkn1a/Enpp1	9	GO:0002573	myeloid leukocyte differentiation	9/234	0.00586218	Sfrp1/Rbp1/Car2/Vegfa/Sh3pxd2a/Ccl19/Ctnnbip1/Pf4/Fcer1g	9
GO:0048002	antigen processing and presentation of peptide antigen	4/132	0.00934456	Ctsl/H2-T23/H2-K1/H2-D1	4	GO:0022407	regulation of cell-cell adhesion	13/234	0.00592908	Mdk/Sox4/Prdx2/Egr3/Ccl2/Adamts18/Vegfa/Cxcl13/Ccl19/Igf1/Lgals1/Jak2/Cd1d1	13
GO:0031341	regulation of cell killing	5/132	0.00938352	H2-T23/H2-K1/H2-D1/Cfh/Cd55	5	GO:0071216	cellular response to biotic stimulus	11/234	0.00601415	Spon2/Prdx2/Ccl2/Cxcl9/Cxcl13/Gbp2/Stat1/Jak2/Ppbp/Pf4/Vim	11
GO:1901216	positive regulation of neuron death	5/132	0.00938352	Itga1/Fos/Apoe/Egr1/Ptprz1	5	GO:0150105	protein localization to cell-cell junction	3/234	0.00601415	Flna/Actg1/Actb	3
GO:0050730	regulation of peptidyl-tyrosine phosphorylation	7/132	0.00938352	Adipoq/Bmp6/Gas6/Ghr/Socs3/Aplp2/Ptprz1	7	GO:0002690	positive regulation of leukocyte chemotaxis	6/234	0.0060278	Mdk/Ccl2/Vegfa/Thbs1/Cxcl13/Ccl19	6
GO:0045926	negative regulation of growth	7/132	0.00947811	Serpine2/Igfbp5/Socs2/Cdkn1a/Sema7a/Kcnk2/Enpp1	7	GO:0150116	regulation of cell-substrate junction organization	5/234	0.00612374	Actg1/Vegfa/Limch1/Enpp2/Gpm6b	5
GO:0001893	maternal placenta development	3/132	0.00947811	Junb/Ctsl/Ctsb	3	GO:0016055	Wnt signaling pathway	13/234	0.00619715	Mdk/Sox4/Sfrp1/Sfrp2/Sox9/Rspo2/Wif1/Rbms3/Rnf213/Ctnnbip1/Col1a1/Cthrc1/Cpz	13
GO:0060669	embryonic placenta morphogenesis	3/132	0.00947811	Ccn1/Socs3/Rspo3	3	GO:0010660	regulation of muscle cell apoptotic process	6/234	0.00629009	Mdk/Sfrp2/Igf1/Sod2/Agt/Jak2	6
GO:0022408	negative regulation of cell-cell adhesion	6/132	0.00966739	Serpine2/Adipoq/Bmp6/Cxcl12/Cd9/Smad7	6	GO:0003401	axis elongation	4/234	0.00636389	Sfrp1/Sfrp2/Sox9/Tnc	4
GO:0010811	positive regulation of cell-substrate adhesion	5/132	0.00979693	Ccn1/Wnt4/Col8a1/Smoc2/Spp1	5	GO:1904707	positive regulation of vascular associated smooth muscle cell proliferation	4/234	0.00636389	Mmp2/Igf1/Agt/Jak2	4
GO:0051592	response to calcium ion	5/132	0.00979693	Junb/Fos/Jund/Fosb/Mef2c	5	GO:0198738	cell-cell signaling by wnt	13/234	0.00636389	Mdk/Sox4/Sfrp1/Sfrp2/Sox9/Rspo2/Wif1/Rbms3/Rnf213/Ctnnbip1/Col1a1/Cthrc1/Cpz	13
GO:0002486	antigen processing and presentation of endogenous peptide antigen via MHC class I via ER pathway, TAP-independent	3/132	0.0102077	H2-T23/H2-K1/H2-D1	3	GO:0001658	branching involved in ureteric bud morphogenesis	5/234	0.00642221	Sox9/Npnt/Vegfa/Ctnnbip1/Agt	5
GO:0006109	regulation of carbohydrate metabolic process	6/132	0.0103018	Nupr1/Adipoq/Pth1r/Serpina12/Zbtb20/Enpp1	6	GO:0071826	ribonucleoprotein complex subunit organization	8/234	0.00651123	Rps28/Rpl38/Rpl6/Rplp0/Rpsa/Rps27/Rps19/Rpl3	8
GO:0051145	smooth muscle cell differentiation	4/132	0.0103099	Wnt4/Tmsb4x/Comp/Mef2c	4	GO:0048762	mesenchymal cell differentiation	9/234	0.00651123	Mdk/Sfrp1/Sfrp2/Sox9/Flna/Vegfa/Anxa6/Tmem100/Col1a1	9
GO:0007015	actin filament organization	9/132	0.0103099	Gdpd2/Wnt4/Ccn2/Tmsb4x/Tpm1/Itgb5/Bin1/Limch1/Gsn	9	GO:0070371	ERK1 and ERK2 cascade	11/234	0.00651123	Sox9/Npnt/Ccl2/Fn1/Vegfa/Ccl19/Igf1/Fbln1/Agt/Cib1/C3	11
GO:0002706	regulation of lymphocyte mediated immunity	6/132	0.0104468	H2-T23/C3/H2-K1/H2-D1/Smad7/Cd55	6	GO:1902107	positive regulation of leukocyte differentiation	8/234	0.00667239	Mdk/Sox4/Egr3/Car2/Ccl19/Ctnnbip1/Pf4/Cd1d1	8
GO:0002476	antigen processing and presentation of endogenous peptide antigen via MHC class Ib	3/132	0.0108296	H2-T23/H2-K1/H2-D1	3	GO:0060560	developmental growth involved in morphogenesis	10/234	0.006685	Sfrp1/Sfrp2/Sox9/Postn/Fn1/Dclk1/Vegfa/S1pr1/Tnc/Dpysl2	10
GO:0002484	antigen processing and presentation of endogenous peptide antigen via MHC class I via ER pathway	3/132	0.0108296	H2-T23/H2-K1/H2-D1	3	GO:0070167	regulation of biomineral tissue development	6/234	0.00669896	Sox9/Fbn2/Ddr2/Isg15/S1pr1/Gpm6b	6
GO:0120255	olefinic compound biosynthetic process	3/132	0.0108296	Bmp6/Wnt4/Egr1	3	GO:0110149	regulation of biomineralization	6/234	0.00669896	Sox9/Fbn2/Ddr2/Isg15/S1pr1/Gpm6b	6
GO:0110053	regulation of actin filament organization	7/132	0.0109522	Wnt4/Ccn2/Tmsb4x/Tpm1/Bin1/Limch1/Gsn	7	GO:0071731	response to nitric oxide	3/234	0.00683962	Thbs1/Ccl19/Aqp1	3
GO:1902905	positive regulation of supramolecular fiber organization	6/132	0.0113614	Wnt4/Ccn2/Tpm1/Bin1/Limch1/Gsn	6	GO:0090177	establishment of planar polarity involved in neural tube closure	3/234	0.00683962	Sfrp1/Sfrp2/Cthrc1	3
GO:0046718	viral entry into host cell	4/132	0.0116003	Gas6/Ifitm3/Ctsb/Gsn	4	GO:1901343	negative regulation of vasculature development	7/234	0.00697588	Ccl2/Thbs1/Adamts9/Agt/Stat1/Pf4/Sparc	7
GO:0002428	antigen processing and presentation of peptide antigen via MHC class Ib	3/132	0.0116059	H2-T23/H2-K1/H2-D1	3	GO:0043524	negative regulation of neuron apoptotic process	8/234	0.00697588	Mdk/Prdx2/Ndnf/Vegfa/Sod2/Agt/Jak2/Fyn	8
GO:0031032	actomyosin structure organization	6/132	0.0133437	Wnt4/Ccn2/Tpm1/Itgb5/Mef2c/Limch1	6	GO:0060688	regulation of morphogenesis of a branching structure	5/234	0.00755657	Mdk/Sfrp1/Sox9/Vegfa/Agt	5
GO:0031345	negative regulation of cell projection organization	6/132	0.0133437	Efemp1/Apoe/H2-K1/H2-D1/Sema7a/Ptprz1	6	GO:0060485	mesenchyme development	10/234	0.00763339	Mdk/Sfrp1/Sfrp2/Sox9/Flna/Vegfa/Thbs1/Anxa6/Tmem100/Col1a1	10
GO:0032370	positive regulation of lipid transport	4/132	0.0136799	Adipoq/Bmp6/Apoe/Spp1	4	GO:0010657	muscle cell apoptotic process	6/234	0.00763339	Mdk/Sfrp2/Igf1/Sod2/Agt/Jak2	6
GO:0044409	entry into host	4/132	0.0136799	Gas6/Ifitm3/Ctsb/Gsn	4	GO:0010595	positive regulation of endothelial cell migration	6/234	0.00800674	Vegfa/Thbs1/Igf1/Agt/Cib1/Sparc	6
GO:0019221	cytokine-mediated signaling pathway	8/132	0.0136799	Adipoq/Gas6/Ghr/Ifitm3/Cxcl12/Egr1/Ecm1/Lifr	8	GO:1900026	positive regulation of substrate adhesion-dependent cell spreading	4/234	0.00808716	Mdk/Flna/Enpp2/Cib1	4
GO:0010543	regulation of platelet activation	3/132	0.0142026	Serpine2/Apoe/Cd9	3	GO:0060828	regulation of canonical Wnt signaling pathway	9/234	0.00810977	Mdk/Sox4/Sfrp1/Sfrp2/Sox9/Rspo2/Rbms3/Col1a1/Cthrc1	9
GO:0038084	vascular endothelial growth factor signaling pathway	3/132	0.0142026	Dcn/Cd63/Smoc2	3	GO:0002262	myeloid cell homeostasis	8/234	0.00810977	Atpif1/Ccl2/Vegfa/Isg15/Stat1/Jak2/Fcer1g/Rps19	8
GO:0045940	positive regulation of steroid metabolic process	3/132	0.0142026	Bmp6/Apoe/Wnt4	3	GO:0046849	bone remodeling	6/234	0.00826287	Mdk/Sfrp1/Car2/Vegfa/S1pr1/Cthrc1	6
GO:0060674	placenta blood vessel development	3/132	0.0142026	Ccn1/Junb/Socs3	3	GO:0048525	negative regulation of viral process	6/234	0.00826287	Ptx3/Isg15/Fbln1/Ifitm3/Stat1/Oasl2	6
GO:0072210	metanephric nephron development	3/132	0.0142026	Adipoq/Wnt4/Egr1	3	GO:0045428	regulation of nitric oxide biosynthetic process	5/234	0.00835028	Ptx3/Igf1/Sod2/Agt/Jak2	5
GO:0001655	urogenital system development	8/132	0.0149595	Adipoq/Bmp6/Wnt4/Egr1/Serpinf1/Smad7/Cfh/Mef2c	8	GO:0008406	gonad development	9/234	0.00848166	Sfrp1/Sfrp2/Sox9/Ptx3/Flna/Mmp2/Vegfa/Agt/Fst	9
GO:0030049	muscle filament sliding	2/132	0.0149595	Myl6/Tpm1	2	GO:0071542	dopaminergic neuron differentiation	4/234	0.00864233	Sfrp1/Sfrp2/Rspo2/Vegfa	4
GO:0048251	elastic fiber assembly	2/132	0.0149595	Lox/Fbln5	2	GO:0085029	extracellular matrix assembly	4/234	0.00864233	Sox9/Agt/Gpm6b/Col1a2	4
GO:0002475	antigen processing and presentation via MHC class Ib	3/132	0.0149595	H2-T23/H2-K1/H2-D1	3	GO:0042249	establishment of planar polarity of embryonic epithelium	3/234	0.00918499	Sfrp1/Sfrp2/Cthrc1	3
GO:0042311	vasodilation	3/132	0.0149595	Itga1/Kng1/Apoe	3	GO:0044406	adhesion of symbiont to host	3/234	0.00918499	Gbp2/Gbp2b/Gbp7	3
GO:0050931	pigment cell differentiation	3/132	0.0149595	Cd63/Mef2c/Enpp1	3	GO:0060675	ureteric bud morphogenesis	5/234	0.00930204	Sox9/Npnt/Vegfa/Ctnnbip1/Agt	5
GO:1901214	regulation of neuron death	8/132	0.0149595	Itga1/Ghr/Fos/Apoe/Egr1/Serpinf1/Mef2c/Ptprz1	8	GO:0045137	development of primary sexual characteristics	9/234	0.00932331	Sfrp1/Sfrp2/Sox9/Ptx3/Flna/Mmp2/Vegfa/Agt/Fst	9
GO:0050680	negative regulation of epithelial cell proliferation	5/132	0.0165999	Nupr1/Ctsl/Apoe/Serpinf1/Mef2c	5	GO:1905332	positive regulation of morphogenesis of an epithelium	4/234	0.00932331	Mdk/Sox9/Vegfa/Agt	4
GO:0002483	antigen processing and presentation of endogenous peptide antigen	3/132	0.0170015	H2-T23/H2-K1/H2-D1	3	GO:0071902	positive regulation of protein serine/threonine kinase activity	10/234	0.00937338	Prdx2/Tcim/Vegfa/Thbs1/Pim1/Ccl19/Igf1/Agt/Cib1/Jak2	10
GO:0008207	C21-steroid hormone metabolic process	3/132	0.0170015	Bmp6/Wnt4/Egr1	3	GO:0060840	artery development	6/234	0.0096668	Mdk/Sox4/Mylk/Vegfa/Adamts9/Notch3	6
GO:0019885	antigen processing and presentation of endogenous peptide antigen via MHC class I	3/132	0.0170015	H2-T23/H2-K1/H2-D1	3	GO:0072171	mesonephric tubule morphogenesis	5/234	0.00973128	Sox9/Npnt/Vegfa/Ctnnbip1/Agt	5
GO:0001867	complement activation, lectin pathway	2/132	0.0174884	Serping1/A2m	2	GO:0014068	positive regulation of phosphatidylinositol 3-kinase signaling	5/234	0.0103242	Sox9/Igf1/Agt/Jak2/Fyn	5
GO:0002921	negative regulation of humoral immune response	2/132	0.0174884	Serping1/A2m	2	GO:0043491	protein kinase B signaling	8/234	0.0103678	Sox9/Vegfa/Thbs1/Ccl19/Igf1/Tmem100/Cib1/Rack1	8
GO:0032342	aldosterone biosynthetic process	2/132	0.0174884	Bmp6/Wnt4	2	GO:0032231	regulation of actin filament bundle assembly	6/234	0.0104859	Flna/Stmn1/Actg1/Limch1/S1pr1/Evl	6
GO:1903365	regulation of fear response	2/132	0.0174884	Apoe/Mef2c	2	GO:0006959	humoral immune response	12/234	0.0105897	C4b/Spon2/Rpl39/Ccl2/Npy/Cxcl9/Cxcl13/Ccl19/Ppbp/Pf4/C3/Rps19	12
GO:2000822	regulation of behavioral fear response	2/132	0.0174884	Apoe/Mef2c	2	GO:0050729	positive regulation of inflammatory response	7/234	0.0106559	Mdk/Il17ra/Lpl/Jak2/C3/Fcer1g/Rps19	7
GO:0072006	nephron development	5/132	0.0175383	Adipoq/Wnt4/Egr1/Cfh/Mef2c	5	GO:0090288	negative regulation of cellular response to growth factor stimulus	7/234	0.0106559	Sfrp1/Sfrp2/Fbn2/Thbs1/Cxcl13/Agt/Chrdl1	7
GO:0060326	cell chemotaxis	7/132	0.017687	Itga1/Gas6/Cxcl14/Lox/Cxcl12/Smoc2/Spp1	7	GO:0010769	regulation of cell morphogenesis involved in differentiation	11/234	0.0106639	Mdk/Flna/Kalrn/Postn/Fn1/Vegfa/Fbln1/Enpp2/Cib1/Vim/Dpysl2	11
GO:2000279	negative regulation of DNA biosynthetic process	3/132	0.0177075	Adipoq/Cdkn1a/Kcnk2	3	GO:0006029	proteoglycan metabolic process	5/234	0.0106639	Col2a1/Col11a1/Acan/Ndnf/Igf1	5
GO:0001938	positive regulation of endothelial cell proliferation	4/132	0.0182511	Bmp6/Cxcl12/Ecm1/Lrg1	4	GO:0006414	translational elongation	5/234	0.0106639	Eef1a1/Eef2/Eef1b2/Rplp2/Rack1	5
GO:0051495	positive regulation of cytoskeleton organization	6/132	0.0182683	Wnt4/Ccn2/Tpm1/Bin1/Limch1/Gsn	6	GO:1903053	regulation of extracellular matrix organization	4/234	0.0106639	Sox9/Fscn1/Ddr2/Agt	4
GO:0042771	intrinsic apoptotic signaling pathway in response to DNA damage by p53 class mediator	3/132	0.0187543	Nupr1/Cdkn1a/Snw1	3	GO:0006979	response to oxidative stress	12/234	0.0110006	Prdx2/Mmp2/Car3/Thbs1/Ccl19/Hp/Sod2/Dapk1/Jak2/Fyn/Aqp1/Rack1	12
GO:0042176	regulation of protein catabolic process	8/132	0.0188978	Serpine2/Nupr1/Apoe/Cst3/Oaz1/Atraid/Timp1/Smad7	8	GO:0032970	regulation of actin filament-based process	12/234	0.0111365	Mdk/Tmsb10/Flna/Stmn1/Actg1/Dstn/Fscn1/Limch1/S1pr1/Cnn2/Gpm6b/Evl	12
GO:0009267	cellular response to starvation	5/132	0.0196195	Gas6/Wnt4/Hspa5/Atf3/Cdkn1a	5	GO:0034248	regulation of cellular amide metabolic process	12/234	0.0111365	Sox4/Rps3a1/Rpl38/Spon1/Thbs1/Rbms3/Igf1/Dapk1/Vim/Eef2/Rps9/Rack1	12
GO:0019883	antigen processing and presentation of endogenous antigen	3/132	0.0196195	H2-T23/H2-K1/H2-D1	3	GO:0051145	smooth muscle cell differentiation	5/234	0.0111365	Sox9/Npnt/Vegfa/Sod2/Agt	5
GO:0032350	regulation of hormone metabolic process	3/132	0.0196195	Bmp6/Wnt4/Egr1	3	GO:0001906	cell killing	8/234	0.0112331	Ccl2/Cxcl13/Ccl19/Tap1/Pf4/C3/Cd1d1/Rps19	8
GO:0070252	actin-mediated cell contraction	4/132	0.0196195	Myl6/Tpm1/Bin1/Limch1	4	GO:0050870	positive regulation of T cell activation	8/234	0.0112331	Mdk/Sox4/Egr3/Ccl2/Ccl19/Igf1/Lgals1/Cd1d1	8
GO:0062013	positive regulation of small molecule metabolic process	5/132	0.0196195	Adipoq/Bmp6/Wnt4/Pth1r/Zbtb20	5	GO:0006417	regulation of translation	11/234	0.0112816	Sox4/Rps3a1/Rpl38/Thbs1/Rbms3/Igf1/Dapk1/Vim/Eef2/Rps9/Rack1	11
GO:0006705	mineralocorticoid biosynthetic process	2/132	0.0196195	Bmp6/Wnt4	2	GO:0050764	regulation of phagocytosis	6/234	0.0114353	Ptx3/Ccl2/Cnn2/C3/Fcer1g/Rack1	6
GO:0006957	complement activation, alternative pathway	2/132	0.0196195	C3/Cfh	2	GO:0045444	fat cell differentiation	9/234	0.0121183	Sfrp1/Sfrp2/Plac8/Vegfa/Wif1/Pim1/Lpl/Igf1/Sod2	9
GO:0032341	aldosterone metabolic process	2/132	0.0196195	Bmp6/Wnt4	2	GO:0001937	negative regulation of endothelial cell proliferation	4/234	0.0121522	Atpif1/Thbs1/Stat1/Sparc	4
GO:0033275	actin-myosin filament sliding	2/132	0.0196195	Myl6/Tpm1	2	GO:0010464	regulation of mesenchymal cell proliferation	4/234	0.0121522	Sox9/Vegfa/Gas1/Ctnnbip1	4
GO:0042989	sequestering of actin monomers	2/132	0.0196195	Tmsb4x/Gsn	2	GO:0034340	response to type I interferon	4/234	0.0121522	Isg15/Irf7/Ifitm3/Stat1	4
GO:1902947	regulation of tau-protein kinase activity	2/132	0.0196195	Apoe/Egr1	2	GO:0006809	nitric oxide biosynthetic process	5/234	0.0121573	Ptx3/Igf1/Sod2/Agt/Jak2	5
GO:0051492	regulation of stress fiber assembly	4/132	0.0202719	Wnt4/Ccn2/Tpm1/Limch1	4	GO:0008585	female gonad development	6/234	0.0122696	Sfrp1/Ptx3/Mmp2/Vegfa/Agt/Fst	6
GO:0042181	ketone biosynthetic process	3/132	0.0202999	Bmp6/Wnt4/Egr1	3	GO:0034250	positive regulation of cellular amide metabolic process	7/234	0.0124943	Sox4/Rps3a1/Thbs1/Rbms3/Vim/Eef2/Rps9	7
GO:0090184	positive regulation of kidney development	3/132	0.0202999	Adipoq/Wnt4/Egr1	3	GO:0032956	regulation of actin cytoskeleton organization	11/234	0.0125168	Mdk/Tmsb10/Flna/Stmn1/Actg1/Dstn/Fscn1/Limch1/S1pr1/Gpm6b/Evl	11
GO:0010632	regulation of epithelial cell migration	6/132	0.0213622	Dcn/Apoe/Cd63/Serpinf1/Smoc2/Mef2c	6	GO:0048608	reproductive structure development	13/234	0.0126219	Sfrp1/Sfrp2/Sox9/Ptx3/Flna/Cdkn1c/Mmp2/Vegfa/Igf1/Agt/Fst/Tnc/C3	13
GO:0043618	regulation of transcription from RNA polymerase II promoter in response to stress	3/132	0.0213622	Egr1/Ppp1r15a/Atf3	3	GO:0003417	growth plate cartilage development	3/234	0.0129658	Sox9/Thbs1/Anxa6	3
GO:0006694	steroid biosynthetic process	5/132	0.0213622	Bmp6/Apoe/Wnt4/Egr1/Igfbp7	5	GO:0031032	actomyosin structure organization	8/234	0.0133492	Stmn1/Actg1/Cnn3/Epb41l2/Limch1/S1pr1/Cnn2/Evl	8
GO:0001822	kidney development	7/132	0.0213622	Adipoq/Bmp6/Wnt4/Egr1/Smad7/Cfh/Mef2c	7	GO:0031345	negative regulation of cell projection organization	8/234	0.0133492	Flna/Dync1i2/Dpysl3/Lgals1/Cib1/Vim/Fyn/Evl	8
GO:0002709	regulation of T cell mediated immunity	4/132	0.0213622	H2-T23/H2-K1/H2-D1/Smad7	4	GO:0061458	reproductive system development	13/234	0.0134227	Sfrp1/Sfrp2/Sox9/Ptx3/Flna/Cdkn1c/Mmp2/Vegfa/Igf1/Agt/Fst/Tnc/C3	13
GO:0010675	regulation of cellular carbohydrate metabolic process	5/132	0.021551	Nupr1/Adipoq/Pth1r/Serpina12/Enpp1	5	GO:0046545	development of primary female sexual characteristics	6/234	0.013584	Sfrp1/Ptx3/Mmp2/Vegfa/Agt/Fst	6
GO:0060395	SMAD protein signal transduction	4/132	0.021551	Bmp6/Fos/Gdf10/Smad7	4	GO:0050679	positive regulation of epithelial cell proliferation	8/234	0.013584	Mdk/Sfrp1/Sox9/Egr3/Ccl2/Vegfa/Igf1/Gas1	8
GO:0008212	mineralocorticoid metabolic process	2/132	0.021551	Bmp6/Wnt4	2	GO:0071560	cellular response to transforming growth factor beta stimulus	8/234	0.013584	Sox9/Fbn2/Npnt/Ccl2/Nrep/Thbs1/Col1a2/Fyn	8
GO:0009404	toxin metabolic process	2/132	0.021551	Pam/Cyp1b1	2	GO:0090596	sensory organ morphogenesis	10/234	0.0136013	Col2a1/Sox9/Rpl38/Mfap2/Col11a1/Col5a2/Vegfa/Gas1/Cthrc1/Aqp1	10
GO:0031953	negative regulation of protein autophosphorylation	2/132	0.021551	Adipoq/Enpp1	2	GO:0043277	apoptotic cell clearance	4/234	0.0136645	Ccl2/Thbs1/Txndc5/C3	4
GO:0032799	low-density lipoprotein receptor particle metabolic process	2/132	0.021551	Adipoq/Apoe	2	GO:0048041	focal adhesion assembly	5/234	0.0137542	Actg1/Vegfa/Limch1/Enpp2/Gpm6b	5
GO:0033280	response to vitamin D	2/132	0.021551	Spp1/Snw1	2	GO:0045665	negative regulation of neuron differentiation	9/234	0.0137542	Sox9/Flna/Dync1i2/Irx3/Dpysl3/Lgals1/Cib1/Notch3/Vim	9
GO:0048711	positive regulation of astrocyte differentiation	2/132	0.021551	Serpine2/Bin1	2	GO:0032496	response to lipopolysaccharide	11/234	0.0139766	Spon2/Prdx2/Ccl2/Cxcl9/Cxcl13/Gbp2/Stat1/Jak2/Ppbp/Pf4/Vim	11
GO:0060670	branching involved in labyrinthine layer morphogenesis	2/132	0.021551	Socs3/Rspo3	2	GO:0051770	positive regulation of nitric-oxide synthase biosynthetic process	3/234	0.0142775	Ccl2/Stat1/Jak2	3
GO:0071295	cellular response to vitamin	2/132	0.021551	Gas6/Snw1	2	GO:2001026	regulation of endothelial cell chemotaxis	3/234	0.0142775	Vegfa/Thbs1/Cxcl13	3
GO:0072216	positive regulation of metanephros development	2/132	0.021551	Adipoq/Egr1	2	GO:0046209	nitric oxide metabolic process	5/234	0.0143311	Ptx3/Igf1/Sod2/Agt/Jak2	5
GO:0090193	positive regulation of glomerulus development	2/132	0.021551	Adipoq/Egr1	2	GO:0045429	positive regulation of nitric oxide biosynthetic process	4/234	0.0144589	Ptx3/Sod2/Agt/Jak2	4
GO:1901163	regulation of trophoblast cell migration	2/132	0.021551	Arhgdib/Timp1	2	GO:0071559	response to transforming growth factor beta	8/234	0.0148343	Sox9/Fbn2/Npnt/Ccl2/Nrep/Thbs1/Col1a2/Fyn	8
GO:0043277	apoptotic cell clearance	3/132	0.0216147	Gas6/C2/C3	3	GO:0002688	regulation of leukocyte chemotaxis	6/234	0.0148343	Mdk/Ccl2/Vegfa/Thbs1/Cxcl13/Ccl19	6
GO:0032535	regulation of cellular component size	8/132	0.0222044	Apoe/Cxcl12/Tmsb4x/Tpm1/Ppp1r15a/Bin1/Sema7a/Gsn	8	GO:0042542	response to hydrogen peroxide	6/234	0.0148343	Mmp2/Hp/Sod2/Fyn/Aqp1/Rack1	6
GO:0006575	cellular modified amino acid metabolic process	5/132	0.0223206	Gpx3/Ctsl/Ctsb/Plod2/Serinc3	5	GO:0030193	regulation of blood coagulation	5/234	0.0148994	Prdx2/Adamts18/Thbs1/Tfpi/Fcer1g	5
GO:0048660	regulation of smooth muscle cell proliferation	5/132	0.0223206	Adipoq/Igfbp5/Egr1/Cdkn1a/Mef2c	5	GO:1902041	regulation of extrinsic apoptotic signaling pathway via death domain receptors	4/234	0.0153269	Sfrp1/Sfrp2/Thbs1/Dapk1	4
GO:1905952	regulation of lipid localization	5/132	0.0223206	Adipoq/Bmp6/Apoe/C3/Spp1	5	GO:1904407	positive regulation of nitric oxide metabolic process	4/234	0.0153269	Ptx3/Sod2/Agt/Jak2	4
GO:0010594	regulation of endothelial cell migration	5/132	0.0228393	Dcn/Apoe/Serpinf1/Smoc2/Mef2c	5	GO:0022409	positive regulation of cell-cell adhesion	9/234	0.0154339	Mdk/Sox4/Egr3/Ccl2/Cxcl13/Ccl19/Igf1/Lgals1/Cd1d1	9
GO:0002253	activation of immune response	8/132	0.0228493	C6/C2/C3/Serping1/Cfh/A2m/Cd55/Mef2c	8	GO:0001738	morphogenesis of a polarized epithelium	5/234	0.0154339	Sfrp1/Sfrp2/Actg1/Actb/Cthrc1	5
GO:0014888	striated muscle adaptation	3/132	0.0236163	Igfbp5/Mef2c/Gsn	3	GO:0030168	platelet activation	5/234	0.0154339	Fn1/Adamts18/Pf4/Fcer1g/Evl	5
GO:0090207	regulation of triglyceride metabolic process	3/132	0.0236163	Apoe/C3/Serpina12	3	GO:1900046	regulation of hemostasis	5/234	0.0154339	Prdx2/Adamts18/Thbs1/Tfpi/Fcer1g	5
GO:1903018	regulation of glycoprotein metabolic process	3/132	0.0236163	Itm2b/Itm2a/Cst3	3	GO:0090190	positive regulation of branching involved in ureteric bud morphogenesis	3/234	0.0156423	Sox9/Vegfa/Agt	3
GO:0002885	positive regulation of hypersensitivity	2/132	0.0236163	H2-T23/C3	2	GO:0002040	sprouting angiogenesis	6/234	0.0156848	Egr3/Vegfa/Thbs1/Rnf213/Adamts9/Cib1	6
GO:0010804	negative regulation of tumor necrosis factor-mediated signaling pathway	2/132	0.0236163	Adipoq/Gas6	2	GO:0007015	actin filament organization	12/234	0.0166034	Tmsb10/Flna/Stmn1/Marcksl1/Actg1/Dstn/Fscn1/Limch1/Tpm2/S1pr1/Dpysl3/Evl	12
GO:0034309	primary alcohol biosynthetic process	2/132	0.0236163	Bmp6/Wnt4	2	GO:0071356	cellular response to tumor necrosis factor	7/234	0.0166034	Sfrp1/Npnt/Ccl2/Ccl19/Stat1/Cib1/Jak2	7
GO:0042983	amyloid precursor protein biosynthetic process	2/132	0.0236163	Itm2b/Itm2a	2	GO:0001558	regulation of cell growth	12/234	0.0168249	Sfrp1/Sfrp2/Fn1/Vegfa/Igfbp4/Igf1/Gas1/Agt/Cib1/Cgref1/Dpysl2/Rack1	12
GO:0042984	regulation of amyloid precursor protein biosynthetic process	2/132	0.0236163	Itm2b/Itm2a	2	GO:0002523	leukocyte migration involved in inflammatory response	3/234	0.0173165	Mdk/Ccl2/Ppbp	3
GO:0061450	trophoblast cell migration	2/132	0.0236163	Arhgdib/Timp1	2	GO:0030903	notochord development	3/234	0.0173165	Col2a1/Sox9/Col13a1	3
GO:0071850	mitotic cell cycle arrest	2/132	0.0236163	Cdkn1a/Fap	2	GO:0031670	cellular response to nutrient	3/234	0.0173165	Postn/Pim1/Lpl	3
GO:0072224	metanephric glomerulus development	2/132	0.0236163	Adipoq/Egr1	2	GO:0035455	response to interferon-alpha	3/234	0.0173165	Ifit3/Ifitm3/Ifit1	3
GO:0090331	negative regulation of platelet aggregation	2/132	0.0236163	Serpine2/Cd9	2	GO:0050818	regulation of coagulation	5/234	0.0174727	Prdx2/Adamts18/Thbs1/Tfpi/Fcer1g	5
GO:0051017	actin filament bundle assembly	5/132	0.0236358	Wnt4/Ccn2/Tpm1/Itgb5/Limch1	5	GO:2001057	reactive nitrogen species metabolic process	5/234	0.0174727	Ptx3/Igf1/Sod2/Agt/Jak2	5
GO:0072676	lymphocyte migration	4/132	0.0238558	Gas6/Cxcl14/Cxcl12/Ecm1	4	GO:0022411	cellular component disassembly	11/234	0.0176662	Hk2/Stmn1/Atpif1/Dstn/Fscn1/Ddr2/Smarce1/Cib1/Mid1/C3/Evl	11
GO:0048659	smooth muscle cell proliferation	5/132	0.0240455	Adipoq/Igfbp5/Egr1/Cdkn1a/Mef2c	5	GO:0090090	negative regulation of canonical Wnt signaling pathway	6/234	0.0178544	Mdk/Sfrp1/Sfrp2/Sox9/Rbms3/Cthrc1	6
GO:0008038	neuron recognition	3/132	0.0240455	Emb/Ncam1/Ptprz1	3	GO:1903039	positive regulation of leukocyte cell-cell adhesion	8/234	0.0179616	Mdk/Sox4/Egr3/Ccl2/Ccl19/Igf1/Lgals1/Cd1d1	8
GO:0061005	cell differentiation involved in kidney development	3/132	0.0240455	Adipoq/Wnt4/Mef2c	3	GO:0009620	response to fungus	4/234	0.018052	Ptx3/Spon2/Il17ra/Npy	4
GO:1903706	regulation of hemopoiesis	8/132	0.0242669	Adipoq/Tmem176a/Gas6/Fos/Lox/Tmem176b/Smad7/Mef2c	8	GO:0048872	homeostasis of number of cells	10/234	0.0189488	Sox9/Prdx2/Atpif1/Ccl2/Vegfa/Isg15/Stat1/Jak2/Fcer1g/Rps19	10
GO:0052126	movement in host environment	4/132	0.0242669	Gas6/Ifitm3/Ctsb/Gsn	4	GO:0010759	positive regulation of macrophage chemotaxis	3/234	0.0190161	Mdk/Ccl2/Thbs1	3
GO:1902106	negative regulation of leukocyte differentiation	4/132	0.0242669	Adipoq/Tmem176a/Tmem176b/Smad7	4	GO:0061213	positive regulation of mesonephros development	3/234	0.0190161	Sox9/Vegfa/Agt	3
GO:0072001	renal system development	7/132	0.0242806	Adipoq/Bmp6/Wnt4/Egr1/Smad7/Cfh/Mef2c	7	GO:0034599	cellular response to oxidative stress	9/234	0.0191294	Prdx2/Mmp2/Thbs1/Sod2/Dapk1/Jak2/Fyn/Aqp1/Rack1	9
GO:0061572	actin filament bundle organization	5/132	0.0247104	Wnt4/Ccn2/Tpm1/Itgb5/Limch1	5	GO:0045637	regulation of myeloid cell differentiation	8/234	0.0191294	Sfrp1/Rbp1/Car2/Isg15/Ctnnbip1/Stat1/Cib1/Pf4	8
GO:0022407	regulation of cell-cell adhesion	8/132	0.0247104	Serpine2/Adipoq/Bmp6/H2-T23/Wnt4/Cxcl12/Cd9/Smad7	8	GO:0050920	regulation of chemotaxis	8/234	0.0191294	Mdk/Ccl2/Fn1/Vegfa/Thbs1/Cxcl13/Ccl19/S1pr1	8
GO:0001916	positive regulation of T cell mediated cytotoxicity	3/132	0.0247104	H2-T23/H2-K1/H2-D1	3	GO:0035107	appendage morphogenesis	7/234	0.0191294	Sox4/Sfrp2/Col2a1/Sox9/Fbn2/Rspo2/Gas1	7
GO:0002474	antigen processing and presentation of peptide antigen via MHC class I	3/132	0.0247104	H2-T23/H2-K1/H2-D1	3	GO:0035108	limb morphogenesis	7/234	0.0191294	Sox4/Sfrp2/Col2a1/Sox9/Fbn2/Rspo2/Gas1	7
GO:0043620	regulation of DNA-templated transcription in response to stress	3/132	0.0247104	Egr1/Ppp1r15a/Atf3	3	GO:0002237	response to molecule of bacterial origin	11/234	0.0192514	Spon2/Prdx2/Ccl2/Cxcl9/Cxcl13/Gbp2/Stat1/Jak2/Ppbp/Pf4/Vim	11
GO:0060043	regulation of cardiac muscle cell proliferation	3/132	0.0247104	Mef2c/Ncam1/Kcnk2	3	GO:0062197	cellular response to chemical stress	10/234	0.019288	Prdx2/Mylk/Mmp2/Thbs1/Sod2/Dapk1/Jak2/Fyn/Aqp1/Rack1	10
GO:0007568	aging	6/132	0.0252453	Apoe/Cfh/Comp/Cdkn1a/Ncam1/Ypel3	6	GO:0071674	mononuclear cell migration	5/234	0.0194506	Mdk/Ccl2/Thbs1/Ccl19/Rps19	5
GO:0031532	actin cytoskeleton reorganization	4/132	0.0253209	Gdpd2/Ctsl/Arhgdib/Gsn	4	GO:0031349	positive regulation of defense response	9/234	0.0196333	Mdk/Il17ra/Mmp2/Lpl/Irf7/Jak2/C3/Fcer1g/Rps19	9
GO:0010561	negative regulation of glycoprotein biosynthetic process	2/132	0.0255338	Itm2b/Itm2a	2	GO:0042743	hydrogen peroxide metabolic process	4/234	0.0199332	Prdx2/Hp/Sod2/Fyn	4
GO:0033690	positive regulation of osteoblast proliferation	2/132	0.0255338	Ccn1/Fbln5	2	GO:0070542	response to fatty acid	4/234	0.0199332	Sox9/Ccl19/Lpl/Scd2	4
GO:0060396	growth hormone receptor signaling pathway	2/132	0.0255338	Ghr/Socs2	2	GO:0035148	tube formation	7/234	0.0199917	Sox4/Sfrp1/Sfrp2/Sox9/Irx3/Vegfa/Cthrc1	7
GO:0071378	cellular response to growth hormone stimulus	2/132	0.0255338	Ghr/Socs2	2	GO:0071496	cellular response to external stimulus	9/234	0.0201219	Sfrp2/Sox9/Postn/Pim1/Lpl/Cnn2/Rnase4/Col1a1/Aqp1	9
GO:0140353	lipid export from cell	3/132	0.0255994	Bmp6/Selenom/Spp1	3	GO:0007263	nitric oxide mediated signal transduction	3/234	0.0201219	Ndnf/Vegfa/Thbs1	3
GO:0048705	skeletal system morphogenesis	6/132	0.0256038	Mmp13/Bmp6/Ccn2/Comp/Mef2c/Dlx5	6	GO:0030325	adrenal gland development	3/234	0.0201219	Mdk/Cdkn1c/Ly6e	3
GO:0002367	cytokine production involved in immune response	4/132	0.0256038	Gas6/H2-T23/Smad7/Sema7a	4	GO:0033622	integrin activation	3/234	0.0201219	Fn1/Cxcl13/Tln1	3
GO:0048145	regulation of fibroblast proliferation	4/132	0.0256038	Nupr1/Gas6/Cdkn1a/Ptprz1	4	GO:0034104	negative regulation of tissue remodeling	3/234	0.0201219	Sfrp1/Vegfa/Agt	3
GO:0002449	lymphocyte mediated immunity	8/132	0.0256981	H2-T23/C2/C3/H2-K1/H2-D1/Serping1/Smad7/Cd55	8	GO:0090189	regulation of branching involved in ureteric bud morphogenesis	3/234	0.0201219	Sox9/Vegfa/Agt	3
GO:0043255	regulation of carbohydrate biosynthetic process	4/132	0.0262531	Adipoq/Pth1r/Serpina12/Enpp1	4	GO:2000050	regulation of non-canonical Wnt signaling pathway	3/234	0.0201219	Sfrp1/Sfrp2/Rnf213	3
GO:0060840	artery development	4/132	0.0262531	Lox/Apoe/Smad7/Comp	4	GO:0071772	response to BMP	7/234	0.0201219	Sfrp1/Sfrp2/Col2a1/Fstl1/Chrdl1/Tmem100/Fst	7
GO:0001960	negative regulation of cytokine-mediated signaling pathway	3/132	0.0263541	Adipoq/Gas6/Ecm1	3	GO:0071773	cellular response to BMP stimulus	7/234	0.0201219	Sfrp1/Sfrp2/Col2a1/Fstl1/Chrdl1/Tmem100/Fst	7
GO:0048247	lymphocyte chemotaxis	3/132	0.0263541	Gas6/Cxcl14/Cxcl12	3	GO:0001938	positive regulation of endothelial cell proliferation	5/234	0.0205678	Mdk/Egr3/Ccl2/Vegfa/Igf1	5
GO:0051055	negative regulation of lipid biosynthetic process	3/132	0.0263541	Apoe/Wnt4/Serpina12	3	GO:0002042	cell migration involved in sprouting angiogenesis	4/234	0.0205678	Egr3/Vegfa/Thbs1/Cib1	4
GO:0048144	fibroblast proliferation	4/132	0.0268373	Nupr1/Gas6/Cdkn1a/Ptprz1	4	GO:0010665	regulation of cardiac muscle cell apoptotic process	4/234	0.0205678	Mdk/Sfrp2/Agt/Jak2	4
GO:0042594	response to starvation	5/132	0.0269309	Gas6/Wnt4/Hspa5/Atf3/Cdkn1a	5	GO:0042063	gliogenesis	10/234	0.0208796	Mdk/Sox4/Sox9/Ccl2/Vcan/Fn1/Igf1/Agt/Enpp2/Vim	10
GO:0045862	positive regulation of proteolysis	7/132	0.0270481	Nupr1/Ccn1/Apoe/Ccn2/Smad7/Fam162a/Gsn	7	GO:0007219	Notch signaling pathway	7/234	0.0211334	Sox9/Postn/Tcim/Hp/Tmem100/Notch3/Rps19	7
GO:0007626	locomotory behavior	6/132	0.0272802	Apoe/Cxcl12/Egr1/Slitrk6/Aplp2/Fign	6	GO:0014909	smooth muscle cell migration	5/234	0.0213293	Mdk/Kalrn/Postn/Igf1/Agt	5
GO:0045687	positive regulation of glial cell differentiation	3/132	0.0272802	Serpine2/Bin1/Ptprz1	3	GO:0060070	canonical Wnt signaling pathway	9/234	0.0214958	Mdk/Sox4/Sfrp1/Sfrp2/Sox9/Rspo2/Rbms3/Col1a1/Cthrc1	9
GO:0048066	developmental pigmentation	3/132	0.0272802	Cd63/Mef2c/Enpp1	3	GO:1903533	regulation of protein targeting	4/234	0.0216631	Atpif1/Ccl2/Cib1/Fyn	4
GO:0032231	regulation of actin filament bundle assembly	4/132	0.0272802	Wnt4/Ccn2/Tpm1/Limch1	4	GO:0002478	antigen processing and presentation of exogenous peptide antigen	3/234	0.0216631	Tap1/Tapbp/Fcer1g	3
GO:0045665	negative regulation of neuron differentiation	6/132	0.0273305	Efemp1/Apoe/H2-K1/H2-D1/Sema7a/Ptprz1	6	GO:0010742	macrophage derived foam cell differentiation	3/234	0.0216631	Lpl/Stat1/Pf4	3
GO:0002866	positive regulation of acute inflammatory response to antigenic stimulus	2/132	0.0273305	H2-T23/C3	2	GO:0018149	peptide cross-linking	3/234	0.0216631	Fn1/Ndnf/Thbs1	3
GO:0071498	cellular response to fluid shear stress	2/132	0.0273305	Spp1/Mef2c	2	GO:0051767	nitric-oxide synthase biosynthetic process	3/234	0.0216631	Ccl2/Stat1/Jak2	3
GO:0090136	epithelial cell-cell adhesion	2/132	0.0273305	Itgb5/Cyp1b1	2	GO:0051769	regulation of nitric-oxide synthase biosynthetic process	3/234	0.0216631	Ccl2/Stat1/Jak2	3
GO:1902430	negative regulation of amyloid-beta formation	2/132	0.0273305	Apoe/Bin1	2	GO:0045445	myoblast differentiation	5/234	0.0218832	Sox9/Btg1/Cxcl9/Igf1/Lgals1	5
GO:0045860	positive regulation of protein kinase activity	8/132	0.0273305	Itga1/Adipoq/Gas6/Ccn1/Ghr/Gadd45g/Egr1/Cdkn1a	8	GO:1901652	response to peptide	11/234	0.0219731	Mmp2/Car2/Lpl/Igf1/Serpina3g/Serpina3f/Agt/Stat1/Jak2/Vim/Fyn	11
GO:1901861	regulation of muscle tissue development	5/132	0.0273441	Lox/Igfbp5/Mef2c/Ncam1/Kcnk2	5	GO:0010463	mesenchymal cell proliferation	4/234	0.0224658	Sox9/Vegfa/Gas1/Ctnnbip1	4
GO:0008630	intrinsic apoptotic signaling pathway in response to DNA damage	4/132	0.0275434	Nupr1/Cxcl12/Cdkn1a/Snw1	4	GO:0035567	non-canonical Wnt signaling pathway	4/234	0.0224658	Sfrp1/Sfrp2/Rnf213/Cthrc1	4
GO:0042493	response to drug	6/132	0.0275434	Adipoq/Gas6/Fos/Mef2c/Ncam1/Pam	6	GO:0043536	positive regulation of blood vessel endothelial cell migration	4/234	0.0224658	Vegfa/Thbs1/Igf1/Cib1	4
GO:0010712	regulation of collagen metabolic process	3/132	0.0277703	Wnt4/Ccn2/Fap	3	GO:0071622	regulation of granulocyte chemotaxis	4/234	0.0224658	Mdk/Ccl2/Thbs1/Ccl19	4
GO:0035306	positive regulation of dephosphorylation	3/132	0.0277703	Itga1/Ppp1r15a/Mef2c	3	GO:0010717	regulation of epithelial to mesenchymal transition	5/234	0.022507	Mdk/Sfrp1/Sfrp2/Vegfa/Col1a1	5
GO:0045773	positive regulation of axon extension	3/132	0.0277703	Apoe/Cxcl12/Sema7a	3	GO:1904035	regulation of epithelial cell apoptotic process	5/234	0.022507	Mdk/Ndnf/Thbs1/Igf1/Jak2	5
GO:0002703	regulation of leukocyte mediated immunity	6/132	0.0277703	H2-T23/C3/H2-K1/H2-D1/Smad7/Cd55	6	GO:0045862	positive regulation of proteolysis	10/234	0.0225849	Sfrp2/Atpif1/Spon1/Dapk1/Stat1/Psme2/Jak2/Psme1/Fyn/Rack1	10
GO:0050764	regulation of phagocytosis	4/132	0.0288186	Adipoq/Gas6/C2/C3	4	GO:2001235	positive regulation of apoptotic signaling pathway	7/234	0.0227782	Sfrp1/Atpif1/Thbs1/Agt/Jak2/G0s2/Rack1	7
GO:0001914	regulation of T cell mediated cytotoxicity	3/132	0.0288186	H2-T23/H2-K1/H2-D1	3	GO:0007159	leukocyte cell-cell adhesion	10/234	0.0229399	Mdk/Sox4/Podxl2/Prdx2/Egr3/Ccl2/Ccl19/Igf1/Lgals1/Cd1d1	10
GO:0030199	collagen fibril organization	3/132	0.0288186	Lox/Comp/Cyp1b1	3	GO:0007229	integrin-mediated signaling pathway	5/234	0.0231507	Flna/Fn1/Isg15/Tln1/Fcer1g	5
GO:0035924	cellular response to vascular endothelial growth factor stimulus	3/132	0.0288186	Dcn/Cd63/Smoc2	3	GO:0051492	regulation of stress fiber assembly	5/234	0.0231507	Stmn1/Actg1/Limch1/S1pr1/Evl	5
GO:0042446	hormone biosynthetic process	3/132	0.0288186	Bmp6/Wnt4/Egr1	3	GO:0061217	regulation of mesonephros development	3/234	0.0231507	Sox9/Vegfa/Agt	3
GO:2001235	positive regulation of apoptotic signaling pathway	5/132	0.0290914	Nupr1/Atf3/Serinc3/Fam162a/Gsn	5	GO:0090077	foam cell differentiation	3/234	0.0231507	Lpl/Stat1/Pf4	3
GO:0001892	embryonic placenta development	4/132	0.0293379	Ccn1/Junb/Socs3/Rspo3	4	GO:0030218	erythrocyte differentiation	6/234	0.0231507	Atpif1/Vegfa/Isg15/Stat1/Jak2/Rps19	6
GO:0010934	macrophage cytokine production	2/132	0.0293379	Gas6/Sema7a	2	GO:0042471	ear morphogenesis	6/234	0.0231507	Col2a1/Sox9/Rpl38/Col11a1/Gas1/Cthrc1	6
GO:0032516	positive regulation of phosphoprotein phosphatase activity	2/132	0.0293379	Itga1/Ppp1r15a	2	GO:0010656	negative regulation of muscle cell apoptotic process	4/234	0.0231507	Mdk/Sfrp2/Igf1/Jak2	4
GO:0070293	renal absorption	2/132	0.0293379	Adipoq/Gsn	2	GO:0010662	regulation of striated muscle cell apoptotic process	4/234	0.0231507	Mdk/Sfrp2/Agt/Jak2	4
GO:0090192	regulation of glomerulus development	2/132	0.0293379	Adipoq/Egr1	2	GO:0010659	cardiac muscle cell apoptotic process	4/234	0.0245793	Mdk/Sfrp2/Agt/Jak2	4
GO:2001044	regulation of integrin-mediated signaling pathway	2/132	0.0293379	Cd63/Timp1	2	GO:0120162	positive regulation of cold-induced thermogenesis	5/234	0.0248303	Plac8/Mfap2/Vegfa/Jak2/G0s2	5
GO:0060761	negative regulation of response to cytokine stimulus	3/132	0.0296831	Adipoq/Gas6/Ecm1	3	GO:0010770	positive regulation of cell morphogenesis involved in differentiation	7/234	0.0248303	Mdk/Flna/Kalrn/Fn1/Vegfa/Enpp2/Cib1	7
GO:0019882	antigen processing and presentation	4/132	0.0307258	Ctsl/H2-T23/H2-K1/H2-D1	4	GO:0034612	response to tumor necrosis factor	7/234	0.0248303	Sfrp1/Npnt/Ccl2/Ccl19/Stat1/Cib1/Jak2	7
GO:0006909	phagocytosis	7/132	0.030901	Adipoq/Gas6/C2/C3/Cd302/Colec12/Gsn	7	GO:0033273	response to vitamin	3/234	0.0249955	Rbp1/Postn/Pim1	3
GO:0035690	cellular response to drug	3/132	0.0309397	Adipoq/Gas6/Mef2c	3	GO:0090314	positive regulation of protein targeting to membrane	3/234	0.0249955	Ccl2/Cib1/Fyn	3
GO:0006986	response to unfolded protein	4/132	0.0314387	Ppp1r15a/Hspa5/Atf3/Comp	4	GO:2001238	positive regulation of extrinsic apoptotic signaling pathway	4/234	0.0256854	Sfrp1/Thbs1/Agt/G0s2	4
GO:0050900	leukocyte migration	7/132	0.0316069	Itga1/Gas6/Cxcl14/Cxcl12/Cd9/Ecm1/Spp1	7	GO:0030510	regulation of BMP signaling pathway	5/234	0.0256854	Sfrp1/Sfrp2/Fstl1/Chrdl1/Fst	5
GO:0071156	regulation of cell cycle arrest	3/132	0.0318355	Cdkn1a/Fap/Bin1	3	GO:0014066	regulation of phosphatidylinositol 3-kinase signaling	5/234	0.0267681	Sox9/Igf1/Agt/Jak2/Fyn	5
GO:0002076	osteoblast development	2/132	0.0318355	Jund/Pth1r	2	GO:0042698	ovulation cycle	4/234	0.0271281	Mdk/Ptx3/Agt/Enpp2	4
GO:0002883	regulation of hypersensitivity	2/132	0.0318355	H2-T23/C3	2	GO:0000470	maturation of LSU-rRNA	3/234	0.0272279	Rpl35/Rpl10a/Rpl7a	3
GO:0046184	aldehyde biosynthetic process	2/132	0.0318355	Bmp6/Wnt4	2	GO:0045619	regulation of lymphocyte differentiation	7/234	0.0273417	Mdk/Sox4/Sfrp1/Prdx2/Egr3/Ccl19/Cd1d1	7
GO:0060416	response to growth hormone	2/132	0.0318355	Ghr/Socs2	2	GO:0106106	cold-induced thermogenesis	6/234	0.027538	Plac8/Mfap2/Vegfa/Adamts5/Jak2/G0s2	6
GO:1902992	negative regulation of amyloid precursor protein catabolic process	2/132	0.0318355	Apoe/Bin1	2	GO:0120161	regulation of cold-induced thermogenesis	6/234	0.027538	Plac8/Mfap2/Vegfa/Adamts5/Jak2/G0s2	6
GO:1990000	amyloid fibril formation	2/132	0.0318355	Apoe/Gsn	2	GO:0010658	striated muscle cell apoptotic process	4/234	0.028283	Mdk/Sfrp2/Agt/Jak2	4
GO:0002699	positive regulation of immune effector process	6/132	0.0323278	H2-T23/C6/C3/H2-K1/H2-D1/Sema7a	6	GO:0014911	positive regulation of smooth muscle cell migration	4/234	0.028283	Mdk/Postn/Igf1/Agt	4
GO:0090183	regulation of kidney development	3/132	0.0330391	Adipoq/Wnt4/Egr1	3	GO:0032835	glomerulus development	4/234	0.028283	Basp1/Nid1/Notch3/Aqp1	4
GO:2000401	regulation of lymphocyte migration	3/132	0.0330391	Cxcl14/Cxcl12/Ecm1	3	GO:0043405	regulation of MAP kinase activity	9/234	0.0282927	Sfrp1/Sfrp2/Prdx2/Vegfa/Thbs1/Ccl19/Igf1/Agt/Jak2	9
GO:0002683	negative regulation of immune system process	8/132	0.033304	Adipoq/Tmem176a/H2-T23/Serping1/Cxcl12/Tmem176b/Smad7/A2m	8	GO:0001958	endochondral ossification	3/234	0.0292013	Col2a1/Col1a1/Col13a1	3
GO:0032680	regulation of tumor necrosis factor production	4/132	0.033304	Adipoq/Gas6/H2-T23/Zbtb20	4	GO:0036075	replacement ossification	3/234	0.0292013	Col2a1/Col1a1/Col13a1	3
GO:0045824	negative regulation of innate immune response	3/132	0.0341925	H2-T23/Serping1/A2m	3	GO:1905523	positive regulation of macrophage migration	3/234	0.0292013	Mdk/Ccl2/Thbs1	3
GO:0050731	positive regulation of peptidyl-tyrosine phosphorylation	5/132	0.0341925	Adipoq/Bmp6/Gas6/Ghr/Ptprz1	5	GO:0045582	positive regulation of T cell differentiation	5/234	0.0294636	Mdk/Sox4/Egr3/Ccl19/Cd1d1	5
GO:2000241	regulation of reproductive process	5/132	0.0341925	Nupr1/Arhgdib/Wnt4/Serpinf1/Timp1	5	GO:0071260	cellular response to mechanical stimulus	4/234	0.0294636	Sox9/Cnn2/Col1a1/Aqp1	4
GO:0002524	hypersensitivity	2/132	0.0341925	H2-T23/C3	2	GO:1903428	positive regulation of reactive oxygen species biosynthetic process	4/234	0.0294636	Ptx3/Sod2/Agt/Jak2	4
GO:0002922	positive regulation of humoral immune response	2/132	0.0341925	C6/C3	2	GO:0150063	visual system development	11/234	0.0296589	Sox9/Cdkn1c/Mfap2/Col5a2/Adamts18/Vegfa/Gas1/Chrdl1/C3/Vim/Aqp1	11
GO:0006590	thyroid hormone generation	2/132	0.0341925	Ctsl/Ctsb	2	GO:0090263	positive regulation of canonical Wnt signaling pathway	5/234	0.0304386	Sox4/Sfrp1/Sfrp2/Rspo2/Col1a1	5
GO:0030502	negative regulation of bone mineralization	2/132	0.0341925	Ecm1/Enpp1	2	GO:0008347	glial cell migration	4/234	0.0309617	Ccl2/Vcan/Fn1/Vim	4
GO:0034111	negative regulation of homotypic cell-cell adhesion	2/132	0.0341925	Serpine2/Cd9	2	GO:0034101	erythrocyte homeostasis	6/234	0.0313728	Atpif1/Vegfa/Isg15/Stat1/Jak2/Rps19	6
GO:0035930	corticosteroid hormone secretion	2/132	0.0341925	Bmp6/Selenom	2	GO:0046660	female sex differentiation	6/234	0.0313728	Sfrp1/Ptx3/Mmp2/Vegfa/Agt/Fst	6
GO:0045721	negative regulation of gluconeogenesis	2/132	0.0341925	Adipoq/Serpina12	2	GO:0015844	monoamine transport	5/234	0.0313728	Ly6e/Actb/Agt/Gpm6b/Fcer1g	5
GO:0045807	positive regulation of endocytosis	4/132	0.0343072	Apoe/C3/Cd63/Bin1	4	GO:0048880	sensory system development	11/234	0.0313728	Sox9/Cdkn1c/Mfap2/Col5a2/Adamts18/Vegfa/Gas1/Chrdl1/C3/Vim/Aqp1	11
GO:1903555	regulation of tumor necrosis factor superfamily cytokine production	4/132	0.0343072	Adipoq/Gas6/H2-T23/Zbtb20	4	GO:0070372	regulation of ERK1 and ERK2 cascade	9/234	0.0317864	Npnt/Ccl2/Fn1/Vegfa/Ccl19/Igf1/Fbln1/Cib1/C3	9
GO:0006081	cellular aldehyde metabolic process	3/132	0.0348598	Bmp6/Wnt4/Cyp1b1	3	GO:0034614	cellular response to reactive oxygen species	6/234	0.0321307	Prdx2/Mmp2/Thbs1/Sod2/Aqp1/Rack1	6
GO:0060393	regulation of pathway-restricted SMAD protein phosphorylation	3/132	0.0348598	Bmp6/Gdf10/Smad7	3	GO:1903037	regulation of leukocyte cell-cell adhesion	9/234	0.0323098	Mdk/Sox4/Prdx2/Egr3/Ccl2/Ccl19/Igf1/Lgals1/Cd1d1	9
GO:0016051	carbohydrate biosynthetic process	5/132	0.0352312	Adipoq/Pth1r/Serpina12/Atf3/Enpp1	5	GO:0072070	loop of Henle development	2/234	0.033082	Irx3/Aqp1	2
GO:0010976	positive regulation of neuron projection development	7/132	0.0352316	Serpine2/Apoe/Cxcl12/Serpinf1/Hspa5/Sema7a/Ptprz1	7	GO:0090091	positive regulation of extracellular matrix disassembly	2/234	0.033082	Fscn1/Ddr2	2
GO:0060038	cardiac muscle cell proliferation	3/132	0.0361989	Mef2c/Ncam1/Kcnk2	3	GO:0050792	regulation of viral process	7/234	0.033082	Ptx3/Isg15/Fbln1/Ifitm3/Stat1/Oasl2/Lgals1	7
GO:0043280	positive regulation of cysteine-type endopeptidase activity involved in apoptotic process	4/132	0.0368074	Ccn1/Ccn2/Fam162a/Gsn	4	GO:0014812	muscle cell migration	5/234	0.0332585	Mdk/Kalrn/Postn/Igf1/Agt	5
GO:0060070	canonical Wnt signaling pathway	6/132	0.0368074	Apoe/Pfdn5/Wnt4/Egr1/Dlx5/Rspo3	6	GO:0110110	positive regulation of animal organ morphogenesis	5/234	0.0332585	Mdk/Sox9/Vegfa/Pim1/Agt	5
GO:0008209	androgen metabolic process	2/132	0.0368074	Wnt4/Spp1	2	GO:0010667	negative regulation of cardiac muscle cell apoptotic process	3/234	0.0332585	Mdk/Sfrp2/Jak2	3
GO:0010875	positive regulation of cholesterol efflux	2/132	0.0368074	Adipoq/Apoe	2	GO:1902745	positive regulation of lamellipodium organization	3/234	0.0332585	Fscn1/Enpp2/Aqp1	3
GO:0090030	regulation of steroid hormone biosynthetic process	2/132	0.0368074	Bmp6/Wnt4	2	GO:1902903	regulation of supramolecular fiber organization	10/234	0.0332585	Tmsb10/Flna/Stmn1/Actg1/Dstn/Limch1/S1pr1/Cib1/Mid1/Evl	10
GO:0008347	glial cell migration	3/132	0.0370316	Efemp1/Cd9/Ptprz1	3	GO:0048736	appendage development	7/234	0.0334403	Sox4/Sfrp2/Col2a1/Sox9/Fbn2/Rspo2/Gas1	7
GO:0048008	platelet-derived growth factor receptor signaling pathway	3/132	0.0370316	Adipoq/Lox/Txnip	3	GO:0060173	limb development	7/234	0.0334403	Sox4/Sfrp2/Col2a1/Sox9/Fbn2/Rspo2/Gas1	7
GO:0030048	actin filament-based movement	4/132	0.0370316	Myl6/Tpm1/Bin1/Limch1	4	GO:0045927	positive regulation of growth	9/234	0.0335301	Sfrp1/Sfrp2/Fn1/Vegfa/Pim1/Igf1/Agt/Cib1/C3	9
GO:0032640	tumor necrosis factor production	4/132	0.0370316	Adipoq/Gas6/H2-T23/Zbtb20	4	GO:0110020	regulation of actomyosin structure organization	5/234	0.0341333	Stmn1/Actg1/Limch1/S1pr1/Evl	5
GO:0120254	olefinic compound metabolic process	4/132	0.0370316	Bmp6/Wnt4/Egr1/Cyp1b1	4	GO:0010976	positive regulation of neuron projection development	10/234	0.0341333	Mdk/Flna/Kalrn/Fn1/Eef1a1/Ndnf/Vegfa/Agt/Dpysl3/Fyn	10
GO:2000181	negative regulation of blood vessel morphogenesis	4/132	0.0370316	Dcn/Wnt4/Fbln5/Serpinf1	4	GO:0000768	syncytium formation by plasma membrane fusion	4/234	0.0345956	Sh3pxd2a/Cxcl9/Stat1/Ptgfrn	4
GO:0031346	positive regulation of cell projection organization	8/132	0.0378994	Serpine2/Efemp1/Apoe/Cxcl12/Serpinf1/Hspa5/Sema7a/Ptprz1	8	GO:0060425	lung morphogenesis	4/234	0.0345956	Sox9/Rspo2/Igf1/Tnc	4
GO:0060048	cardiac muscle contraction	4/132	0.0378994	Ccn2/Tpm1/Smad7/Bin1	4	GO:0140253	cell-cell fusion	4/234	0.0345956	Sh3pxd2a/Cxcl9/Stat1/Ptgfrn	4
GO:0034308	primary alcohol metabolic process	3/132	0.0381611	Bmp6/Wnt4/Cyp1b1	3	GO:0048738	cardiac muscle tissue development	8/234	0.0348667	Col11a1/Vegfa/Pim1/Ly6e/Igf1/S1pr1/Adamts9/Agt	8
GO:0060389	pathway-restricted SMAD protein phosphorylation	3/132	0.0381611	Bmp6/Gdf10/Smad7	3	GO:0008360	regulation of cell shape	6/234	0.0348667	Ccl2/Fn1/S100b/Vegfa/Epb41l2/Fyn	6
GO:0071706	tumor necrosis factor superfamily cytokine production	4/132	0.0386916	Adipoq/Gas6/H2-T23/Zbtb20	4	GO:0022612	gland morphogenesis	6/234	0.0348667	Mdk/Sfrp1/Sox9/Mmp2/Igf1/Tnc	6
GO:0007409	axonogenesis	8/132	0.039094	Emb/Apoe/Cxcl12/Ncam1/Slitrk6/Dlx5/Sema7a/Ptprz1	8	GO:0045639	positive regulation of myeloid cell differentiation	5/234	0.0348667	Car2/Isg15/Ctnnbip1/Stat1/Pf4	5
GO:0002863	positive regulation of inflammatory response to antigenic stimulus	2/132	0.039094	H2-T23/C3	2	GO:0007548	sex differentiation	9/234	0.0348667	Sfrp1/Sfrp2/Sox9/Ptx3/Flna/Mmp2/Vegfa/Agt/Fst	9
GO:0003417	growth plate cartilage development	2/132	0.039094	Mmp13/Comp	2	GO:0001838	embryonic epithelial tube formation	6/234	0.0357375	Sox4/Sfrp1/Sfrp2/Sox9/Irx3/Cthrc1	6
GO:0032332	positive regulation of chondrocyte differentiation	2/132	0.039094	Bmp6/Smad7	2	GO:2000378	negative regulation of reactive oxygen species metabolic process	4/234	0.0359062	Hk2/Eef1a1/Hp/Fyn	4
GO:0043117	positive regulation of vascular permeability	2/132	0.039094	Bmp6/Apoe	2	GO:0042493	response to drug	8/234	0.0359124	Sfrp1/Sfrp2/Mylk/Mmp2/Sod2/Stat1/Dpep1/Aqp1	8
GO:0032368	regulation of lipid transport	4/132	0.0402125	Adipoq/Bmp6/Apoe/Spp1	4	GO:0006364	rRNA processing	7/234	0.0359124	Rps28/Rpl35/Rps21/Rps19/Rpl14/Rpl10a/Rpl7a	7
GO:0042177	negative regulation of protein catabolic process	4/132	0.0402125	Serpine2/Cst3/Atraid/Timp1	4	GO:1903829	positive regulation of cellular protein localization	9/234	0.0359124	Flna/Ccl2/Vegfa/Epb41l2/Cib1/Jak2/Fcer1g/Fyn/Rack1	9
GO:0000768	syncytium formation by plasma membrane fusion	3/132	0.0405989	Cxcl12/Cd9/Sbno2	3	GO:1901214	regulation of neuron death	10/234	0.0362759	Mdk/Prdx2/Ndnf/Vegfa/Igf1/Sod2/Agt/Jak2/Fyn/Rack1	10
GO:0140253	cell-cell fusion	3/132	0.0405989	Cxcl12/Cd9/Sbno2	3	GO:0002687	positive regulation of leukocyte migration	6/234	0.036377	Mdk/Ccl2/Vegfa/Thbs1/Cxcl13/Ccl19	6
GO:2000377	regulation of reactive oxygen species metabolic process	5/132	0.0406141	Hp/Fbln5/Cdkn1a/Cyp1b1/Hvcn1	5	GO:0002526	acute inflammatory response	5/234	0.0365263	Fn1/Hp/Ctnnbip1/C3/Fcer1g	5
GO:0048640	negative regulation of developmental growth	4/132	0.0409391	Socs2/Cdkn1a/Sema7a/Kcnk2	4	GO:0045860	positive regulation of protein kinase activity	11/234	0.0365263	Prdx2/Tcim/Vegfa/Thbs1/Ddr2/Pim1/Ccl19/Igf1/Agt/Cib1/Jak2	11
GO:0050679	positive regulation of epithelial cell proliferation	5/132	0.0411129	Bmp6/Cxcl12/Ecm1/Lrg1/Dlx5	5	GO:0006801	superoxide metabolic process	4/234	0.0365263	Prdx2/Sh3pxd2a/Sod2/Agt	4
GO:0097193	intrinsic apoptotic signaling pathway	6/132	0.0411129	Nupr1/Cxcl12/Cdkn1a/Serinc3/Cyp1b1/Snw1	6	GO:0006949	syncytium formation	4/234	0.0365263	Sh3pxd2a/Cxcl9/Stat1/Ptgfrn	4
GO:0002456	T cell mediated immunity	4/132	0.0411129	H2-T23/H2-K1/H2-D1/Smad7	4	GO:0010719	negative regulation of epithelial to mesenchymal transition	3/234	0.0365263	Sfrp1/Sfrp2/Vegfa	3
GO:0002712	regulation of B cell mediated immunity	3/132	0.0411129	H2-T23/C3/Cd55	3	GO:0010758	regulation of macrophage chemotaxis	3/234	0.0365263	Mdk/Ccl2/Thbs1	3
GO:0002889	regulation of immunoglobulin mediated immune response	3/132	0.0411129	H2-T23/C3/Cd55	3	GO:0048147	negative regulation of fibroblast proliferation	3/234	0.0365263	Sfrp1/Sod2/Fth1	3
GO:0030837	negative regulation of actin filament polymerization	3/132	0.0411129	Tmsb4x/Tpm1/Gsn	3	GO:0050832	defense response to fungus	3/234	0.0365263	Spon2/Il17ra/Npy	3
GO:0030968	endoplasmic reticulum unfolded protein response	3/132	0.0411129	Ppp1r15a/Hspa5/Atf3	3	GO:0060441	epithelial tube branching involved in lung morphogenesis	3/234	0.0365263	Sox9/Rspo2/Tnc	3
GO:0032507	maintenance of protein location in cell	3/132	0.0411129	Tmsb4x/Hspa5/Gsn	3	GO:0090313	regulation of protein targeting to membrane	3/234	0.0365263	Ccl2/Cib1/Fyn	3
GO:0043281	regulation of cysteine-type endopeptidase activity involved in apoptotic process	5/132	0.0411129	Gas6/Ccn1/Ccn2/Fam162a/Gsn	5	GO:0002468	dendritic cell antigen processing and presentation	2/234	0.0365263	Thbs1/Ccl19	2
GO:0006516	glycoprotein catabolic process	2/132	0.0411129	Ctsl/Cst3	2	GO:0002679	respiratory burst involved in defense response	2/234	0.0365263	Prdx2/Rps19	2
GO:0046597	negative regulation of viral entry into host cell	2/132	0.0411129	Ifitm3/Gsn	2	GO:0043568	positive regulation of insulin-like growth factor receptor signaling pathway	2/234	0.0365263	Igfbp4/Igf1	2
GO:0072215	regulation of metanephros development	2/132	0.0411129	Adipoq/Egr1	2	GO:0046689	response to mercury ion	2/234	0.0365263	Fn1/Aqp1	2
GO:1903975	regulation of glial cell migration	2/132	0.0411129	Efemp1/Ptprz1	2	GO:0071732	cellular response to nitric oxide	2/234	0.0365263	Thbs1/Aqp1	2
GO:0001913	T cell mediated cytotoxicity	3/132	0.0422292	H2-T23/H2-K1/H2-D1	3	GO:1905288	vascular associated smooth muscle cell apoptotic process	2/234	0.0365263	Igf1/Sod2	2
GO:0006949	syncytium formation	3/132	0.0422292	Cxcl12/Cd9/Sbno2	3	GO:1905459	regulation of vascular associated smooth muscle cell apoptotic process	2/234	0.0365263	Igf1/Sod2	2
GO:0048146	positive regulation of fibroblast proliferation	3/132	0.0422292	Gas6/Cdkn1a/Ptprz1	3	GO:0051235	maintenance of location	9/234	0.0365312	Fbn2/Hk2/Tmsb10/Flna/Ccl19/Lpl/Anxa6/Fth1/C3	9
GO:0006936	muscle contraction	6/132	0.0422292	Ccn2/Myl6/Tpm1/Smad7/Comp/Bin1	6	GO:0050730	regulation of peptidyl-tyrosine phosphorylation	8/234	0.0366444	Sfrp1/Sfrp2/Vegfa/Igf1/Agt/Enpp2/Jak2/Fyn	8
GO:0051402	neuron apoptotic process	6/132	0.0422292	Itga1/Apoe/Egr1/Mef2c/Fam162a/Ptprz1	6	GO:0008637	apoptotic mitochondrial changes	5/234	0.0368639	Hk2/Atpif1/Igf1/Sod2/Slc25a5	5
GO:0002698	negative regulation of immune effector process	4/132	0.0425227	H2-T23/Serping1/Smad7/A2m	4	GO:0050863	regulation of T cell activation	9/234	0.0370312	Mdk/Sox4/Prdx2/Egr3/Ccl2/Ccl19/Igf1/Lgals1/Cd1d1	9
GO:0007611	learning or memory	6/132	0.042719	Apoe/Egr1/Serpinf1/Mef2c/Ncam1/Ptprz1	6	GO:1903317	regulation of protein maturation	4/234	0.0374719	Sox4/Spon1/Thbs1/Gas1	4
GO:0051701	interaction with host	4/132	0.0434502	Gas6/Ifitm3/Ctsb/Gsn	4	GO:2000179	positive regulation of neural precursor cell proliferation	4/234	0.0374719	Mdk/Flna/Vegfa/Igf1	4
GO:0055117	regulation of cardiac muscle contraction	3/132	0.04353	Ccn2/Smad7/Bin1	3	GO:0018108	peptidyl-tyrosine phosphorylation	9/234	0.0375363	Sfrp1/Sfrp2/Vegfa/Ddr2/Igf1/Agt/Enpp2/Jak2/Fyn	9
GO:0034405	response to fluid shear stress	2/132	0.0436551	Spp1/Mef2c	2	GO:0045580	regulation of T cell differentiation	6/234	0.0376442	Mdk/Sox4/Prdx2/Egr3/Ccl19/Cd1d1	6
GO:0051043	regulation of membrane protein ectodomain proteolysis	2/132	0.0436551	Apoe/Timp1	2	GO:1990845	adaptive thermogenesis	6/234	0.0376442	Plac8/Mfap2/Vegfa/Adamts5/Jak2/G0s2	6
GO:0071276	cellular response to cadmium ion	2/132	0.0436551	Fos/Gsn	2	GO:0030038	contractile actin filament bundle assembly	5/234	0.0376442	Stmn1/Actg1/Limch1/S1pr1/Evl	5
GO:0072202	cell differentiation involved in metanephros development	2/132	0.0436551	Adipoq/Wnt4	2	GO:0043149	stress fiber assembly	5/234	0.0376442	Stmn1/Actg1/Limch1/S1pr1/Evl	5
GO:0035264	multicellular organism growth	5/132	0.0454807	Ghr/Selenom/Socs2/Comp/Slitrk6	5	GO:0010664	negative regulation of striated muscle cell apoptotic process	3/234	0.0381657	Mdk/Sfrp2/Jak2	3
GO:0070374	positive regulation of ERK1 and ERK2 cascade	5/132	0.0454807	Gas6/Apoe/C3/Ccn2/Sema7a	5	GO:0035909	aorta morphogenesis	3/234	0.0381657	Sox4/Mylk/Adamts9	3
GO:0046165	alcohol biosynthetic process	4/132	0.0461086	Bmp6/Apoe/Wnt4/Pth1r	4	GO:0048588	developmental cell growth	8/234	0.0390517	Sox9/Postn/Fn1/Dclk1/Vegfa/Igf1/Agt/Dpysl2	8
GO:0002685	regulation of leukocyte migration	5/132	0.0461566	Gas6/Cxcl14/Cxcl12/Cd9/Ecm1	5	GO:0018212	peptidyl-tyrosine modification	9/234	0.0391618	Sfrp1/Sfrp2/Vegfa/Ddr2/Igf1/Agt/Enpp2/Jak2/Fyn	9
GO:0002864	regulation of acute inflammatory response to antigenic stimulus	2/132	0.0465054	H2-T23/C3	2	GO:2000379	positive regulation of reactive oxygen species metabolic process	5/234	0.0401231	Ptx3/Thbs1/Sod2/Agt/Jak2	5
GO:0031670	cellular response to nutrient	2/132	0.0465054	Gas6/Snw1	2	GO:0010633	negative regulation of epithelial cell migration	4/234	0.0404667	Thbs1/Cxcl13/Adamts9/Evl	4
GO:0035455	response to interferon-alpha	2/132	0.0465054	Gas6/Ifitm3	2	GO:0072175	epithelial tube formation	6/234	0.0404755	Sox4/Sfrp1/Sfrp2/Sox9/Irx3/Cthrc1	6
GO:0072207	metanephric epithelium development	2/132	0.0465054	Adipoq/Wnt4	2	GO:0002053	positive regulation of mesenchymal cell proliferation	3/234	0.0404785	Sox9/Vegfa/Gas1	3
GO:0090330	regulation of platelet aggregation	2/132	0.0465054	Serpine2/Cd9	2	GO:0002931	response to ischemia	3/234	0.0404785	Hk2/Ndnf/Cib1	3
GO:0010565	regulation of cellular ketone metabolic process	4/132	0.0465054	Adipoq/Bmp6/Wnt4/Egr1	4	GO:0060071	Wnt signaling pathway, planar cell polarity pathway	3/234	0.0404785	Sfrp1/Sfrp2/Cthrc1	3
GO:1901343	negative regulation of vasculature development	4/132	0.0465054	Dcn/Wnt4/Fbln5/Serpinf1	4	GO:1990748	cellular detoxification	3/234	0.0404785	Prdx2/Pim1/Sod2	3
GO:0030595	leukocyte chemotaxis	5/132	0.0471419	Itga1/Gas6/Cxcl14/Cxcl12/Spp1	5	GO:0043523	regulation of neuron apoptotic process	8/234	0.0405371	Mdk/Prdx2/Ndnf/Vegfa/Sod2/Agt/Jak2/Fyn	8
GO:0002711	positive regulation of T cell mediated immunity	3/132	0.0471822	H2-T23/H2-K1/H2-D1	3	GO:0016072	rRNA metabolic process	7/234	0.0405371	Rps28/Rpl35/Rps21/Rps19/Rpl14/Rpl10a/Rpl7a	7
GO:0050905	neuromuscular process	4/132	0.0473799	Cfh/Comp/Slitrk6/Aplp2	4	GO:0002244	hematopoietic progenitor cell differentiation	6/234	0.0405371	Sox4/Sfrp1/Vegfa/Fst/Eef2/Ston2	6
GO:0016032	viral process	6/132	0.0475442	Gas6/Apoe/Ifitm3/Ctsb/Snw1/Gsn	6	GO:1902904	negative regulation of supramolecular fiber organization	6/234	0.0405371	Tmsb10/Stmn1/S1pr1/Cib1/Mid1/Evl	6
GO:1902105	regulation of leukocyte differentiation	6/132	0.0475442	Adipoq/Tmem176a/Gas6/Fos/Tmem176b/Smad7	6	GO:0001878	response to yeast	2/234	0.0405371	Ptx3/Npy	2
GO:0002573	myeloid leukocyte differentiation	5/132	0.0475442	Adipoq/Junb/Fos/Sbno2/Mef2c	5	GO:0010749	regulation of nitric oxide mediated signal transduction	2/234	0.0405371	Vegfa/Thbs1	2
GO:0035966	response to topologically incorrect protein	4/132	0.0481662	Ppp1r15a/Hspa5/Atf3/Comp	4	GO:0035457	cellular response to interferon-alpha	2/234	0.0405371	Ifit3/Ifit1	2
GO:0019058	viral life cycle	5/132	0.0482363	Gas6/Apoe/Ifitm3/Ctsb/Gsn	5	GO:0038063	collagen-activated tyrosine kinase receptor signaling pathway	2/234	0.0405371	Ddr2/Col1a1	2
GO:0009895	negative regulation of catabolic process	6/132	0.0484742	Serpine2/Nupr1/Hp/Cst3/Atraid/Timp1	6	GO:0045586	regulation of gamma-delta T cell differentiation	2/234	0.0405371	Sox4/Egr3	2
GO:0061138	morphogenesis of a branching epithelium	5/132	0.0484742	Wnt4/Mgp/Socs3/Cxcl12/Rspo3	5	GO:0046643	regulation of gamma-delta T cell activation	2/234	0.0405371	Sox4/Egr3	2
GO:2001056	positive regulation of cysteine-type endopeptidase activity	4/132	0.0484742	Ccn1/Ccn2/Fam162a/Gsn	4	GO:0060525	prostate glandular acinus development	2/234	0.0405371	Sfrp1/Igf1	2
GO:0006706	steroid catabolic process	2/132	0.0484742	Apoe/Spp1	2	GO:2000288	positive regulation of myoblast proliferation	2/234	0.0405371	Malat1/Igf1	2
GO:0007413	axonal fasciculation	2/132	0.0484742	Ncam1/Ptprz1	2	GO:2000343	positive regulation of chemokine (C-X-C motif) ligand 2 production	2/234	0.0405371	Postn/Lpl	2
GO:0010640	regulation of platelet-derived growth factor receptor signaling pathway	2/132	0.0484742	Adipoq/Lox	2	GO:0001953	negative regulation of cell-matrix adhesion	3/234	0.0423413	Postn/Thbs1/Enpp2	3
GO:0010894	negative regulation of steroid biosynthetic process	2/132	0.0484742	Apoe/Wnt4	2	GO:0045601	regulation of endothelial cell differentiation	3/234	0.0423413	Vegfa/Btg1/Tmem100	3
GO:0045939	negative regulation of steroid metabolic process	2/132	0.0484742	Apoe/Wnt4	2	GO:0110053	regulation of actin filament organization	8/234	0.0423603	Tmsb10/Flna/Stmn1/Actg1/Dstn/Limch1/S1pr1/Evl	8
GO:0046426	negative regulation of receptor signaling pathway via JAK-STAT	2/132	0.0484742	Socs3/Socs2	2	GO:0006612	protein targeting to membrane	5/234	0.0426101	Ccl2/Cib1/Rtp4/Sec61g/Fyn	5
GO:0106030	neuron projection fasciculation	2/132	0.0484742	Ncam1/Ptprz1	2	GO:0045621	positive regulation of lymphocyte differentiation	5/234	0.0426101	Mdk/Sox4/Egr3/Ccl19/Cd1d1	5
GO:0030098	lymphocyte differentiation	7/132	0.0485025	Gas6/Ctsl/Itm2a/Gadd45g/Wnt4/Egr1/Smad7	7	GO:0043903	regulation of symbiotic process	7/234	0.0428366	Ptx3/Isg15/Fbln1/Ifitm3/Stat1/Oasl2/Lgals1	7
GO:0046626	regulation of insulin receptor signaling pathway	3/132	0.0489338	Socs3/Serpina12/Enpp1	3	GO:0051896	regulation of protein kinase B signaling	6/234	0.0433249	Vegfa/Thbs1/Ccl19/Igf1/Cib1/Rack1	6
GO:0097755	positive regulation of blood vessel diameter	3/132	0.0489338	Itga1/Kng1/Apoe	3	GO:1904019	epithelial cell apoptotic process	5/234	0.0438834	Mdk/Ndnf/Thbs1/Igf1/Jak2	5
GO:0003018	vascular process in circulatory system	5/132	0.0494707	Itga1/Bmp6/Kng1/Apoe/Comp	5	GO:1903670	regulation of sprouting angiogenesis	4/234	0.0442665	Vegfa/Thbs1/Adamts9/Cib1	4
GO:0050920	regulation of chemotaxis	5/132	0.0494707	Gas6/Cxcl14/Cxcl12/Smoc2/Sema7a	5	GO:0030509	BMP signaling pathway	6/234	0.0443142	Sfrp1/Sfrp2/Fstl1/Chrdl1/Tmem100/Fst	6
						GO:0090049	regulation of cell migration involved in sprouting angiogenesis	3/234	0.0447437	Vegfa/Thbs1/Cib1	3
						GO:0000187	activation of MAPK activity	5/234	0.0449195	Prdx2/Thbs1/Ccl19/Igf1/Agt	5
						GO:0042476	odontogenesis	5/234	0.0449195	Phex/Rspo2/Gas1/Fst/Col1a1	5
						GO:0043534	blood vessel endothelial cell migration	5/234	0.0449195	Egr3/Vegfa/Thbs1/Igf1/Cib1	5
						GO:0050768	negative regulation of neurogenesis	9/234	0.0454413	Sox9/Flna/Dync1i2/Irx3/Dpysl3/Lgals1/Cib1/Notch3/Vim	9
						GO:0002683	negative regulation of immune system process	11/234	0.0454413	Mdk/Sfrp1/Sox9/Prdx2/Thbs1/Igf1/Tap1/Cib1/Pf4/Fcer1g/Rps19	11
						GO:0010744	positive regulation of macrophage derived foam cell differentiation	2/234	0.0454413	Lpl/Pf4	2
						GO:0038166	angiotensin-activated signaling pathway	2/234	0.0454413	Car2/Agt	2
						GO:0043589	skin morphogenesis	2/234	0.0454413	Col1a1/Col1a2	2
						GO:0071295	cellular response to vitamin	2/234	0.0454413	Postn/Pim1	2
						GO:0072376	protein activation cascade	2/234	0.0454413	Fn1/Fbln1	2
						GO:1900025	negative regulation of substrate adhesion-dependent cell spreading	2/234	0.0454413	Postn/Fbln1	2
						GO:1901201	regulation of extracellular matrix assembly	2/234	0.0454413	Sox9/Agt	2
						GO:1902170	cellular response to reactive nitrogen species	2/234	0.0454413	Thbs1/Aqp1	2
						GO:0007179	transforming growth factor beta receptor signaling pathway	6/234	0.0455515	Fbn2/Npnt/Ccl2/Nrep/Thbs1/Col1a2	6
						GO:0060337	type I interferon signaling pathway	3/234	0.0464059	Irf7/Ifitm3/Stat1	3
						GO:0071357	cellular response to type I interferon	3/234	0.0464059	Irf7/Ifitm3/Stat1	3
						GO:0090175	regulation of establishment of planar polarity	3/234	0.0464059	Sfrp1/Sfrp2/Cthrc1	3
						GO:1904645	response to amyloid-beta	3/234	0.0464059	Mmp2/Igf1/Fyn	3
						GO:0031397	negative regulation of protein ubiquitination	4/234	0.0466312	Sox4/Ivns1abp/Isg15/Fyn	4
						GO:0051494	negative regulation of cytoskeleton organization	6/234	0.0476035	Tmsb10/Stmn1/S1pr1/Cib1/Mid1/Evl	6
						GO:0090101	negative regulation of transmembrane receptor protein serine/threonine kinase signaling pathway	5/234	0.0481108	Sfrp1/Sfrp2/Fbn2/Chrdl1/Fst	5
						GO:0003208	cardiac ventricle morphogenesis	4/234	0.0484125	Sox4/Sfrp2/Col11a1/Ly6e	4
						GO:0008625	extrinsic apoptotic signaling pathway via death domain receptors	4/234	0.0484125	Sfrp1/Sfrp2/Thbs1/Dapk1	4
						GO:0043406	positive regulation of MAP kinase activity	7/234	0.0489883	Prdx2/Vegfa/Thbs1/Ccl19/Igf1/Agt/Jak2	7
						GO:0051261	protein depolymerization	5/234	0.0493834	Stmn1/Dstn/Cib1/Mid1/Evl	5
						GO:0060537	muscle tissue development	11/234	0.049921	Sox9/Mylk/Col11a1/S100b/Vegfa/Pim1/Ly6e/Igf1/S1pr1/Adamts9/Agt	11

## Sheet: Supplementary Data 3b
Supplementary Data 3b. Gene ontology (GO) enrichment analysis of biological processes involving upregulated genes in C1 SOXCOsxCre cells at 7 and 13 weeks (related to Fig. 6c). The biological processes ("ID" and "Description") enriched in the genes downregulated in SOXCOsxCre cells are listed in ascending order of FDR-adjusted p-values (p.adjust; calculated by hypergeometric distribution followed…
C1 - upregulated genes
ID	Description	GeneRatio	p.adjust	geneID	Count
GO:0030199	collagen fibril organization	16/203	9.18275e-18	Col1a1/Col1a2/Col5a2/Aebp1/Col5a1/Scx/Col3a1/Serpinh1/Crtap/Lox/Dpt/Col11a1/Acan/Anxa2/Comp/Sfrp2	16
GO:0001503	ossification	29/203	1.65082e-15	Col1a1/Col1a2/Clec11a/Mmp14/Gja1/Aspn/Scx/Ptn/Tnn/Cthrc1/Ostn/Cd276/Akt1/Id2/Tnfaip6/Rbpj/S1pr1/Bambi/Fgfr2/Lrrc17/Bmp1/Lox/Pth1r/Sgms2/Ecm1/Alpl/Bglap2/Comp/Sfrp2	29
GO:0030198	extracellular matrix organization	24/203	6.33906e-15	Col1a1/Col1a2/Col5a2/Mmp14/Aebp1/Col5a1/Scx/Col3a1/Col16a1/Mmp23/Postn/Serpinh1/Crtap/Prdx4/Lox/Hmcn1/Dpt/Col11a1/Acan/Anxa2/Lgals3/Comp/Fn1/Sfrp2	24
GO:0045229	external encapsulating structure organization	24/203	6.33906e-15	Col1a1/Col1a2/Col5a2/Mmp14/Aebp1/Col5a1/Scx/Col3a1/Col16a1/Mmp23/Postn/Serpinh1/Crtap/Prdx4/Lox/Hmcn1/Dpt/Col11a1/Acan/Anxa2/Lgals3/Comp/Fn1/Sfrp2	24
GO:0043062	extracellular structure organization	24/203	6.33906e-15	Col1a1/Col1a2/Col5a2/Mmp14/Aebp1/Col5a1/Scx/Col3a1/Col16a1/Mmp23/Postn/Serpinh1/Crtap/Prdx4/Lox/Hmcn1/Dpt/Col11a1/Acan/Anxa2/Lgals3/Comp/Fn1/Sfrp2	24
GO:0060348	bone development	20/203	3.83071e-13	Col1a1/Sparc/Mmp14/Ogn/Gja1/Scx/Col3a1/Tnn/Ostn/Ninj1/Pdgfc/Serpinh1/Vkorc1/Fgfr2/Lrrc17/Lox/Ecm1/Alpl/Bglap2/Comp	20
GO:0031214	biomineral tissue development	17/203	8.28591e-12	Col1a1/Col1a2/Gja1/Aspn/Ptn/Ostn/Cd276/Hacd1/S1pr1/Fgfr2/Lox/Pth1r/Sgms2/Ecm1/Alpl/Bglap2/Comp	17
GO:0030282	bone mineralization	15/203	2.10481e-11	Col1a2/Gja1/Aspn/Ptn/Ostn/Cd276/S1pr1/Fgfr2/Lox/Pth1r/Sgms2/Ecm1/Alpl/Bglap2/Comp	15
GO:0061448	connective tissue development	18/203	4.22207e-09	Col1a1/Ogn/Col5a1/Prrx2/Scx/Col3a1/Id2/Slc39a13/Serpinh1/Bmp1/Lox/Pth1r/Ecm1/Col11a1/Acan/Ctsk/Comp/Sfrp2	18
GO:0051216	cartilage development	14/203	2.21036e-07	Col1a1/Ogn/Prrx2/Scx/Col3a1/Serpinh1/Bmp1/Pth1r/Ecm1/Col11a1/Acan/Ctsk/Comp/Sfrp2	14
GO:0001649	osteoblast differentiation	14/203	3.00588e-07	Col1a1/Gja1/Tnn/Cthrc1/Ostn/Cd276/Akt1/Id2/Tnfaip6/Bambi/Lox/Pth1r/Bglap2/Sfrp2	14
GO:0070167	regulation of biomineral tissue development	10/203	1.17419e-06	Gja1/Aspn/Ptn/Ostn/Cd276/S1pr1/Sgms2/Ecm1/Bglap2/Comp	10
GO:0045765	regulation of angiogenesis	15/203	1.28925e-06	Sparc/Serpinf1/Ptn/Tnn/Thbs2/Rnh1/Ninj1/Ctsh/Pkm/Adam12/Ecm1/Ptgis/Aqp1/Lgals3/Sfrp2	15
GO:1901342	regulation of vasculature development	15/203	1.42495e-06	Sparc/Serpinf1/Ptn/Tnn/Thbs2/Rnh1/Ninj1/Ctsh/Pkm/Adam12/Ecm1/Ptgis/Aqp1/Lgals3/Sfrp2	15
GO:0031589	cell-substrate adhesion	16/203	1.78819e-06	Col1a1/Mmp14/Lgals1/Edil3/Col3a1/Col16a1/Ptn/Tnn/Postn/Sirpa/Ninj1/Cdh13/Hacd1/Cd63/S100a10/Fn1	16
GO:0030500	regulation of bone mineralization	9/203	2.38465e-06	Gja1/Ptn/Ostn/Cd276/S1pr1/Sgms2/Ecm1/Bglap2/Comp	9
GO:0052547	regulation of peptidase activity	17/203	5.29427e-06	Serpinf1/Timp2/Akt1/Tbc1d10a/Ctsh/Serpinh1/Cd44/Bin1/Gapdh/Gpx1/Dap/Fam162a/Ecm1/Ctsk/Aqp1/Timp1/Sfrp2	17
GO:0035265	organ growth	12/203	1.09236e-05	Ncam1/Gja1/Ostn/Akt1/Rbpj/Pak1/Serp1/S1pr1/Fgfr2/Ecm1/Rbp4/Comp	12
GO:0030278	regulation of ossification	10/203	1.25312e-05	Gja1/Ptn/Ostn/Cd276/Rbpj/S1pr1/Sgms2/Ecm1/Bglap2/Comp	10
GO:0010951	negative regulation of endopeptidase activity	11/203	1.25312e-05	Serpinf1/Timp2/Akt1/Serpinh1/Cd44/Bin1/Gapdh/Gpx1/Aqp1/Timp1/Sfrp2	11
GO:0010810	regulation of cell-substrate adhesion	12/203	1.25312e-05	Col1a1/Mmp14/Lgals1/Edil3/Col16a1/Ptn/Postn/Ninj1/Cdh13/Hacd1/S100a10/Fn1	12
GO:0002063	chondrocyte development	6/203	2.147e-05	Serpinh1/Ecm1/Col11a1/Acan/Comp/Sfrp2	6
GO:0002685	regulation of leukocyte migration	12/203	2.84489e-05	Cd81/Mmp14/Ptn/Akt1/Tnfaip6/Ninj1/Creb3/Mif/Anxa1/Ecm1/Lgals3/Thbs4	12
GO:0002062	chondrocyte differentiation	9/203	2.84489e-05	Scx/Col3a1/Serpinh1/Pth1r/Ecm1/Col11a1/Acan/Comp/Sfrp2	9
GO:0032963	collagen metabolic process	9/203	2.84489e-05	Col1a1/Col1a2/Mmp14/Col5a1/Scx/Mmp23/Serpinh1/Ctsk/Fn1	9
GO:0052548	regulation of endopeptidase activity	14/203	3.51924e-05	Serpinf1/Timp2/Akt1/Tbc1d10a/Serpinh1/Cd44/Bin1/Gapdh/Gpx1/Dap/Fam162a/Aqp1/Timp1/Sfrp2	14
GO:0010466	negative regulation of peptidase activity	12/203	3.55225e-05	Serpinf1/Timp2/Akt1/Serpinh1/Cd44/Bin1/Gapdh/Gpx1/Ecm1/Aqp1/Timp1/Sfrp2	12
GO:0048771	tissue remodeling	11/203	4.35798e-05	Mmp14/Gja1/Ptn/Cthrc1/Rbpj/S1pr1/Pth1r/Wnt16/Ctsk/Timp1/Thbs4	11
GO:0042060	wound healing	14/203	4.38569e-05	Col5a1/Col3a1/Pak1/Vkorc1/Cd44/C1qtnf1/Gpx1/Anxa1/Anxa2/S100a10/Aqp1/Timp1/Comp/Fn1	14
GO:0060350	endochondral bone morphogenesis	7/203	6.46317e-05	Col1a1/Mmp14/Scx/Col3a1/Serpinh1/Alpl/Comp	7
GO:0045766	positive regulation of angiogenesis	10/203	6.78861e-05	Tnn/Ninj1/Ctsh/Pkm/Adam12/Ecm1/Ptgis/Aqp1/Lgals3/Sfrp2	10
GO:1904018	positive regulation of vasculature development	10/203	6.78861e-05	Tnn/Ninj1/Ctsh/Pkm/Adam12/Ecm1/Ptgis/Aqp1/Lgals3/Sfrp2	10
GO:0007160	cell-matrix adhesion	11/203	8.90568e-05	Mmp14/Col3a1/Col16a1/Tnn/Postn/Sirpa/Ninj1/Cdh13/Cd63/S100a10/Fn1	11
GO:0050900	leukocyte migration	14/203	8.90568e-05	Cd81/Mmp14/Ptn/Akt1/Sirpa/Tnfaip6/Ninj1/Creb3/S1pr1/Mif/Anxa1/Ecm1/Lgals3/Thbs4	14
GO:0042246	tissue regeneration	7/203	0.000106615	Cd81/Gja1/Ptn/Ninj1/Gpx1/Pkm/Anxa1	7
GO:0060349	bone morphogenesis	8/203	0.000110031	Col1a1/Mmp14/Scx/Col3a1/Serpinh1/Fgfr2/Alpl/Comp	8
GO:0071229	cellular response to acid chemical	10/203	0.000110031	Col1a1/Col1a2/Col5a2/Col3a1/Col16a1/Eno1/Pdgfc/Col6a1/Anxa2/S100a10	10
GO:0006081	cellular aldehyde metabolic process	7/203	0.000126599	Dkk3/Eno1/Esd/Gapdh/Pgam1/Alpl/Rbp4	7
GO:0051346	negative regulation of hydrolase activity	13/203	0.000126599	Serpinf1/Timp2/Akt1/Serpinh1/Cd44/Bin1/Gapdh/Gpx1/Anxa1/Ecm1/Aqp1/Timp1/Sfrp2	13
GO:0001837	epithelial to mesenchymal transition	9/203	0.00019809	Col1a1/Ncam1/Gja1/Slc39a6/Rbpj/Bambi/Fgfr2/Wnt16/Sfrp2	9
GO:0007162	negative regulation of cell adhesion	12/203	0.00019809	Col1a1/Mmp14/Lgals1/Postn/Cd276/Akt1/Cdh13/Cd44/C1qtnf1/Anxa1/Tnc/Lgals3	12
GO:0046620	regulation of organ growth	8/203	0.000221434	Ncam1/Gja1/Akt1/Rbpj/Pak1/Serp1/Fgfr2/Rbp4	8
GO:0016485	protein processing	11/203	0.000222288	Mmp14/Aebp1/Cpxm1/Eno1/Tbc1d10a/Ctsh/Bmp1/Sec11a/Spon1/S100a10/Comp	11
GO:0048705	skeletal system morphogenesis	11/203	0.000222288	Col1a1/Mmp14/Prrx2/Scx/Col3a1/Serpinh1/Fgfr2/Col11a1/Alpl/Acan/Comp	11
GO:0001101	response to acid chemical	10/203	0.00024607	Col1a1/Col1a2/Col5a2/Col3a1/Col16a1/Eno1/Pdgfc/Col6a1/Anxa2/S100a10	10
GO:0006006	glucose metabolic process	10/203	0.000318579	Akt1/Eno1/Serp1/Gapdh/C1qtnf1/Pgam1/Ldha/Pkm/C1qtnf3/Rbp4	10
GO:0033002	muscle cell proliferation	11/203	0.00033956	Ogn/Ncam1/Gja1/Akt1/Id2/Rbpj/Cdh13/Pak1/S1pr1/Fgfr2/Rbp4	11
GO:0007178	transmembrane receptor protein serine/threonine kinase signaling pathway	13/203	0.000411544	Col1a2/Aspn/Scx/Htra3/Col3a1/Htra1/Tnfaip6/Rbpj/Bambi/Lox/Hexa/Comp/Sfrp2	13
GO:0005996	monosaccharide metabolic process	11/203	0.000411544	Akt1/Eno1/Serp1/Gapdh/C1qtnf1/Pgam1/Hexa/Ldha/Pkm/C1qtnf3/Rbp4	11
GO:0001667	ameboidal-type cell migration	14/203	0.000423188	Sparc/Serpinf1/Akt1/Pfn1/Cdh13/Pak1/Ctsh/Srpx2/Gpx1/Cd63/Anxa1/Aqp1/Timp1/Fn1	14
GO:0010811	positive regulation of cell-substrate adhesion	8/203	0.000423188	Edil3/Col16a1/Ptn/Ninj1/Cdh13/Hacd1/S100a10/Fn1	8
GO:0050727	regulation of inflammatory response	13/203	0.000452357	Cd81/Lgals1/Cd276/Sirpa/Tnfaip6/Ninj1/Psmb4/Cd44/Gpx1/Anxa1/C1qtnf3/Ptgis/Tnc	13
GO:0014706	striated muscle tissue development	11/203	0.000595453	Ncam1/Gja1/Id2/Rbpj/Pak1/Boc/S1pr1/Fgfr2/Lox/Col11a1/Rbp4	11
GO:0048706	embryonic skeletal system development	8/203	0.000600999	Col1a1/Mmp14/Prrx2/Scx/Etl4/Fgfr2/Col11a1/Rbp4	8
GO:0045861	negative regulation of proteolysis	12/203	0.000604749	Serpinf1/Timp2/Akt1/Serpinh1/Cd44/Bin1/Gapdh/Gpx1/Ecm1/Aqp1/Timp1/Sfrp2	12
GO:0050678	regulation of epithelial cell proliferation	13/203	0.000607746	Sparc/Serpinf1/Gja1/Ptn/Htra1/Akt1/Rbpj/Cdh13/Gpx1/Fgfr2/Ecm1/Sfrp2/Thbs4	13
GO:0018208	peptidyl-proline modification	5/203	0.000607746	Fkbp11/Crtap/Prdx4/P4ha2/Ppic	5
GO:0048144	fibroblast proliferation	8/203	0.000610368	Col3a1/Pdgfc/Ifi30/Gpx1/Mif/Anxa2/Aqp1/Fn1	8
GO:0046849	bone remodeling	7/203	0.000610368	Gja1/Ptn/Cthrc1/S1pr1/Pth1r/Wnt16/Ctsk	7
GO:0097529	myeloid leukocyte migration	10/203	0.000670246	Cd81/Mmp14/Sirpa/Tnfaip6/Ninj1/Creb3/Mif/Anxa1/Lgals3/Thbs4	10
GO:2001234	negative regulation of apoptotic signaling pathway	10/203	0.000670246	Akt1/Higd1a/Eno1/Creb3/Cd44/Gpx1/Mif/Wnt16/Lgals3/Sfrp2	10
GO:0048762	mesenchymal cell differentiation	10/203	0.000682317	Col1a1/Ncam1/Gja1/Slc39a6/Rbpj/Bambi/Fgfr2/Wnt16/Fn1/Sfrp2	10
GO:0051047	positive regulation of secretion	13/203	0.000698856	Gja1/Serp1/C1qtnf1/Mif/Rab27b/C1qtnf3/Anxa2/Rbp4/Bglap2/S100a10/Aqp1/Lgals3/Ecrg4	13
GO:2001233	regulation of apoptotic signaling pathway	13/203	0.000698856	Akt1/Higd1a/Eno1/Srpx/Creb3/Ctsh/Cd44/Gpx1/Mif/Wnt16/Ctsk/Lgals3/Sfrp2	13
GO:0030336	negative regulation of cell migration	11/203	0.000698856	Serpinf1/Col3a1/Ptn/Tnn/Akt1/Tnfaip6/Cd63/Mif/Acan/Timp1/Sfrp2	11
GO:0046365	monosaccharide catabolic process	5/203	0.000736047	Eno1/Gapdh/Hexa/Ldha/Pkm	5
GO:0060485	mesenchyme development	11/203	0.000736047	Col1a1/Ncam1/Gja1/Scx/Slc39a6/Rbpj/Bambi/Fgfr2/Wnt16/Fn1/Sfrp2	11
GO:0019318	hexose metabolic process	10/203	0.000736047	Akt1/Eno1/Serp1/Gapdh/C1qtnf1/Pgam1/Ldha/Pkm/C1qtnf3/Rbp4	10
GO:0055017	cardiac muscle tissue growth	7/203	0.000830838	Ncam1/Gja1/Rbpj/Pak1/S1pr1/Fgfr2/Rbp4	7
GO:0070972	protein localization to endoplasmic reticulum	6/203	0.000830838	Gja1/Akt1/Kdelr3/Sec61g/Kdelr2/Sec61b	6
GO:0045667	regulation of osteoblast differentiation	8/203	0.000881149	Tnn/Cthrc1/Ostn/Cd276/Id2/Tnfaip6/Bambi/Sfrp2	8
GO:2000146	negative regulation of cell motility	11/203	0.00091868	Serpinf1/Col3a1/Ptn/Tnn/Akt1/Tnfaip6/Cd63/Mif/Acan/Timp1/Sfrp2	11
GO:1903532	positive regulation of secretion by cell	12/203	0.000945499	Gja1/Serp1/C1qtnf1/Mif/Rab27b/C1qtnf3/Anxa2/Rbp4/Bglap2/S100a10/Lgals3/Ecrg4	12
GO:0010631	epithelial cell migration	11/203	0.000945499	Sparc/Serpinf1/Akt1/Pfn1/Cdh13/Ctsh/Srpx2/Gpx1/Cd63/Anxa1/Aqp1	11
GO:0090132	epithelium migration	11/203	0.00096528	Sparc/Serpinf1/Akt1/Pfn1/Cdh13/Ctsh/Srpx2/Gpx1/Cd63/Anxa1/Aqp1	11
GO:0001558	regulation of cell growth	13/203	0.00096528	Mmp14/Gja1/Ostn/Akt1/Cgref1/Eno1/Pak1/Creb3/Cd44/Crabp2/Tnc/Fn1/Sfrp2	13
GO:0071456	cellular response to hypoxia	7/203	0.00096528	Akt1/Higd1a/Rbpj/Eno1/Fam162a/Ptgis/Aqp1	7
GO:0060326	cell chemotaxis	11/203	0.00096528	Ptn/Ackr4/Tnfaip6/Ninj1/Creb3/S1pr1/Lox/Mif/Anxa1/Lgals3/Thbs4	11
GO:0016055	Wnt signaling pathway	13/203	0.00096528	Col1a1/Pfdn5/Dkk3/Tnn/Cthrc1/Lrrfip2/Rbpj/Mbd2/Cd44/Bambi/Fgfr2/Wnt16/Sfrp2	13
GO:0031099	regeneration	8/203	0.00096528	Cd81/Gja1/Ptn/Ninj1/Gpx1/Pkm/Anxa1/Tnc	8
GO:0090130	tissue migration	11/203	0.00096528	Sparc/Serpinf1/Akt1/Pfn1/Cdh13/Ctsh/Srpx2/Gpx1/Cd63/Anxa1/Aqp1	11
GO:0006935	chemotaxis	13/203	0.000969793	Ptn/Ackr4/Tnfaip6/Ninj1/Cdh13/Creb3/S1pr1/Lox/Mif/Anxa1/Lgals3/Fn1/Thbs4	13
GO:0198738	cell-cell signaling by wnt	13/203	0.000969793	Col1a1/Pfdn5/Dkk3/Tnn/Cthrc1/Lrrfip2/Rbpj/Mbd2/Cd44/Bambi/Fgfr2/Wnt16/Sfrp2	13
GO:0042330	taxis	13/203	0.00099751	Ptn/Ackr4/Tnfaip6/Ninj1/Cdh13/Creb3/S1pr1/Lox/Mif/Anxa1/Lgals3/Fn1/Thbs4	13
GO:0030509	BMP signaling pathway	8/203	0.00099751	Scx/Htra3/Htra1/Tnfaip6/Rbpj/Bambi/Comp/Sfrp2	8
GO:0060541	respiratory system development	10/203	0.0010025	Sparc/Mmp14/Col3a1/Rbpj/Ctsh/Smchd1/Fgfr2/Lox/Rbp4/Tnc	10
GO:0042692	muscle cell differentiation	13/203	0.00105613	Cd81/Mmp14/Akt1/Id2/Rbpj/Ninj1/Pak1/Hacd1/Bin1/Gpx1/Fgfr2/Lox/Comp	13
GO:0060419	heart growth	7/203	0.00105613	Ncam1/Gja1/Rbpj/Pak1/S1pr1/Fgfr2/Rbp4	7
GO:0055021	regulation of cardiac muscle tissue growth	6/203	0.00105613	Ncam1/Gja1/Rbpj/Pak1/Fgfr2/Rbp4	6
GO:0050728	negative regulation of inflammatory response	8/203	0.00105613	Cd276/Sirpa/Tnfaip6/Psmb4/Cd44/Gpx1/C1qtnf3/Ptgis	8
GO:0006007	glucose catabolic process	4/203	0.00105613	Eno1/Gapdh/Ldha/Pkm	4
GO:0043588	skin development	11/203	0.00105613	Col1a1/Col1a2/Col5a2/Col5a1/Col3a1/Akt1/Rbpj/Fgfr2/Wnt16/Anxa1/Comp	11
GO:0043403	skeletal muscle tissue regeneration	5/203	0.00106359	Cd81/Gja1/Gpx1/Pkm/Anxa1	5
GO:0060043	regulation of cardiac muscle cell proliferation	5/203	0.00106359	Ncam1/Gja1/Rbpj/Fgfr2/Rbp4	5
GO:0030850	prostate gland development	5/203	0.00115542	Serpinf1/Cd44/Fgfr2/Anxa1/Tnc	5
GO:0010954	positive regulation of protein processing	4/203	0.00117608	Mmp14/Eno1/Spon1/S100a10	4
GO:0046184	aldehyde biosynthetic process	4/203	0.0013505	Dkk3/Eno1/Gapdh/Pgam1	4
GO:0032102	negative regulation of response to external stimulus	13/203	0.00135311	Htra1/Cd276/Akt1/Sirpa/Tnfaip6/Psmb4/Cd44/C1qtnf1/Gpx1/Mif/C1qtnf3/Anxa2/Ptgis	13
GO:0071772	response to BMP	8/203	0.00137385	Scx/Htra3/Htra1/Tnfaip6/Rbpj/Bambi/Comp/Sfrp2	8
GO:0071773	cellular response to BMP stimulus	8/203	0.00137385	Scx/Htra3/Htra1/Tnfaip6/Rbpj/Bambi/Comp/Sfrp2	8
GO:0060560	developmental growth involved in morphogenesis	10/203	0.00137385	Tnn/Postn/Ostn/Pak1/S1pr1/Fgfr2/Crabp2/Tnc/Fn1/Sfrp2	10
GO:0003007	heart morphogenesis	10/203	0.00144051	Gja1/Col5a1/Id2/Rbpj/S1pr1/Fgfr2/Wnt16/Col11a1/Rbp4/Sfrp2	10
GO:0060420	regulation of heart growth	6/203	0.00144495	Ncam1/Gja1/Rbpj/Pak1/Fgfr2/Rbp4	6
GO:1903319	positive regulation of protein maturation	4/203	0.00145172	Mmp14/Eno1/Spon1/S100a10	4
GO:0035966	response to topologically incorrect protein	7/203	0.00145172	Eif2s1/Hspb8/Rnf126/Creb3/Serp1/Comp/Thbs4	7
GO:0040013	negative regulation of locomotion	11/203	0.00146138	Serpinf1/Col3a1/Ptn/Tnn/Akt1/Tnfaip6/Cd63/Mif/Acan/Timp1/Sfrp2	11
GO:1903010	regulation of bone development	3/203	0.00153237	Tnn/Lox/Bglap2	3
GO:1903911	positive regulation of receptor clustering	3/203	0.00153237	Cd81/Ptn/Tnfaip6	3
GO:0030595	leukocyte chemotaxis	9/203	0.00153237	Ptn/Tnfaip6/Ninj1/Creb3/S1pr1/Mif/Anxa1/Lgals3/Thbs4	9
GO:0001654	eye development	12/203	0.00155264	Pfdn5/Col5a2/Gja1/Col5a1/Ptn/Ninj1/Fat3/Rcn1/Fgfr2/Rbp4/Kera/Aqp1	12
GO:0048644	muscle organ morphogenesis	6/203	0.00160597	Col3a1/Rbpj/Serp1/S1pr1/Fgfr2/Col11a1	6
GO:0150063	visual system development	12/203	0.0016093	Pfdn5/Col5a2/Gja1/Col5a1/Ptn/Ninj1/Fat3/Rcn1/Fgfr2/Rbp4/Kera/Aqp1	12
GO:0030324	lung development	9/203	0.0016093	Sparc/Mmp14/Col3a1/Rbpj/Ctsh/Fgfr2/Lox/Rbp4/Tnc	9
GO:0050920	regulation of chemotaxis	9/203	0.0016093	Ptn/Tnfaip6/Ninj1/Cdh13/Creb3/S1pr1/Mif/Fn1/Thbs4	9
GO:0030514	negative regulation of BMP signaling pathway	5/203	0.0016093	Htra3/Htra1/Tnfaip6/Bambi/Sfrp2	5
GO:0048880	sensory system development	12/203	0.00170618	Pfdn5/Col5a2/Gja1/Col5a1/Ptn/Ninj1/Fat3/Rcn1/Fgfr2/Rbp4/Kera/Aqp1	12
GO:0060070	canonical Wnt signaling pathway	10/203	0.00170618	Col1a1/Pfdn5/Dkk3/Tnn/Cthrc1/Rbpj/Bambi/Fgfr2/Wnt16/Sfrp2	10
GO:0030323	respiratory tube development	9/203	0.00171155	Sparc/Mmp14/Col3a1/Rbpj/Ctsh/Fgfr2/Lox/Rbp4/Tnc	9
GO:0045862	positive regulation of proteolysis	11/203	0.00183411	Mmp14/Akt1/Eno1/Tbc1d10a/Ctsh/Dap/Fam162a/Ctsk/Spon1/S100a10/Sfrp2	11
GO:0046166	glyceraldehyde-3-phosphate biosynthetic process	3/203	0.00184551	Eno1/Gapdh/Pgam1	3
GO:0010632	regulation of epithelial cell migration	9/203	0.00188857	Sparc/Serpinf1/Akt1/Pfn1/Ctsh/Srpx2/Cd63/Anxa1/Aqp1	9
GO:0060828	regulation of canonical Wnt signaling pathway	9/203	0.00193112	Col1a1/Pfdn5/Dkk3/Tnn/Cthrc1/Rbpj/Bambi/Fgfr2/Sfrp2	9
GO:0036294	cellular response to decreased oxygen levels	7/203	0.00202087	Akt1/Higd1a/Rbpj/Eno1/Fam162a/Ptgis/Aqp1	7
GO:0051099	positive regulation of binding	8/203	0.00202087	Cthrc1/Eif2s1/Eno1/Mbd2/Bambi/Anxa2/Spon1/S100a10	8
GO:0035987	endodermal cell differentiation	4/203	0.00203767	Col5a2/Col5a1/Col12a1/Fn1	4
GO:0071674	mononuclear cell migration	8/203	0.00213376	Akt1/Sirpa/Ninj1/Creb3/S1pr1/Anxa1/Ecm1/Lgals3	8
GO:0046622	positive regulation of organ growth	5/203	0.00215695	Ncam1/Akt1/Rbpj/Serp1/Fgfr2	5
GO:0007517	muscle organ development	11/203	0.00215695	Gja1/Scx/Col3a1/Rbpj/Serp1/Boc/S1pr1/Gpx1/Fgfr2/Lox/Col11a1	11
GO:0035437	maintenance of protein localization in endoplasmic reticulum	3/203	0.00222022	Gja1/Kdelr3/Kdelr2	3
GO:0032964	collagen biosynthetic process	5/203	0.0022548	Col1a1/Col5a1/Scx/Serpinh1/Fn1	5
GO:0045185	maintenance of protein location	6/203	0.0022548	Gja1/Akt1/Pfn1/Creb3/Kdelr3/Kdelr2	6
GO:0090596	sensory organ morphogenesis	10/203	0.00236615	Col5a2/Col5a1/Prrx2/Ptn/Cthrc1/Fat3/Fgfr2/Col11a1/Rbp4/Aqp1	10
GO:0060038	cardiac muscle cell proliferation	5/203	0.0023871	Ncam1/Gja1/Rbpj/Fgfr2/Rbp4	5
GO:0030111	regulation of Wnt signaling pathway	10/203	0.00239081	Col1a1/Pfdn5/Dkk3/Tnn/Cthrc1/Rbpj/Mbd2/Bambi/Fgfr2/Sfrp2	10
GO:0045927	positive regulation of growth	10/203	0.00243393	Mmp14/Ncam1/Akt1/Rbpj/Pak1/Serp1/Fgfr2/Crabp2/Fn1/Sfrp2	10
GO:1905517	macrophage migration	5/203	0.00250842	Cd81/Mmp14/Ninj1/Mif/Lgals3	5
GO:0030510	regulation of BMP signaling pathway	6/203	0.00252358	Htra3/Htra1/Tnfaip6/Rbpj/Bambi/Sfrp2	6
GO:1902903	regulation of supramolecular fiber organization	11/203	0.00256795	Pfdn5/Aebp1/Gja1/Rnh1/Pfdn4/Pfn1/Pak1/S1pr1/Bin1/Pdlim4/S100a10	11
GO:0019511	peptidyl-proline hydroxylation	3/203	0.00259671	Crtap/Prdx4/P4ha2	3
GO:0001704	formation of primary germ layer	6/203	0.00259671	Col5a2/Col5a1/Scx/Col12a1/Fn1/Sfrp2	6
GO:0001655	urogenital system development	5/203	0.00259671	Serpinf1/Cd44/Fgfr2/Anxa1/Tnc	5
GO:0060562	epithelial tube morphogenesis	11/203	0.00260899	Mmp14/Gja1/Cthrc1/Rbpj/Pfn1/Pak1/Ctsh/Cd44/Fgfr2/Tnc/Sfrp2	11
GO:0031348	negative regulation of defense response	10/203	0.00266918	Htra1/Cd276/Akt1/Sirpa/Tnfaip6/Psmb4/Cd44/Gpx1/C1qtnf3/Ptgis	10
GO:0001958	endochondral ossification	4/203	0.00272402	Col1a1/Mmp14/Scx/Alpl	4
GO:0036075	replacement ossification	4/203	0.00272402	Col1a1/Mmp14/Scx/Alpl	4
GO:2001243	negative regulation of intrinsic apoptotic signaling pathway	6/203	0.00272402	Akt1/Eno1/Creb3/Cd44/Gpx1/Mif	6
GO:0048736	appendage development	8/203	0.00272402	Gja1/Prrx2/Scx/Col3a1/Fgfr2/Crabp2/Comp/Sfrp2	8
GO:0060173	limb development	8/203	0.00272402	Gja1/Prrx2/Scx/Col3a1/Fgfr2/Crabp2/Comp/Sfrp2	8
GO:1905475	regulation of protein localization to membrane	8/203	0.00279516	Cd81/Mmp14/Lrrc15/Ptn/Akt1/Tnfaip6/Pak1/Lgals3	8
GO:0045668	negative regulation of osteoblast differentiation	5/203	0.00280203	Tnn/Ostn/Id2/Tnfaip6/Bambi	5
GO:0071496	cellular response to external stimulus	10/203	0.00285651	Col1a1/Scx/Postn/Eif2s1/Akt1/Higd1a/Dap/Ldha/Aqp1/Sfrp2	10
GO:0006986	response to unfolded protein	6/203	0.00292171	Eif2s1/Hspb8/Creb3/Serp1/Comp/Thbs4	6
GO:0019320	hexose catabolic process	4/203	0.00292171	Eno1/Gapdh/Ldha/Pkm	4
GO:0048638	regulation of developmental growth	11/203	0.00297196	Ncam1/Gja1/Ostn/Akt1/Rbpj/Pak1/Serp1/Fgfr2/Crabp2/Rbp4/Fn1	11
GO:0051098	regulation of binding	11/203	0.00297196	Cthrc1/Eif2s1/Akt1/Id2/Eno1/Mbd2/Bambi/Lox/Anxa2/Spon1/S100a10	11
GO:0010634	positive regulation of epithelial cell migration	7/203	0.00302141	Sparc/Akt1/Pfn1/Ctsh/Srpx2/Anxa1/Aqp1	7
GO:0071453	cellular response to oxygen levels	7/203	0.00302141	Akt1/Higd1a/Rbpj/Eno1/Fam162a/Ptgis/Aqp1	7
GO:0031638	zymogen activation	5/203	0.00302141	Mmp14/Eno1/Tbc1d10a/Ctsh/S100a10	5
GO:0032507	maintenance of protein location in cell	5/203	0.00302141	Gja1/Akt1/Pfn1/Kdelr3/Kdelr2	5
GO:1905477	positive regulation of protein localization to membrane	6/203	0.00306178	Cd81/Ptn/Akt1/Tnfaip6/Pak1/Lgals3	6
GO:0048661	positive regulation of smooth muscle cell proliferation	6/203	0.00319169	Akt1/Id2/Cdh13/Pak1/S1pr1/Fgfr2	6
GO:0048608	reproductive structure development	10/203	0.00322259	Serpinf1/Gja1/Tnfaip6/Cd44/Prdx4/Fgfr2/Anxa1/Rbp4/Tnc/Sfrp2	10
GO:0048738	cardiac muscle tissue development	9/203	0.0032986	Ncam1/Gja1/Id2/Rbpj/Pak1/S1pr1/Fgfr2/Col11a1/Rbp4	9
GO:0019682	glyceraldehyde-3-phosphate metabolic process	3/203	0.00335496	Eno1/Gapdh/Pgam1	3
GO:0048639	positive regulation of developmental growth	8/203	0.00335496	Ncam1/Akt1/Rbpj/Pak1/Serp1/Fgfr2/Crabp2/Fn1	8
GO:0061458	reproductive system development	10/203	0.00345264	Serpinf1/Gja1/Tnfaip6/Cd44/Prdx4/Fgfr2/Anxa1/Rbp4/Tnc/Sfrp2	10
GO:0006735	NADH regeneration	3/203	0.00394668	Eno1/Gapdh/Pkm	3
GO:0061621	canonical glycolysis	3/203	0.00394668	Eno1/Gapdh/Pkm	3
GO:0061718	glucose catabolic process to pyruvate	3/203	0.00394668	Eno1/Gapdh/Pkm	3
GO:0001706	endoderm formation	4/203	0.00427735	Col5a2/Col5a1/Col12a1/Fn1	4
GO:1902106	negative regulation of leukocyte differentiation	6/203	0.00432392	Id2/Tnfaip6/Cd44/Nme2/Lrrc17/Anxa1	6
GO:0048146	positive regulation of fibroblast proliferation	5/203	0.00432392	Pdgfc/Mif/Anxa2/Aqp1/Fn1	5
GO:0001666	response to hypoxia	8/203	0.00454567	Akt1/Higd1a/Rbpj/Eno1/Pak1/Fam162a/Ptgis/Aqp1	8
GO:0006890	retrograde vesicle-mediated transport, Golgi to endoplasmic reticulum	4/203	0.00454567	Kdelr3/Copz2/Copb2/Kdelr2	4
GO:0072595	maintenance of protein localization in organelle	4/203	0.00454567	Gja1/Akt1/Kdelr3/Kdelr2	4
GO:0009314	response to radiation	11/203	0.00464933	Col3a1/Eif2s1/Akt1/Id2/Gpx1/Anxa1/Rbp4/Crip1/Aqp1/Timp1/Sfrp2	11
GO:0043154	negative regulation of cysteine-type endopeptidase activity involved in apoptotic process	5/203	0.00471354	Akt1/Cd44/Gpx1/Aqp1/Sfrp2	5
GO:0050679	positive regulation of epithelial cell proliferation	8/203	0.00471354	Ptn/Htra1/Akt1/Rbpj/Cdh13/Fgfr2/Ecm1/Thbs4	8
GO:0048145	regulation of fibroblast proliferation	6/203	0.00471462	Pdgfc/Ifi30/Mif/Anxa2/Aqp1/Fn1	6
GO:0001952	regulation of cell-matrix adhesion	6/203	0.00510348	Mmp14/Col16a1/Postn/Ninj1/Cdh13/S100a10	6
GO:0071230	cellular response to amino acid stimulus	7/203	0.00520969	Col1a1/Col1a2/Col5a2/Col3a1/Col16a1/Pdgfc/Col6a1	7
GO:1903707	negative regulation of hemopoiesis	6/203	0.00526305	Id2/Tnfaip6/Cd44/Nme2/Lrrc17/Anxa1	6
GO:2000116	regulation of cysteine-type endopeptidase activity	8/203	0.0052803	Akt1/Tbc1d10a/Cd44/Gpx1/Dap/Fam162a/Aqp1/Sfrp2	8
GO:0002040	sprouting angiogenesis	6/203	0.00565387	Tnn/Akt1/Cdh13/Srpx2/Pkm/Anxa1	6
GO:0061620	glycolytic process through glucose-6-phosphate	3/203	0.00595105	Eno1/Gapdh/Pkm	3
GO:0060415	muscle tissue morphogenesis	5/203	0.00626496	Col3a1/Rbpj/S1pr1/Fgfr2/Col11a1	5
GO:0043010	camera-type eye development	10/203	0.00630251	Pfdn5/Gja1/Ptn/Ninj1/Fat3/Rcn1/Fgfr2/Rbp4/Kera/Aqp1	10
GO:0071560	cellular response to transforming growth factor beta stimulus	8/203	0.00639592	Col1a2/Aspn/Scx/Htra3/Col3a1/Htra1/Bambi/Lox	8
GO:0014855	striated muscle cell proliferation	5/203	0.00684807	Ncam1/Gja1/Rbpj/Fgfr2/Rbp4	5
GO:0048754	branching morphogenesis of an epithelial tube	7/203	0.00686127	Mmp14/Pak1/Ctsh/Cd44/Fgfr2/Tnc/Sfrp2	7
GO:0002688	regulation of leukocyte chemotaxis	6/203	0.00691811	Ptn/Tnfaip6/Ninj1/Creb3/Mif/Thbs4	6
GO:0071559	response to transforming growth factor beta	8/203	0.00696351	Col1a2/Aspn/Scx/Htra3/Col3a1/Htra1/Bambi/Lox	8
GO:2000117	negative regulation of cysteine-type endopeptidase activity	5/203	0.00706055	Akt1/Cd44/Gpx1/Aqp1/Sfrp2	5
GO:0048660	regulation of smooth muscle cell proliferation	7/203	0.00715203	Ogn/Akt1/Id2/Cdh13/Pak1/S1pr1/Fgfr2	7
GO:0090199	regulation of release of cytochrome c from mitochondria	4/203	0.00722729	Akt1/Higd1a/Gpx1/Fam162a	4
GO:0046887	positive regulation of hormone secretion	7/203	0.00727805	Gja1/Serp1/C1qtnf1/C1qtnf3/Rbp4/Bglap2/Ecrg4	7
GO:0090398	cellular senescence	5/203	0.00727805	Id2/Mif/Wnt16/Comp/Ecrg4	5
GO:0090201	negative regulation of release of cytochrome c from mitochondria	3/203	0.00736117	Akt1/Higd1a/Gpx1	3
GO:1903909	regulation of receptor clustering	3/203	0.00736117	Cd81/Ptn/Tnfaip6	3
GO:0051962	positive regulation of nervous system development	10/203	0.00736117	Serpinf1/Ptn/Thbs2/Id2/Pak1/Srpx2/Bin1/Crabp2/Acan/Fn1	10
GO:0090287	regulation of cellular response to growth factor stimulus	9/203	0.00761036	Aspn/Htra3/Htra1/Tnfaip6/Rbpj/Bambi/Lox/Cd63/Sfrp2	9
GO:0043200	response to amino acid	7/203	0.00776291	Col1a1/Col1a2/Col5a2/Col3a1/Col16a1/Pdgfc/Col6a1	7
GO:0030177	positive regulation of Wnt signaling pathway	6/203	0.00787216	Col1a1/Rbpj/Mbd2/Bambi/Fgfr2/Sfrp2	6
GO:0046456	icosanoid biosynthetic process	4/203	0.00800699	Mgst3/Mif/Anxa1/Ptgis	4
GO:0007015	actin filament organization	11/203	0.00807702	Gja1/Tpm2/Myo1d/Rnh1/Sirpa/Pfn1/Pak1/S1pr1/Bin1/Pdlim4/S100a10	11
GO:0006094	gluconeogenesis	5/203	0.00807702	Eno1/Gapdh/Pgam1/C1qtnf3/Rbp4	5
GO:0090092	regulation of transmembrane receptor protein serine/threonine kinase signaling pathway	8/203	0.00813907	Aspn/Htra3/Htra1/Tnfaip6/Rbpj/Bambi/Lox/Sfrp2	8
GO:0036293	response to decreased oxygen levels	8/203	0.00870669	Akt1/Higd1a/Rbpj/Eno1/Pak1/Fam162a/Ptgis/Aqp1	8
GO:0048659	smooth muscle cell proliferation	7/203	0.00870669	Ogn/Akt1/Id2/Cdh13/Pak1/S1pr1/Fgfr2	7
GO:0016202	regulation of striated muscle tissue development	3/203	0.00911721	Gja1/Boc/Lox	3
GO:0048562	embryonic organ morphogenesis	9/203	0.00936511	Mmp14/Gja1/Prrx2/Cthrc1/Id2/Rbpj/Fgfr2/Col11a1/Rbp4	9
GO:0007179	transforming growth factor beta receptor signaling pathway	7/203	0.00936511	Col1a2/Aspn/Htra3/Col3a1/Htra1/Bambi/Lox	7
GO:0019319	hexose biosynthetic process	5/203	0.00944834	Eno1/Gapdh/Pgam1/C1qtnf3/Rbp4	5
GO:0090101	negative regulation of transmembrane receptor protein serine/threonine kinase signaling pathway	6/203	0.00962072	Aspn/Htra3/Htra1/Tnfaip6/Bambi/Sfrp2	6
GO:0051492	regulation of stress fiber assembly	5/203	0.00980279	Pfn1/Pak1/S1pr1/Pdlim4/S100a10	5
GO:0061383	trabecula morphogenesis	4/203	0.0099344	Col1a1/Rbpj/S1pr1/Rbp4	4
GO:1901861	regulation of muscle tissue development	4/203	0.0099344	Gja1/Tnn/Boc/Lox	4
GO:0071214	cellular response to abiotic stimulus	9/203	0.0100261	Col1a1/Gja1/Scx/Eif2s1/Akt1/Crip1/Aqp1/Timp1/Sfrp2	9
GO:0104004	cellular response to environmental stimulus	9/203	0.0100261	Col1a1/Gja1/Scx/Eif2s1/Akt1/Crip1/Aqp1/Timp1/Sfrp2	9
GO:0002573	myeloid leukocyte differentiation	8/203	0.0100261	Cd81/Id2/Tnfaip6/Rbpj/Ninj1/Tspan2/Nme2/Lrrc17	8
GO:0048732	gland development	11/203	0.0102033	Serpinf1/Gja1/Ptn/Id2/Rbpj/Cd44/Gpx1/Fgfr2/Pkm/Anxa1/Tnc	11
GO:0003206	cardiac chamber morphogenesis	6/203	0.0102571	Id2/Rbpj/Fgfr2/Col11a1/Rbp4/Sfrp2	6
GO:0006692	prostanoid metabolic process	4/203	0.0102571	Mgst3/Mif/Anxa1/Ptgis	4
GO:0051496	positive regulation of stress fiber assembly	4/203	0.0102571	Pfn1/Pak1/Pdlim4/S100a10	4
GO:0007229	integrin-mediated signaling pathway	5/203	0.0102571	Col3a1/Ptn/Cd63/Timp1/Fn1	5
GO:0001936	regulation of endothelial cell proliferation	6/203	0.0104637	Sparc/Gja1/Akt1/Cdh13/Ecm1/Thbs4	6
GO:0043281	regulation of cysteine-type endopeptidase activity involved in apoptotic process	7/203	0.0106296	Akt1/Cd44/Gpx1/Dap/Fam162a/Aqp1/Sfrp2	7
GO:0010763	positive regulation of fibroblast migration	3/203	0.0106296	Akt1/Pak1/Aqp1	3
GO:0061615	glycolytic process through fructose-6-phosphate	3/203	0.0106296	Eno1/Gapdh/Pkm	3
GO:0035967	cellular response to topologically incorrect protein	5/203	0.011454	Eif2s1/Hspb8/Rnf126/Creb3/Serp1	5
GO:0110053	regulation of actin filament organization	8/203	0.0115176	Gja1/Rnh1/Pfn1/Pak1/S1pr1/Bin1/Pdlim4/S100a10	8
GO:0016051	carbohydrate biosynthetic process	7/203	0.0116296	Akt1/Eno1/Gapdh/Pth1r/Pgam1/C1qtnf3/Rbp4	7
GO:0007528	neuromuscular junction development	4/203	0.011895	Ptn/Pak1/Fgfr2/Tnc	4
GO:0010812	negative regulation of cell-substrate adhesion	4/203	0.011895	Col1a1/Mmp14/Lgals1/Postn	4
GO:0009411	response to UV	6/203	0.011895	Eif2s1/Akt1/Gpx1/Crip1/Aqp1/Timp1	6
GO:0001894	tissue homeostasis	8/203	0.0120227	Scx/Col3a1/S1pr1/Pth1r/Alpl/Ctsk/Rbp4/Comp	8
GO:0060249	anatomical structure homeostasis	8/203	0.0120227	Scx/Col3a1/S1pr1/Pth1r/Alpl/Ctsk/Rbp4/Comp	8
GO:0090288	negative regulation of cellular response to growth factor stimulus	5/203	0.0125809	Htra3/Htra1/Tnfaip6/Bambi/Sfrp2	5
GO:0018126	protein hydroxylation	3/203	0.012701	Crtap/Prdx4/P4ha2	3
GO:0046364	monosaccharide biosynthetic process	5/203	0.0135005	Eno1/Gapdh/Pgam1/C1qtnf3/Rbp4	5
GO:0090263	positive regulation of canonical Wnt signaling pathway	5/203	0.0135005	Col1a1/Rbpj/Bambi/Fgfr2/Sfrp2	5
GO:0006891	intra-Golgi vesicle-mediated transport	3/203	0.0138616	Copg1/Copz2/Copb2	3
GO:0048634	regulation of muscle organ development	3/203	0.0138616	Gja1/Boc/Lox	3
GO:0050866	negative regulation of cell activation	7/203	0.014015	Cd276/Id2/Cd44/C1qtnf1/Anxa1/Lgals3/Fn1	7
GO:0050921	positive regulation of chemotaxis	6/203	0.014272	Ptn/Cdh13/Creb3/S1pr1/Fn1/Thbs4	6
GO:0002548	monocyte chemotaxis	4/203	0.0143199	Ninj1/Creb3/Anxa1/Lgals3	4
GO:0071260	cellular response to mechanical stimulus	4/203	0.0143199	Col1a1/Scx/Akt1/Aqp1	4
GO:0016052	carbohydrate catabolic process	6/203	0.0148935	Eno1/Gapdh/Pgam1/Hexa/Ldha/Pkm	6
GO:0042744	hydrogen peroxide catabolic process	3/203	0.0148935	Gpx3/Prdx4/Gpx1	3
GO:0060045	positive regulation of cardiac muscle cell proliferation	3/203	0.0148935	Ncam1/Rbpj/Fgfr2	3
GO:0001954	positive regulation of cell-matrix adhesion	4/203	0.0149192	Col16a1/Ninj1/Cdh13/S100a10	4
GO:0061138	morphogenesis of a branching epithelium	7/203	0.0150212	Mmp14/Pak1/Ctsh/Cd44/Fgfr2/Tnc/Sfrp2	7
GO:0110020	regulation of actomyosin structure organization	5/203	0.0151063	Pfn1/Pak1/S1pr1/Pdlim4/S100a10	5
GO:0050680	negative regulation of epithelial cell proliferation	6/203	0.0155326	Sparc/Serpinf1/Gja1/Ptn/Fgfr2/Sfrp2	6
GO:0001836	release of cytochrome c from mitochondria	4/203	0.0155326	Akt1/Higd1a/Gpx1/Fam162a	4
GO:0043542	endothelial cell migration	7/203	0.0155443	Sparc/Serpinf1/Akt1/Cdh13/Srpx2/Gpx1/Anxa1	7
GO:0033688	regulation of osteoblast proliferation	3/203	0.0159575	Tnn/Cthrc1/Fgfr2	3
GO:0032231	regulation of actin filament bundle assembly	5/203	0.0160157	Pfn1/Pak1/S1pr1/Pdlim4/S100a10	5
GO:0003229	ventricular cardiac muscle tissue development	4/203	0.0160363	Id2/Rbpj/Fgfr2/Col11a1	4
GO:0032233	positive regulation of actin filament bundle assembly	4/203	0.0160363	Pfn1/Pak1/Pdlim4/S100a10	4
GO:1900046	regulation of hemostasis	4/203	0.0160363	Vkorc1/C1qtnf1/Anxa2/Comp	4
GO:1903706	regulation of hemopoiesis	10/203	0.0166742	Mmp14/Ptn/Id2/Tnfaip6/Ninj1/Cd44/Nme2/Lrrc17/Lox/Anxa1	10
GO:0070613	regulation of protein processing	4/203	0.0166742	Mmp14/Eno1/Spon1/S100a10	4
GO:0030038	contractile actin filament bundle assembly	5/203	0.0166742	Pfn1/Pak1/S1pr1/Pdlim4/S100a10	5
GO:0043149	stress fiber assembly	5/203	0.0166742	Pfn1/Pak1/S1pr1/Pdlim4/S100a10	5
GO:0001516	prostaglandin biosynthetic process	3/203	0.0166742	Mif/Anxa1/Ptgis	3
GO:0034505	tooth mineralization	3/203	0.0166742	Col1a1/Aspn/Hacd1	3
GO:0046457	prostanoid biosynthetic process	3/203	0.0166742	Mif/Anxa1/Ptgis	3
GO:0055022	negative regulation of cardiac muscle tissue growth	3/203	0.0166742	Gja1/Pak1/Rbp4	3
GO:0061117	negative regulation of heart growth	3/203	0.0166742	Gja1/Pak1/Rbp4	3
GO:0045600	positive regulation of fat cell differentiation	4/203	0.0172002	Akt1/Id2/Ccdc3/Sfrp2	4
GO:0001935	endothelial cell proliferation	6/203	0.0173656	Sparc/Gja1/Akt1/Cdh13/Ecm1/Thbs4	6
GO:0060986	endocrine hormone secretion	4/203	0.0179809	C1qtnf1/C1qtnf3/Aqp1/Ecrg4	4
GO:0060740	prostate gland epithelium morphogenesis	3/203	0.0179809	Cd44/Fgfr2/Tnc	3
GO:0008637	apoptotic mitochondrial changes	5/203	0.0181398	Akt1/Higd1a/Atg3/Gpx1/Fam162a	5
GO:0035107	appendage morphogenesis	6/203	0.018587	Gja1/Prrx2/Col3a1/Fgfr2/Crabp2/Sfrp2	6
GO:0035108	limb morphogenesis	6/203	0.018587	Gja1/Prrx2/Col3a1/Fgfr2/Crabp2/Sfrp2	6
GO:0060840	artery development	5/203	0.0186124	Prrx2/Col3a1/Rbpj/Lox/Comp	5
GO:0031346	positive regulation of cell projection organization	10/203	0.0188919	Serpinf1/Ptn/Tnn/Pfn1/Pak1/Scn1b/Nme2/Crabp2/Aqp1/Fn1	10
GO:0002828	regulation of type 2 immune response	3/203	0.0189957	Cd81/Anxa1/Ecm1	3
GO:0003416	endochondral bone growth	3/203	0.0189957	Ostn/Ecm1/Comp	3
GO:0018149	peptide cross-linking	3/203	0.0189957	Col3a1/Anxa1/Fn1	3
GO:0060512	prostate gland morphogenesis	3/203	0.0189957	Cd44/Fgfr2/Tnc	3
GO:0055008	cardiac muscle tissue morphogenesis	4/203	0.0191003	Rbpj/S1pr1/Fgfr2/Col11a1	4
GO:1903317	regulation of protein maturation	4/203	0.0191003	Mmp14/Eno1/Spon1/S100a10	4
GO:0006979	response to oxidative stress	9/203	0.0195923	Gpx3/Eif2s1/Akt1/Sirpa/Prdx4/Gpx1/Wnt16/Anxa1/Aqp1	9
GO:0006888	endoplasmic reticulum to Golgi vesicle-mediated transport	5/203	0.0200771	Copg1/Kdelr3/Copb2/Kdelr2/Tmed3	5
GO:0043491	phosphatidylinositol 3-kinase/protein kinase B signal transduction	8/203	0.0202406	Akt1/Pdgfc/C1qtnf1/Gpx1/Lox/Wnt16/C1qtnf3/Fn1	8
GO:0071404	cellular response to low-density lipoprotein particle stimulus	3/203	0.0202406	Cd81/Akt1/Cdh13	3
GO:0043113	receptor clustering	4/203	0.0207345	Cd81/Ptn/Tnfaip6/Pak1	4
GO:0001890	placenta development	6/203	0.0208805	Ptn/Htra1/Akt1/Rbpj/Fgfr2/Ptgis	6
GO:0001763	morphogenesis of a branching structure	7/203	0.0208805	Mmp14/Pak1/Ctsh/Cd44/Fgfr2/Tnc/Sfrp2	7
GO:0001893	maternal placenta development	3/203	0.0215011	Ptn/Akt1/Ptgis	3
GO:0033273	response to vitamin	3/203	0.0215011	Postn/Alpl/Bglap2	3
GO:0055094	response to lipoprotein particle	3/203	0.0215011	Cd81/Akt1/Cdh13	3
GO:0033138	positive regulation of peptidyl-serine phosphorylation	5/203	0.0215011	Akt1/Pak1/Cd44/Mif/Sfrp2	5
GO:0007369	gastrulation	6/203	0.0215011	Col5a2/Col5a1/Scx/Col12a1/Fn1/Sfrp2	6
GO:0048592	eye morphogenesis	6/203	0.0215011	Col5a2/Col5a1/Ptn/Fat3/Rbp4/Aqp1	6
GO:0042063	gliogenesis	9/203	0.0215011	Col3a1/Ptn/Akt1/Id2/Bin1/Tspan2/Anxa1/Acan/Fn1	9
GO:0003149	membranous septum morphogenesis	2/203	0.0217679	Id2/Fgfr2	2
GO:0009157	deoxyribonucleoside monophosphate biosynthetic process	2/203	0.0217679	Nme2/Adk	2
GO:0033034	positive regulation of myeloid cell apoptotic process	2/203	0.0217679	Cd44/Anxa1	2
GO:0018212	peptidyl-tyrosine modification	8/203	0.0219857	Pdgfc/Tpst1/Cd44/Crlf1/Fgfr2/Mif/Sfrp2/Thbs4	8
GO:0070482	response to oxygen levels	8/203	0.0219857	Akt1/Higd1a/Rbpj/Eno1/Pak1/Fam162a/Ptgis/Aqp1	8
GO:0048565	digestive tract development	5/203	0.0223156	Col3a1/Id2/Pdgfc/Fgfr2/Sfrp2	5
GO:0003401	axis elongation	3/203	0.0223156	Fgfr2/Tnc/Sfrp2	3
GO:0033687	osteoblast proliferation	3/203	0.0223156	Tnn/Cthrc1/Fgfr2	3
GO:0061384	heart trabecula morphogenesis	3/203	0.0223156	Rbpj/S1pr1/Rbp4	3
GO:0009612	response to mechanical stimulus	6/203	0.0225256	Col1a1/Scx/Ptn/Akt1/Col11a1/Aqp1	6
GO:0071675	regulation of mononuclear cell migration	5/203	0.0228469	Akt1/Ninj1/Creb3/Ecm1/Lgals3	5
GO:0046879	hormone secretion	9/203	0.0228599	Gja1/Serp1/C1qtnf1/Anxa1/C1qtnf3/Rbp4/Bglap2/Aqp1/Ecrg4	9
GO:0007492	endoderm development	4/203	0.0233112	Col5a2/Col5a1/Col12a1/Fn1	4
GO:0009416	response to light stimulus	8/203	0.0233909	Eif2s1/Akt1/Id2/Gpx1/Rbp4/Crip1/Aqp1/Timp1	8
GO:0050769	positive regulation of neurogenesis	8/203	0.0233909	Serpinf1/Ptn/Id2/Pak1/Bin1/Crabp2/Acan/Fn1	8
GO:0033032	regulation of myeloid cell apoptotic process	3/203	0.0234937	Cd44/Mif/Anxa1	3
GO:0060441	epithelial tube branching involved in lung morphogenesis	3/203	0.0234937	Ctsh/Fgfr2/Tnc	3
GO:1903037	regulation of leukocyte cell-cell adhesion	9/203	0.0239563	Cd81/Lgals1/Cd276/Akt1/Sirpa/Cd44/Adk/Anxa1/Lgals3	9
GO:0010952	positive regulation of peptidase activity	6/203	0.0242193	Tbc1d10a/Ctsh/Dap/Fam162a/Ctsk/Sfrp2	6
GO:0051897	positive regulation of phosphatidylinositol 3-kinase/protein kinase B signal transduction	6/203	0.0242193	Pdgfc/C1qtnf1/Gpx1/Wnt16/C1qtnf3/Fn1	6
GO:2001242	regulation of intrinsic apoptotic signaling pathway	6/203	0.0243945	Akt1/Eno1/Creb3/Cd44/Gpx1/Mif	6
GO:0002246	wound healing involved in inflammatory response	2/203	0.0243945	Cd44/Timp1	2
GO:0002317	plasma cell differentiation	2/203	0.0243945	Lgals1/Itm2a	2
GO:0018401	peptidyl-proline hydroxylation to 4-hydroxy-L-proline	2/203	0.0243945	Prdx4/P4ha2	2
GO:0048251	elastic fiber assembly	2/203	0.0243945	Col3a1/Lox	2
GO:0051458	corticotropin secretion	2/203	0.0243945	Aqp1/Ecrg4	2
GO:2001223	negative regulation of neuron migration	2/203	0.0243945	Col3a1/Tnn	2
GO:0046329	negative regulation of JNK cascade	3/203	0.0243945	Akt1/Sirpa/Sfrp2	3
GO:0071402	cellular response to lipoprotein particle stimulus	3/203	0.0243945	Cd81/Akt1/Cdh13	3
GO:0009914	hormone transport	9/203	0.0246346	Gja1/Serp1/C1qtnf1/Anxa1/C1qtnf3/Rbp4/Bglap2/Aqp1/Ecrg4	9
GO:0045926	negative regulation of growth	7/203	0.0250838	Gja1/Ostn/Cgref1/Eno1/Pak1/Rbp4/Sfrp2	7
GO:0003208	cardiac ventricle morphogenesis	4/203	0.0251226	Rbpj/Fgfr2/Col11a1/Sfrp2	4
GO:0090090	negative regulation of canonical Wnt signaling pathway	5/203	0.0251226	Pfdn5/Dkk3/Tnn/Cthrc1/Sfrp2	5
GO:0050767	regulation of neurogenesis	10/203	0.0252828	Serpinf1/Ptn/Id2/Pak1/Bin1/Crabp2/Acan/Anxa2/S100a10/Fn1	10
GO:0046883	regulation of hormone secretion	8/203	0.0254734	Gja1/Serp1/C1qtnf1/Anxa1/C1qtnf3/Rbp4/Bglap2/Ecrg4	8
GO:0030212	hyaluronan metabolic process	3/203	0.0255365	Tnfaip6/Cd44/Hexa	3
GO:0030574	collagen catabolic process	3/203	0.0255365	Mmp14/Mmp23/Ctsk	3
GO:0098868	bone growth	3/203	0.0255365	Ostn/Ecm1/Comp	3
GO:0034620	cellular response to unfolded protein	4/203	0.0256754	Eif2s1/Hspb8/Creb3/Serp1	4
GO:0048844	artery morphogenesis	4/203	0.0256754	Prrx2/Col3a1/Rbpj/Comp	4
GO:0034976	response to endoplasmic reticulum stress	7/203	0.0259244	Eif2s1/Srpx/Creb3/Serp1/Sec61b/Tmx1/Thbs4	7
GO:0006090	pyruvate metabolic process	5/203	0.0260606	Eno1/Gapdh/Pgam1/Ldha/Pkm	5
GO:0017015	regulation of transforming growth factor beta receptor signaling pathway	5/203	0.0268103	Aspn/Htra3/Htra1/Bambi/Lox	5
GO:0003205	cardiac chamber development	6/203	0.0268683	Id2/Rbpj/Fgfr2/Col11a1/Rbp4/Sfrp2	6
GO:0001781	neutrophil apoptotic process	2/203	0.0275024	Cd44/Anxa1	2
GO:0046689	response to mercury ion	2/203	0.0275024	Aqp1/Fn1	2
GO:1902166	negative regulation of intrinsic apoptotic signaling pathway in response to DNA damage by p53 class mediator	2/203	0.0275024	Cd44/Mif	2
GO:1905907	negative regulation of amyloid fibril formation	2/203	0.0275024	Pfdn5/Pfdn4	2
GO:0042098	T cell proliferation	7/203	0.0275024	Cd81/Gja1/Cd276/Cd44/Adk/Anxa1/Lgals3	7
GO:0033559	unsaturated fatty acid metabolic process	5/203	0.0279467	Mgst3/Gpx1/Mif/Anxa1/Ptgis	5
GO:0034109	homotypic cell-cell adhesion	4/203	0.0280372	Lgals1/Ncam1/C1qtnf1/Comp	4
GO:0010464	regulation of mesenchymal cell proliferation	3/203	0.0280372	Prrx2/Ptn/Fgfr2	3
GO:0060351	cartilage development involved in endochondral bone morphogenesis	3/203	0.0280372	Col1a1/Serpinh1/Comp	3
GO:0071604	transforming growth factor beta production	3/203	0.0280372	Col3a1/Lum/Fn1	3
GO:1903844	regulation of cellular response to transforming growth factor beta stimulus	5/203	0.028405	Aspn/Htra3/Htra1/Bambi/Lox	5
GO:0006809	nitric oxide biosynthetic process	4/203	0.0290605	Akt1/Sirpa/Cyb5r3/Ptgis	4
GO:0055123	digestive system development	5/203	0.0291125	Col3a1/Id2/Pdgfc/Fgfr2/Sfrp2	5
GO:0030308	negative regulation of cell growth	6/203	0.0291446	Gja1/Ostn/Cgref1/Eno1/Pak1/Sfrp2	6
GO:0006636	unsaturated fatty acid biosynthetic process	3/203	0.0295667	Mif/Anxa1/Ptgis	3
GO:0002695	negative regulation of leukocyte activation	6/203	0.0296809	Cd276/Id2/Cd44/Anxa1/Lgals3/Fn1	6
GO:0032956	regulation of actin cytoskeleton organization	8/203	0.030238	Gja1/Rnh1/Pfn1/Pak1/S1pr1/Bin1/Pdlim4/S100a10	8
GO:0022604	regulation of cell morphogenesis	7/203	0.0305075	Sparc/Ptn/Ostn/Cd44/Bambi/Anxa1/Fn1	7
GO:0022605	mammalian oogenesis stage	2/203	0.0307749	Akt1/Tnfaip6	2
GO:0071863	regulation of cell proliferation in bone marrow	2/203	0.0307749	Fgfr2/Lgals3	2
GO:0090520	sphingolipid mediated signaling pathway	2/203	0.0307749	Akt1/S1pr1	2
GO:1904338	regulation of dopaminergic neuron differentiation	2/203	0.0307749	Id2/Sfrp2	2
GO:0044282	small molecule catabolic process	8/203	0.0307749	Akt1/Acat1/Eno1/Esd/Gapdh/Hexa/Ldha/Pkm	8
GO:0046621	negative regulation of organ growth	3/203	0.0307934	Gja1/Pak1/Rbp4	3
GO:0022408	negative regulation of cell-cell adhesion	6/203	0.0310734	Cd276/Akt1/Cd44/C1qtnf1/Anxa1/Lgals3	6
GO:0009306	protein secretion	9/203	0.031417	Gja1/Copg1/Serp1/Tmem167/Anxa1/C1qtnf3/Rbp4/Bglap2/Comp	9
GO:0030307	positive regulation of cell growth	6/203	0.0316326	Mmp14/Akt1/Pak1/Crabp2/Fn1/Sfrp2	6
GO:0035592	establishment of protein localization to extracellular region	9/203	0.0317187	Gja1/Copg1/Serp1/Tmem167/Anxa1/C1qtnf3/Rbp4/Bglap2/Comp	9
GO:0006690	icosanoid metabolic process	5/203	0.0322096	Mgst3/Gpx1/Mif/Anxa1/Ptgis	5
GO:0050918	positive chemotaxis	3/203	0.0322096	Cdh13/S1pr1/Lgals3	3
GO:0085029	extracellular matrix assembly	3/203	0.0322096	Col1a2/Col3a1/Lox	3
GO:0042542	response to hydrogen peroxide	4/203	0.0334315	Sirpa/Gpx1/Anxa1/Aqp1	4
GO:0046209	nitric oxide metabolic process	4/203	0.0334315	Akt1/Sirpa/Cyb5r3/Ptgis	4
GO:0097581	lamellipodium organization	4/203	0.0334315	Cdh13/S1pr1/Cd44/Aqp1	4
GO:0090277	positive regulation of peptide hormone secretion	5/203	0.033647	Gja1/Serp1/Rbp4/Bglap2/Ecrg4	5
GO:0033028	myeloid cell apoptotic process	3/203	0.0338281	Cd44/Mif/Anxa1	3
GO:0071692	protein localization to extracellular region	9/203	0.0338422	Gja1/Copg1/Serp1/Tmem167/Anxa1/C1qtnf3/Rbp4/Bglap2/Comp	9
GO:0018158	protein oxidation	2/203	0.034163	Gpx1/Lox	2
GO:0043589	skin morphogenesis	2/203	0.034163	Col1a1/Col1a2	2
GO:0050670	regulation of lymphocyte proliferation	7/203	0.0342146	Cd81/Cd276/Cd44/Mif/Adk/Anxa1/Lgals3	7
GO:1902105	regulation of leukocyte differentiation	8/203	0.0346563	Mmp14/Id2/Tnfaip6/Ninj1/Cd44/Nme2/Lrrc17/Anxa1	8
GO:0030512	negative regulation of transforming growth factor beta receptor signaling pathway	4/203	0.0350254	Aspn/Htra3/Htra1/Bambi	4
GO:2001057	reactive nitrogen species metabolic process	4/203	0.0350254	Akt1/Sirpa/Cyb5r3/Ptgis	4
GO:0002686	negative regulation of leukocyte migration	3/203	0.0350254	Akt1/Tnfaip6/Mif	3
GO:0048246	macrophage chemotaxis	3/203	0.0350254	Ninj1/Mif/Lgals3	3
GO:1900047	negative regulation of hemostasis	3/203	0.0350254	C1qtnf1/Anxa2/Comp	3
GO:0007159	leukocyte cell-cell adhesion	9/203	0.0358276	Cd81/Lgals1/Cd276/Akt1/Sirpa/Cd44/Adk/Anxa1/Lgals3	9
GO:0032944	regulation of mononuclear cell proliferation	7/203	0.0358276	Cd81/Cd276/Cd44/Mif/Adk/Anxa1/Lgals3	7
GO:0051781	positive regulation of cell division	4/203	0.0358276	Ptn/Pdgfc/Fgfr2/Thbs4	4
GO:0051251	positive regulation of lymphocyte activation	8/203	0.0358276	Cd81/Mmp14/Lgals1/Cd276/Sirpa/Mif/Adk/Anxa1	8
GO:0070371	ERK1 and ERK2 cascade	8/203	0.0358276	Sirpa/Pdgfc/Ctsh/Cd44/Fgfr2/Mif/C1qtnf3/Fn1	8
GO:0002793	positive regulation of peptide secretion	5/203	0.0358276	Gja1/Serp1/Rbp4/Bglap2/Ecrg4	5
GO:0003231	cardiac ventricle development	5/203	0.0358276	Id2/Rbpj/Fgfr2/Col11a1/Sfrp2	5
GO:1903038	negative regulation of leukocyte cell-cell adhesion	5/203	0.0358276	Cd276/Akt1/Cd44/Anxa1/Lgals3	5
GO:0032873	negative regulation of stress-activated MAPK cascade	3/203	0.0362377	Akt1/Sirpa/Sfrp2	3
GO:0055023	positive regulation of cardiac muscle tissue growth	3/203	0.0362377	Ncam1/Rbpj/Fgfr2	3
GO:0002761	regulation of myeloid leukocyte differentiation	5/203	0.0364687	Id2/Tnfaip6/Ninj1/Nme2/Lrrc17	5
GO:0034644	cellular response to UV	4/203	0.0364687	Eif2s1/Crip1/Aqp1/Timp1	4
GO:0051384	response to glucocorticoid	4/203	0.0364687	Fibin/Anxa1/Alpl/Aqp1	4
GO:0032905	transforming growth factor beta1 production	2/203	0.0364687	Col3a1/Lum	2
GO:0043518	negative regulation of DNA damage response, signal transduction by p53 class mediator	2/203	0.0364687	Cd44/Mif	2
GO:0048711	positive regulation of astrocyte differentiation	2/203	0.0364687	Id2/Bin1	2
GO:0051451	myoblast migration	2/203	0.0364687	Anxa1/Thbs4	2
GO:0060442	branching involved in prostate gland morphogenesis	2/203	0.0364687	Cd44/Fgfr2	2
GO:0071838	cell proliferation in bone marrow	2/203	0.0364687	Fgfr2/Lgals3	2
GO:1905048	regulation of metallopeptidase activity	2/203	0.0364687	Timp2/Timp1	2
GO:2000035	regulation of stem cell division	2/203	0.0364687	Fgfr2/Sfrp2	2
GO:2000343	positive regulation of chemokine (C-X-C motif) ligand 2 production	2/203	0.0364687	Postn/Mif	2
GO:0070303	negative regulation of stress-activated protein kinase signaling cascade	3/203	0.0371018	Akt1/Sirpa/Sfrp2	3
GO:1905521	regulation of macrophage migration	3/203	0.0371018	Cd81/Mmp14/Mif	3
GO:0007044	cell-substrate junction assembly	4/203	0.0380987	Mmp14/Col16a1/S100a10/Fn1	4
GO:0071887	leukocyte apoptotic process	5/203	0.0381955	Akt1/Cd44/Mif/Anxa1/Lgals3	5
GO:0007157	heterophilic cell-cell adhesion via plasma membrane cell adhesion molecules	3/203	0.0388915	Lgals1/Scarf2/Hmcn1	3
GO:0042092	type 2 immune response	3/203	0.0388915	Cd81/Anxa1/Ecm1	3
GO:0032368	regulation of lipid transport	5/203	0.0389421	Akt1/C1qtnf1/Mif/Anxa2/Ecrg4	5
GO:0009991	response to extracellular stimulus	9/203	0.0396199	Postn/Eif2s1/Akt1/Higd1a/Dap/Ldha/Alpl/Bglap2/Sfrp2	9
GO:0042129	regulation of T cell proliferation	6/203	0.0396199	Cd81/Cd276/Cd44/Adk/Anxa1/Lgals3	6
GO:0072330	monocarboxylic acid biosynthetic process	6/203	0.0396199	Hacd1/Mif/Ldha/Pkm/Anxa1/Ptgis	6
GO:0070141	response to UV-A	2/203	0.0396199	Akt1/Timp1	2
GO:0090177	establishment of planar polarity involved in neural tube closure	2/203	0.0396199	Cthrc1/Sfrp2	2
GO:1901522	positive regulation of transcription from RNA polymerase II promoter involved in cellular response to chemical stimulus	2/203	0.0396199	Rbpj/Creb3	2
GO:1902165	regulation of intrinsic apoptotic signaling pathway in response to DNA damage by p53 class mediator	2/203	0.0396199	Cd44/Mif	2
GO:1905906	regulation of amyloid fibril formation	2/203	0.0396199	Pfdn5/Pfdn4	2
GO:2000833	positive regulation of steroid hormone secretion	2/203	0.0396199	C1qtnf1/Ecrg4	2
GO:0042181	ketone biosynthetic process	3/203	0.0396199	Dkk3/Vkorc1/Bglap2	3
GO:0060135	maternal process involved in female pregnancy	3/203	0.0396199	Ptn/Akt1/Ptgis	3
GO:0060421	positive regulation of heart growth	3/203	0.0396199	Ncam1/Rbpj/Fgfr2	3
GO:1902041	regulation of extrinsic apoptotic signaling pathway via death domain receptors	3/203	0.0396199	Gpx1/Lgals3/Sfrp2	3
GO:0008037	cell recognition	5/203	0.0396199	Cd81/Ncam1/Tnn/Sirpa/Lgals3	5
GO:0033135	regulation of peptidyl-serine phosphorylation	5/203	0.0396199	Akt1/Pak1/Cd44/Mif/Sfrp2	5
GO:0043393	regulation of protein binding	6/203	0.0400746	Cthrc1/Akt1/Bambi/Lox/Anxa2/Spon1	6
GO:1901652	response to peptide	9/203	0.0409207	Serpinf1/Gja1/Col3a1/Akt1/Pak1/Pkm/Anxa1/Rbp4/Bglap2	9
GO:1903039	positive regulation of leukocyte cell-cell adhesion	7/203	0.0409586	Cd81/Lgals1/Cd276/Sirpa/Cd44/Adk/Anxa1	7
GO:0010762	regulation of fibroblast migration	3/203	0.0414185	Akt1/Pak1/Aqp1	3
GO:0046651	lymphocyte proliferation	8/203	0.0416534	Cd81/Gja1/Cd276/Cd44/Mif/Adk/Anxa1/Lgals3	8
GO:0032370	positive regulation of lipid transport	4/203	0.0428018	C1qtnf1/Mif/Anxa2/Ecrg4	4
GO:0060412	ventricular septum morphogenesis	3/203	0.0429364	Id2/Rbpj/Fgfr2	3
GO:0001771	immunological synapse formation	2/203	0.0429364	Cd81/Lgals3	2
GO:0002689	negative regulation of leukocyte chemotaxis	2/203	0.0429364	Tnfaip6/Mif	2
GO:0009263	deoxyribonucleotide biosynthetic process	2/203	0.0429364	Nme2/Adk	2
GO:0009265	2'-deoxyribonucleotide biosynthetic process	2/203	0.0429364	Nme2/Adk	2
GO:0010755	regulation of plasminogen activation	2/203	0.0429364	Eno1/S100a10	2
GO:0046385	deoxyribose phosphate biosynthetic process	2/203	0.0429364	Nme2/Adk	2
GO:0060044	negative regulation of cardiac muscle cell proliferation	2/203	0.0429364	Gja1/Rbp4	2
GO:0097094	craniofacial suture morphogenesis	2/203	0.0429364	Mmp14/Fgfr2	2
GO:0001938	positive regulation of endothelial cell proliferation	4/203	0.0430959	Akt1/Cdh13/Ecm1/Thbs4	4
GO:0006096	glycolytic process	4/203	0.0430959	Eno1/Gapdh/Pgam1/Pkm	4
GO:0032092	positive regulation of protein binding	4/203	0.0430959	Cthrc1/Bambi/Anxa2/Spon1	4
GO:0021700	developmental maturation	8/203	0.0439028	Gja1/Akt1/Id2/Rbpj/Pfn1/S1pr1/Pth1r/Cd63	8
GO:0032943	mononuclear cell proliferation	8/203	0.0439028	Cd81/Gja1/Cd276/Cd44/Mif/Adk/Anxa1/Lgals3	8
GO:0062012	regulation of small molecule metabolic process	8/203	0.0439028	Dkk3/Akt1/Eno1/C1qtnf1/Pth1r/Anxa1/C1qtnf3/Bglap2	8
GO:0150115	cell-substrate junction organization	4/203	0.0439028	Mmp14/Col16a1/S100a10/Fn1	4
GO:0002042	cell migration involved in sprouting angiogenesis	3/203	0.0439028	Akt1/Srpx2/Anxa1	3
GO:0010823	negative regulation of mitochondrion organization	3/203	0.0439028	Akt1/Higd1a/Gpx1	3
GO:0048546	digestive tract morphogenesis	3/203	0.0439028	Id2/Fgfr2/Sfrp2	3
GO:0097530	granulocyte migration	5/203	0.0446411	Sirpa/Tnfaip6/Anxa1/Lgals3/Thbs4	5
GO:0045637	regulation of myeloid cell differentiation	6/203	0.0454196	Id2/Tnfaip6/Ninj1/Nme2/Lrrc17/Lox	6
GO:0048701	embryonic cranial skeleton morphogenesis	3/203	0.0458307	Mmp14/Prrx2/Fgfr2	3
GO:0070663	regulation of leukocyte proliferation	7/203	0.0458307	Cd81/Cd276/Cd44/Mif/Adk/Anxa1/Lgals3	7
GO:0002437	inflammatory response to antigenic stimulus	4/203	0.0458307	Cd81/Rbpj/Psmb4/Gpx1	4
GO:0007009	plasma membrane organization	5/203	0.0458307	Col5a1/Akt1/Bin1/Anxa2/S100a10	5
GO:0030178	negative regulation of Wnt signaling pathway	5/203	0.0458307	Pfdn5/Dkk3/Tnn/Cthrc1/Sfrp2	5
GO:0002076	osteoblast development	2/203	0.0458307	Tnn/Pth1r	2
GO:0002862	negative regulation of inflammatory response to antigenic stimulus	2/203	0.0458307	Psmb4/Gpx1	2
GO:0042249	establishment of planar polarity of embryonic epithelium	2/203	0.0458307	Cthrc1/Sfrp2	2
GO:0070206	protein trimerization	2/203	0.0458307	Col1a2/Mif	2
GO:1903729	regulation of plasma membrane organization	2/203	0.0458307	Anxa2/S100a10	2
GO:0050777	negative regulation of immune response	6/203	0.0461477	Col3a1/Akt1/Psmb4/Gpx1/Anxa1/Lgals3	6
GO:0072659	protein localization to plasma membrane	7/203	0.0464376	Cd81/Mmp14/Lrrc15/Akt1/Anxa2/S100a10/Lgals3	7
GO:0030099	myeloid cell differentiation	9/203	0.0465606	Cd81/Id2/Tnfaip6/Rbpj/Ninj1/Tspan2/Nme2/Lrrc17/Lox	9
GO:0010463	mesenchymal cell proliferation	3/203	0.0468181	Prrx2/Ptn/Fgfr2	3
GO:0055010	ventricular cardiac muscle tissue morphogenesis	3/203	0.0468181	Rbpj/Fgfr2/Col11a1	3
GO:0031647	regulation of protein stability	7/203	0.0468181	Cd81/Serf2/Pfn1/Ctsh/Ifi30/Crtap/Gapdh	7
GO:0016525	negative regulation of angiogenesis	4/203	0.0479853	Sparc/Serpinf1/Ptn/Thbs2	4
GO:0006693	prostaglandin metabolic process	3/203	0.0488672	Mif/Anxa1/Ptgis	3
GO:0034599	cellular response to oxidative stress	6/203	0.0489013	Eif2s1/Akt1/Sirpa/Wnt16/Anxa1/Aqp1	6
GO:0010595	positive regulation of endothelial cell migration	4/203	0.0489013	Sparc/Akt1/Srpx2/Anxa1	4
GO:0031960	response to corticosteroid	4/203	0.0489013	Fibin/Anxa1/Alpl/Aqp1	4
GO:0048704	embryonic skeletal system morphogenesis	4/203	0.0489013	Mmp14/Prrx2/Fgfr2/Col11a1	4
GO:0006457	protein folding	5/203	0.0489013	Pfdn5/Fkbp11/Pfdn4/Prdx4/Ppic	5
GO:0010038	response to metal ion	7/203	0.0489013	Ncam1/Fibin/Akt1/Id2/Crip1/Aqp1/Fn1	7
GO:0042113	B cell activation	7/203	0.0489013	Cd81/Mmp14/Lgals1/Itm2a/Id2/Rbpj/Mif	7
GO:0007252	I-kappaB phosphorylation	2/203	0.0489013	Akt1/Sirpa	2
GO:0030214	hyaluronan catabolic process	2/203	0.0489013	Cd44/Hexa	2
GO:0045019	negative regulation of nitric oxide biosynthetic process	2/203	0.0489013	Sirpa/Ptgis	2
GO:1902430	negative regulation of amyloid-beta formation	2/203	0.0489013	Bin1/Spon1	2
GO:1904406	negative regulation of nitric oxide metabolic process	2/203	0.0489013	Sirpa/Ptgis	2
GO:0032970	regulation of actin filament-based process	8/203	0.0489013	Gja1/Rnh1/Pfn1/Pak1/S1pr1/Bin1/Pdlim4/S100a10	8
GO:0030072	peptide hormone secretion	7/203	0.0489013	Gja1/Serp1/Anxa1/Rbp4/Bglap2/Aqp1/Ecrg4	7
GO:0046394	carboxylic acid biosynthetic process	7/203	0.0489013	Hacd1/Mgst3/Mif/Ldha/Pkm/Anxa1/Ptgis	7
GO:0051017	actin filament bundle assembly	5/203	0.0489013	Pfn1/Pak1/S1pr1/Pdlim4/S100a10	5
GO:0051250	negative regulation of lymphocyte activation	5/203	0.0489013	Cd276/Id2/Cd44/Anxa1/Lgals3	5
GO:1903034	regulation of response to wounding	5/203	0.0489013	Ptn/Vkorc1/C1qtnf1/Anxa1/Anxa2	5
GO:2000181	negative regulation of blood vessel morphogenesis	4/203	0.049014	Sparc/Serpinf1/Ptn/Thbs2	4
GO:0042743	hydrogen peroxide metabolic process	3/203	0.049014	Gpx3/Prdx4/Gpx1	3
GO:0043536	positive regulation of blood vessel endothelial cell migration	3/203	0.049014	Akt1/Srpx2/Anxa1	3
GO:0045687	positive regulation of glial cell differentiation	3/203	0.049014	Ptn/Id2/Bin1	3
GO:0018108	peptidyl-tyrosine phosphorylation	7/203	0.0490678	Pdgfc/Cd44/Crlf1/Fgfr2/Mif/Sfrp2/Thbs4	7
GO:1901888	regulation of cell junction assembly	6/203	0.0495594	Mmp14/Gja1/Col16a1/Thbs2/Srpx2/S100a10	6
GO:0010721	negative regulation of cell development	7/203	0.0496666	Ptn/Id2/Tnfaip6/Cd44/Nme2/Lrrc17/Anxa1	7
GO:1901343	negative regulation of vasculature development	4/203	0.0498866	Sparc/Serpinf1/Ptn/Thbs2	4
