# Supplementary material for: SOXC are critical regulators of adult bone mass
Source: Nat Commun. 2024 Apr 5;15:2956. doi: 10.1038/s41467-024-47413-2 (PMC10997656; doi:10.1038/s41467-024-47413-2)
Supplement: Supplementary file 7 — Supplementary Dataset 4 [file 41467_2024_47413_MOESM7_ESM.xlsx]

## Sheet: Supplementary Data 4a
Supplementary Data 4a. Analysis of the gene regulatory networks (GRNs) in C2-C4 cells by SCENIC (related to Fig. 5). The list of the 109 regulons (>20 genes; only "high confidence" motif annotation) identified in C2-C4 cells is reported in descending size order and according to their activity levels. Regulons mostly active in C2 Lepr+ BMMSCs are in group R1, regulons mostly active in C3 Lepr+ OPs…
Regulons highly active in C2 (Lepr+ BMMSCs) - R1
						AUC scores
						C2								C3								C4
						7 weeks				13 weeks				7 weeks				13 weeks				7 weeks				13 weeks
TF	# genes	#Upregulated	% Upregulated	#Downregulated	% Downregulated	SOXCfl/fl	SOXCOsxCre	% change	P-value	SOXCfl/fl	SOXCOsxCre	% change	P-value	SOXCfl/fl	SOXCOsxCre	% change	P-value	SOXCfl/fl	SOXCOsxCre	% change	P-value	SOXCfl/fl	SOXCOsxCre	% change	P-value	SOXCfl/fl	SOXCOsxCre	% change	P-value	List of all genes in the regulon	List of upregulated genes	List of downregulated genes
Elf1	5618	56	0.996796	117	2.08259	0.368641	0.373267	101.255	0.096	0.35799	0.362484	101.255	0.1637	0.347735	0.352933	101.495	0.0592	0.345891	0.34523	99.8089	0.907	0.295148	0.2966	100.492	0.3169	0.28909	0.289678	100.203	0.8119	0610010K14Rik, 0610030E20Rik, 1110038F14Rik, 1110051M20Rik, 1110059E24Rik, 1110059G10Rik, 1110065P20Rik, 1190007I07Rik, 1300002E11Rik, 1500009L16Rik, 1600012H06Rik, 1600020E01Rik, 1700017B05Rik, 1700021F05Rik, 1700025G04Rik, 1700037H04Rik, 1700096K18Rik, 1700123O20Rik, 1810013L24Rik, 1810024B03Rik, 1810026B05Rik, 1810030O07Rik, 1810037I17Rik, 1810055G02Rik, 1810058I24Rik, 2010320M18Rik, 2210016F1…	5430419D17Rik, A2m, Adipoq, Aplp2, Arhgdib, Atf3, Bgn, Bmp6, Cd302, Cd9, Cdh15, Cdkn1a, Col5a3, Col8a1, Colec12, Cxcl14, Efemp1, Eif1, Emb, Enpp1, Epdr1, Fign, Fos, Fosb, H2-D1, H2-K1, Hspa5, Id3, Ier5, Itgb5, Junb, Kcnk2, Lox, Lrg1, Lyrm4, Ncam1, Nrp1, Nudt4, Plod2, Plxdc2, Sbno2, Sema7a, Sept4, Serpina12, Slc29a1, Smad7, Snw1, Socs2, Spp1, Tmem50a, Tmie, Tmsb4x, Tpm1, Txnip, Wnt4, Ypel3	Abcc9, Acan, Adamts5, Agt, Anxa6, Aqp1, Arl4d, Atxn2, Bach1, Basp1, Btg1, Calu, Cbx3, Ccl2, Cct2, Cdk4, Cib1, Cmtm7, Cnn3, Col10a1, Col2a1, Cpxm1, Csrp2, Ctnnbip1, Cyth2, Dapk1, Dclk1, Ddx3x, Dnajb4, Dpep1, Dpysl2, Dram1, Dync1i2, Egr3, Eif4a1, Evl, Fcer1g, Frmd4a, Fstl1, Fth1, Gas1, Gas5, Gm13889, Gpm6b, Grb10, Hapln1, Hk2, Ifi47, Igf1, Il17ra, Irx3, Islr, Ivns1abp, Jak2, Kalrn, Ldhb, Lgals3bp, …
Bclaf1	4661	39	0.83673	92	1.97383	0.271837	0.27426	100.891	0.3482	0.26764	0.270844	101.197	0.6452	0.265079	0.263433	99.379	0.9231	0.262904	0.264482	100.6	0.7025	0.228694	0.227461	99.4612	0.9791	0.229639	0.233823	101.822	0.1047	0610010K14Rik, 0610030E20Rik, 1110038F14Rik, 1110051M20Rik, 1110059E24Rik, 1110065P20Rik, 1500009L16Rik, 1600012H06Rik, 1600020E01Rik, 1700017B05Rik, 1700025G04Rik, 1700123O20Rik, 1810013L24Rik, 1810024B03Rik, 1810030O07Rik, 1810037I17Rik, 1810055G02Rik, 1810058I24Rik, 2010320M18Rik, 2210016F16Rik, 2210408I21Rik, 2300009A05Rik, 2310011J03Rik, 2310022B05Rik, 2310057M21Rik, 2410002F23Rik, 2410004B1…	A2m, Arhgdib, Bgn, Bin1, Bmp6, Col8a1, Colec12, Efemp1, Egr1, Emp3, Enpp1, Fap, Fosb, Hspa5, Igfbp5, Itgb5, Jun, Kcnk2, Lrg1, Mef2c, Ncam1, Nrp1, Nudt4, Pcolce, Plod2, Plxdc2, Sbno2, Sema7a, Serpine2, Slc29a1, Slitrk6, Smad7, Snw1, Socs2, Tmie, Tmsb4x, Txnip, Vldlr, Ypel3	Abcc9, Actb, Anxa6, Arl4d, Atp5k, Atxn2, Basp1, Calu, Cbx3, Ccl2, Cct2, Cib1, Cmtm7, Cnn2, Cnn3, Col10a1, Col13a1, Col2a1, Cpxm1, Ctnnbip1, Cyth2, Dapk1, Dclk1, Ddr2, Dnajb4, Dpep1, Dpysl2, Dpysl3, Dram1, Dstn, Dync1i2, Ebf1, Egr3, Evl, Fcer1g, Fn1, Frmd4a, Fyn, Gas1, Gpm6b, Gstm1, Hapln1, Hk2, Igf1, Irx3, Islr, Ivns1abp, Jak2, Kalrn, Limch1, Malat1, Marcksl1, Matr3, Meis2, Mex3a, Mid1, Mrps12, M…
Ets1	3465	24	0.692641	54	1.55844	0.139274	0.143322	102.906	0.0574	0.138165	0.143073	103.552	0.0317	0.12199	0.126968	104.08	0.0156	0.127839	0.129861	101.582	0.4668	0.086486	0.0895329	103.523	0.0336	0.093971	0.094016	100.048	0.5492	0610010K14Rik, 1110032A03Rik, 1110038F14Rik, 1110059E24Rik, 1110065P20Rik, 1190007I07Rik, 1500009L16Rik, 1600012H06Rik, 1700017B05Rik, 1700025G04Rik, 1700037H04Rik, 1700123O20Rik, 1810024B03Rik, 1810026B05Rik, 1810030O07Rik, 1810037I17Rik, 1810055G02Rik, 2010320M18Rik, 2210016F16Rik, 2310011J03Rik, 2310022B05Rik, 2310057M21Rik, 2410002F23Rik, 2410004B18Rik, 2510039O18Rik, 2610002M06Rik, 2610507B1…	Aplp2, Arhgdib, Bmp6, Cdkn1a, Col8a1, Efemp1, Epdr1, Hspa5, Ier5, Igfbp5, Lbh, Lrg1, Nrp1, Olfml2a, Plod2, Plxdc2, Pth1r, Sbno2, Sept4, Serpine2, Slitrk6, Txnip, Ypel3, Zbtb20	Adamts5, Anxa6, Arl4d, Atxn2, Basp1, Btg1, Calu, Ccl2, Cib1, Cmtm7, Cnn3, Cpxm1, Ctnnbip1, Cyth2, Dapk1, Dclk1, Dram1, Egr3, Evl, Flna, Frmd4a, Fst, Gpm6b, Igfbp4, Irx3, Ivns1abp, Jak2, Ltbp2, Matr3, Meis2, Mfap2, Mid1, Mylk, Nid1, Notch3, Npnt, Phex, Ptgfrn, Pum1, Rbms3, Rnase4, S1pr1, Scube1, Sfrp1, Slc38a2, Slc6a6, Sox4, Sp100, St3gal1, St8sia2, Stox2, Tln1, Tmem100, Vegfa
Nr3c1	1477	7	0.473934	21	1.4218	0.0792973	0.0785553	99.0642	0.6176	0.0771716	0.0766069	99.2683	0.2337	0.0789554	0.0755302	95.6619	0.184	0.0757675	0.0753174	99.4059	0.3354	0.0666755	0.063527	95.2778	0.0245	0.0649289	0.0698696	107.609	0.0013	0610009B22Rik, 1110051M20Rik, 1300002E11Rik, 1600020E01Rik, 1700025G04Rik, 1810013L24Rik, 2610002M06Rik, 2700062C07Rik, 4931406P16Rik, 5430405H02Rik, 9130401M01Rik, A430005L14Rik, Abcc4, Abcd3, Abce1, Abcf2, Abhd12, Abl1, Abl2, Abr, Acadsb, Acbd3, Acin1, Acot2, Acp2, Actn1, Actn4, Actr2, Actr3, Actr8, Adap2, Adck1, Adcy9, Add3, Adnp, Aebp2, Aff1, Aftph, Agap3, Agpat1, Ahcyl1, Ahcyl2, Ahi1, Ahnak,…	Fign, Itgb5, Lifr, Lyrm4, Nudt4, Snw1, Tmem50a	Basp1, Col2a1, Cpxm1, Ctnnbip1, Ddr2, Dstn, Ebf1, Fyn, Hapln1, Igtp, Irx3, Ivns1abp, Matr3, Mid1, Myl9, Mylk, Pum1, Raly, S1pr1, Scube1, Zfhx4
Stat1	985	7	0.71066	36	3.65482	0.0292913	0.0303995	103.783	0.0605	0.0376779	0.0315535	83.7455	<0.0001	0.0246978	0.0257722	104.35	0.0566	0.0335624	0.0292844	87.2538	<0.0001	0.0131207	0.015411	117.456	0.0001	0.0165982	0.0153809	92.6661	0.3073	0610010K14Rik, 1810024B03Rik, 2010320M18Rik, 2210408I21Rik, 2610001J05Rik, 2700062C07Rik, 4930453N24Rik, 8430429K09Rik, 9330020H09Rik, A630072M18Rik, Abcf2, Abi1, Abi2, Acaa1a, Acot8, Acp2, Actn1, Acvr1, Adamts4, Adar, Adh1, Ado, Aftph, Agap1, Agl, Agpat1, Ahi1, AI597479, Aida, Akap13, Akirin2, Amot, Ank2, Ankhd1, Ankrd40, Anks1, Anxa4, Aoc3, Ap1ar, Ap1b1, Ap1m1, Ap2m1, Ap2s1, Ap3d1, Apba3, Apbb1…	C2, Cyp1b1, Lrg1, Nrp1, Plxdc2, Slitrk6, Ypel3	Adh1, Cxcl13, Cxcl9, Dapk1, Dram1, Dync1i2, Enpp2, Fst, Gbp2, Gbp7, Hp, Ifi47, Ifit1, Ifit3, Igtp, Iigp1, Irf7, Isg15, Lgals3bp, Ltbp2, Nid1, Psmb10, Psme1, Rtp4, Scube1, Serpina3f, Serpina3g, Sfrp1, Sox4, Sp100, Spon1, Stat1, Tap1, Tapbp, Vcan, Zfhx4
Irf8	909	15	1.65017	51	5.61056	0.0558711	0.0575519	103.008	0.0688	0.0730339	0.0658681	90.1884	<0.0001	0.0275599	0.0317946	115.365	<0.0001	0.0406247	0.0369135	90.8648	0.0003	0.00690858	0.00823004	119.128	0.0006	0.0105378	0.00990328	93.9789	0.1382	1110059E24Rik, 1500009L16Rik, 2510039O18Rik, 2900060B14Rik, Aagab, Abca8b, Abcb1a, Abcb1b, Abcd2, Abcg2, Abhd16a, Acot8, Acsl4, Acsl5, Acvr1b, Acvrl1, Adamdec1, Adamts14, Adamts4, Adar, Adcy2, Adh1, Adh7, Adipoq, Adnp2, Adra1b, Adrb2, Agfg1, Agps, Aida, Aip, Akap7, Akr1b10, Akr1c14, Akr1e1, Akt3, Aldh3a2, Alg9, Alkbh1, Alpk1, Alx4, Ambra1, Amigo2, Ampd3, Angpt2, Angptl1, Ank2, Ankfy1, Ankrd27, Ap…	Adipoq, Arhgdib, Bmp6, C2, Cxcl12, Cyp1b1, Efemp1, Emb, Ghr, H2-T23, Igfbp5, Mgp, Nrp1, Serpina12, Serpina3n	Adh1, C4b, Ccl2, Chrdl1, Cxcl13, Cxcl9, Dapk1, Dram1, Enpp2, Fcer1g, G0s2, Gbp2, Gbp7, Gpm6b, Hapln1, Ifi27l2a, Ifi47, Ifit1, Ifit3, Igtp, Iigp1, Irf7, Isg15, Jak2, Kalrn, Ltbp2, Meis2, Nid1, Notch3, Oasl2, Pdzrn4, Phex, Ppbp, Psmb10, Psme1, Ptgfrn, Ptx3, Rbp1, Rspo2, Rtp4, Scube1, Sec24d, Serpina3f, Serpina3g, Sfrp1, Sod2, Sp100, Spon1, Stat1, Tap1, Tmem100
Fos	701	12	1.71184	2	0.285307	0.0399533	0.0450493	112.755	<0.0001	0.0429647	0.0488866	113.783	<0.0001	0.0285971	0.0368809	128.967	<0.0001	0.0344181	0.0377656	109.726	0.0026	0.0262219	0.0317522	121.09	<0.0001	0.0292032	0.0325118	111.329	0.0046	0610009B22Rik, 1110059E24Rik, 1810026B05Rik, 2310015A10Rik, 2610002M06Rik, 2810006K23Rik, 2900060B14Rik, 4933434E20Rik, 5430405H02Rik, 9530026P05Rik, Abcc4, Abcd1, Abcd2, Abt1, Abtb1, Acbd4, Acot7, Acox1, Acsf2, Acsl1, Actr6, Acvrl1, Adck1, Adra1b, Adrb2, Aff2, Ahr, AI413582, Akap17b, Akap8, Akr1b10, Aldh16a1, Aldh6a1, Alg11, Alg12, Alkbh7, Ammecr1l, Amotl2, Angpt2, Ankrd16, Ankrd54, Ankrd6, Ankz…	Egr1, Fos, Fosb, Gadd45g, Id3, Jun, Junb, Lbh, Sbno2, Socs3, Txnip, Ypel3	Cdkn1c, Cib1
Jund	680	20	2.94118	24	3.52941	0.195763	0.192332	98.2475	0.1029	0.178839	0.186685	104.387	<0.0001	0.161502	0.168013	104.031	0.0314	0.150143	0.150164	100.014	0.9446	0.173662	0.172694	99.4428	0.8788	0.156741	0.150888	96.2655	0.021	1110032A03Rik, 1700017B05Rik, 9930021J03Rik, Aatf, Abcf2, Abhd5, Abt1, Acot2, Actg1, Adamts1, Adipor1, Adnp2, Ado, Adrm1, Ahi1, Akirin1, Akt3, Amd1, Ankrd11, Ankrd40, Anks1, Anxa1, Appbp2, Aptx, Arf4, Arf6, Arid4b, Arid5a, Arid5b, Arih1, Arih2, Arl4a, Arl4c, Arl4d, Asb6, Atf1, Atf3, Atf4, Atg10, Atg16l2, Atg2a, Atg3, Atg7, Atl2, Atp1a1, Atp6v0c, Atp6v0d1, Atp9b, Atxn2l, Azin1, B3gat3, B9d2, Bach1…	Atf3, Cdkn1a, Egr1, Eif1, Fos, Fosb, Gadd45g, Hspa5, Itm2a, Itm2b, Jun, Junb, Jund, Myl6, Oaz1, Pnrc1, Ppp1r15a, Smad7, Wnt4, Ypel3	Actg1, Arl4d, Bach1, Btg1, Csrp2, Dnajb4, Eif4a1, Fscn1, Fth1, Gabarapl1, Gas5, Hk2, Malat1, Marcksl1, Pabpc1, Pim1, Ptma, Rps27, Rps29, Slc38a2, Sox9, Tes, Vegfa, Vim
Relb	592	2	0.337838	10	1.68919	0.00925047	0.00911151	98.4978	0.9913	0.0140749	0.0115584	82.1212	<0.0001	0.00666244	0.00674622	101.258	0.7422	0.00981978	0.00853435	86.9098	0.0457	0.00334245	0.00361929	108.282	0.0019	0.00447908	0.00439623	98.1503	0.158	0610010K14Rik, 4930523C07Rik, 5430419D17Rik, Aagab, Abca1, Abcb1a, Abr, Acsl1, Adamts14, Adamts4, Adap2, Aen, Ahcyl2, Ahdc1, Akirin2, Akr1b10, Alad, Alg3, Alkbh6, Angpt2, Ankrd10, Ankrd6, Anxa11, Ap3m2, Apobr, Arap1, Arhgap6, Arhgef10, Arhgef2, Arid5a, Arrb2, Atg10, Atg16l1, Atg16l2, Atg2b, Atm, Atp10a, Atp2c1, Atp8b2, Atxn1, B3galnt1, B4galt4, Bag6, Bahcc1, Batf, BC003965, Bcar1, Bcl2l1, Bcl3, B…	5430419D17Rik, Slc29a1	Ccl2, Cxcl13, Cxcl9, Dapk1, Enpp2, Jak2, Ltbp2, Mex3a, Ptx3, Tfpi
Irf1	534	18	3.37079	24	4.49438	0.0905256	0.0956268	105.635	0.0016	0.0966802	0.101439	104.922	0.0006	0.0491791	0.0601591	122.326	<0.0001	0.0575212	0.0587317	102.105	0.2142	0.0381541	0.0413982	108.503	0.0061	0.0365736	0.0400677	109.554	0.0275	1810055G02Rik, 2210016L21Rik, 2410002F23Rik, 3830406C13Rik, 4632427E13Rik, 8030462N17Rik, Abca5, Abcb8, Abcd3, Abcf2, Abr, Acad8, Acan, Acbd5, Acot2, Acp2, Acp6, Adam10, Adck1, Adcy6, Ado, Agap3, AI413582, Akirin1, Akt2, Aldh16a1, Aldh1a3, Alg14, Alkbh8, Als2cl, Ankrd13b, Ano1, Ap1g1, Aph1a, Arfip2, Arl4d, Armcx2, Arnt, Arsk, Asb6, Asb8, Atf6b, Atg2a, Atg4a, Atp13a2, Atp1b3, Atp6v1c1, Atpaf2, Aut…	Bmp6, C2, Cebpd, Ecm1, Egr1, Fosb, Gadd45g, Ghr, H2-T23, Igfbp5, Junb, Jund, Pnrc1, Sbno2, Smad7, Socs2, Socs3, Txnip	Adh1, Cdkn1c, Cxcl9, Ddx3x, Egr3, Gpm6b, Ifi47, Ifit1, Ifit3, Igtp, Iigp1, Irf7, Isg15, Marcksl1, Meis2, Mex3a, Oasl2, Psmb10, Ptx3, Rspo2, Rtp4, Slc38a2, Sp100, Stat1
Cebpa	396	30	7.57576	0	0	0.147403	0.150854	102.342	0.0263	0.156246	0.149453	95.6526	<0.0001	0.0779828	0.0890064	114.136	<0.0001	0.0911529	0.0894446	98.1259	0.2099	0.0271007	0.0289357	106.771	0.4315	0.0239506	0.0288955	120.646	<0.0001	1500009L16Rik, Abcd2, Abhd12, Abhd5, Abi3bp, Acaca, Adam19, Adamts2, Adamtsl3, Adcy2, Adh1, Adipoq, Adipor2, Adra1b, Adrb2, Afap1l2, Agt, Ak3, Aldh1a2, Amy1, Angpt1, Ank2, Anxa1, Anxa6, Apbb1ip, Apbb2, Apoe, Arhgap24, Arhgap6, Arhgdib, Atoh8, Atp6v0a1, Atp6v1b2, Atxn7l1, B3galnt1, B3gnt2, B4galt4, Basp1, Bcl2, Bmp4, Bmp5, Bmp6, Bmper, Btg2, C1ra, C2, C3, C6, Cacna1d, Camk2n1, Camp, Cast, Cav2, Cc…	Adipoq, Apoe, Arhgdib, Bmp6, C2, C6, Cd302, Col5a3, Col8a1, Cxcl12, Cxcl14, Ecm1, Efemp1, Emb, Epdr1, Gdpd2, Ghr, H2-D1, Hp, Igfbp5, Itga1, Kng1, Lrg1, Nrp1, Pam, Plxdc2, Rspo3, Serpina12, Serping1, Tmsb4x	-
Cebpb	313	8	2.55591	15	4.79233	0.13837	0.133998	96.8399	0.0166	0.125824	0.132145	105.024	<0.0001	0.103815	0.105587	101.707	0.3567	0.0960907	0.0971893	101.143	0.3055	0.10727	0.102725	95.7633	0.0072	0.0991644	0.0953006	96.1036	0.0412	1810013L24Rik, 4930523C07Rik, Abcb1b, Abhd5, Adm, Adrb2, Aff1, Ahctf1, Ahnak, Akna, Ang, Ankrd11, Anxa1, Anxa2, Arf6, Arhgap17, Arid5b, Arl5b, Arrdc3, Atad2, Atf3, Atf4, Atl2, Azin1, B3gnt2, B9d2, Bag3, Baiap2, Baz1a, Bcl6, Bcor, Bhlhe40, Btg1, Bzw2, Calm2, Car13, Cbx4, Ccng2, Ccni, Ccnyl1, Cdk17, Cdkn1a, Cebpb, Cenpl, Chd1, Chd7, Clic4, Clk3, Clu, Cnksr3, Coq10b, Creb5, Cry2, Csnk1a1, Csrp2, Cxc…	Atf3, Cdkn1a, Eif1, Fosb, Hspa5, Junb, Oaz1, Smad7	Btg1, Csrp2, Dnajb4, Eef1a1, Eif4a1, Ivns1abp, Mid1, Pim1, Ptma, Ptx3, Rpl34, Slc38a2, Thbs1, Vegfa, Vim
Egr1	307	21	6.84039	18	5.86319	0.154487	0.1541	99.75	0.3874	0.147542	0.151919	102.967	0.0071	0.101719	0.109798	107.943	<0.0001	0.0986945	0.100161	101.486	0.1772	0.0785243	0.0769572	98.0043	0.487	0.0674193	0.0757865	112.411	<0.0001	9930021J03Rik, A530013C23Rik, Acsl1, Adamts1, Ahcyl2, Ahdc1, Ahnak, Akt3, Amy1, Ankrd11, Apbb2, Aplp2, Apoe, App, Ar, Arid1a, Arid5a, Atf2, Atf3, Atp13a3, Atp2a2, Atxn7l3, Bahcc1, Baiap2, Baz1b, Baz2a, Baz2b, BC005537, Bcar1, Bcl2l11, Bcl3, Bcl9l, Bcorl1, Bicc1, Bmp4, Bmp6, Brd2, Brd4, Camk2n1, Cant1, Caprin2, Cast, Cbx4, Ccnl1, Cd47, Cdh11, Cebpa, Cebpb, Chd3, Chd4, Chd6, Cish, Cited2, Clk4, Clu…	Aplp2, Apoe, Atf3, Bmp6, Col8a1, Cyp1b1, Egr1, Fosb, Id3, Igfbp5, Itga1, Jun, Junb, Jund, Nrp1, Nudt4, Olfml2a, Plxdc2, Pnrc1, Smad7, Socs3	Ddx3x, Ebf1, Egr3, Fscn1, Igfbp4, Malat1, Mex3a, Mid1, Nfib, Pabpc1, Pappa, Ptma, Pum1, Rbms3, Slc6a6, Sox4, Vegfa, Zfhx4
Nfkb1	285	2	0.701754	16	5.61404	0.0568638	0.0552973	97.2451	0.2733	0.0536743	0.0531168	98.9612	0.8499	0.0317161	0.0328587	103.603	0.1945	0.0308247	0.0291001	94.4053	0.29	0.0241285	0.02229	92.3805	0.0393	0.0209339	0.0209495	100.075	0.6959	Abtb2, Actn1, Adamts4, Aebp2, Agrn, Ahnak, Akna, Ankrd17, Apbb2, Appl1, Arhgap17, Arhgap23, Arhgef2, Arih1, Arl4a, Arl5b, Arrb1, Atf6, Atp11c, Atp13a3, Atp2b4, B3gnt2, Bahcc1, Baiap2, Baz1a, Bcl3, Bcl6, Bcor, Birc3, Bmp2, Cachd1, Cacna1c, Casp4, Cbx4, Ccl2, Ccl7, Ccng2, Cd83, Cdc14a, Cdk17, Cenpl, Chd4, Clic4, Clip1, Col27a1, Cpeb4, Cpxm1, Csf1, Csrnp1, Cx3cl1, Cxcl1, Cxcl10, Cxcl2, Cxcl9, D16Ert…	Ier5, Sema7a	Ccl2, Cpxm1, Cxcl9, Dclk1, Egr3, Frmd4a, Fscn1, Irx3, Jak2, Ltbp2, Marcksl1, Mid1, Pappa, Ptx3, Tapbp, Vegfa
Fosl1	269	3	1.11524	9	3.34572	0.0179425	0.0175436	97.7767	0.4791	0.0146054	0.0159116	108.943	0.004	0.0133933	0.0129752	96.8778	0.4011	0.0109687	0.0107327	97.8483	0.2016	0.0134725	0.0125524	93.1707	0.083	0.0110039	0.00824432	74.9216	<0.0001	1700017B05Rik, 5430416N02Rik, 9530026P05Rik, Abcb1a, Abhd2, Abr, Abtb2, Acsl3, Adamts15, Adrb2, Ak5, Akna, Aldh1a3, Ankrd13b, Anxa1, Anxa2, Apobr, Apold1, Arc, Arhgap26, Arl4c, Arl4d, Arrdc3, Asb6, Atp10a, Atp2b4, Avpi1, Bach1, Bag2, Bag3, Bahd1, Baz1a, Bcl2l13, Bmp8a, Boc, Ccdc86, Cd109, Cd44, Cdc42ep2, Cdk17, Cdkn1a, Cdr2, Ch25h, Clcf1, Cog3, Cpeb1, Cpeb2, Creb5, Csrnp1, Csrp2, Cxcl1, Cxcl16, C…	Cdkn1a, Efemp1, Ier5	Arl4d, Bach1, Csrp2, Gabarapl1, Hk2, Jak2, Ston2, Tes, Vim
Bcl3	254	2	0.787402	6	2.3622	0.00589813	0.0057293	97.1376	0.4692	0.00964879	0.00817633	84.7394	<0.0001	0.00307238	0.00288538	93.9135	0.5411	0.00492813	0.00422848	85.8028	0.0044	0.0011515	0.00126594	109.938	0.0451	0.00155207	0.00136019	87.6371	0.7012	9530082P21Rik, Aaas, Acvrl1, Adck1, Adcy6, Akna, Angptl1, Ank2, Arap2, Arhgap6, Arhgdib, Armcx4, Arrb1, Arrb2, Art3, B4galt4, Bahcc1, Bahd1, Bcl2l1, Bcl3, Bcor, Birc2, Birc3, C1qtnf7, C2cd2, Car1, Cbx8, Ccdc102a, Ccdc61, Ccdc73, Ccl2, Ccl7, Cd82, Cd83, Cdc42ep2, Cdc42ep4, Cdkn2aipnl, Chfr, Chst15, Cnst, Crispld1, Ctif, Cx3cl1, Cxcl10, Cxcl16, Cxcl2, Cxcl5, Cybb, Cytl1, Dapk1, Dapp1, Ddr1, Ddx20, …	Arhgdib, Sbno2	Ccl2, Dapk1, Enpp2, Ltbp2, Sp100, Tfpi
Sox4	223	0	0	60	26.9058	0.0541655	0.044052	81.3286	<0.0001	0.0501348	0.0394857	78.759	<0.0001	0.051342	0.0416094	81.0435	<0.0001	0.0455725	0.0372031	81.6349	<0.0001	0.0377795	0.0290483	76.8891	<0.0001	0.0299051	0.0302535	101.165	0.9718	2700081O15Rik, Abcc9, Adam19, Adamts4, Adamts9, Add1, Agrn, Amotl1, Ank2, Aoc3, Apbb2, Arhgap28, Arhgef2, Atoh8, Atrnl1, Bahcc1, Basp1, Baz1b, Brd3, Camk2g, Ccdc102a, Ccng2, Cdc42ep1, Cdkn1c, Clasp1, Cmtm7, Cnn3, Cnot6, Cp, Cpxm1, Csnk1e, Ctdsp1, Ctnnbip1, Dapk1, Dbn1, Dclk1, Ddx39b, Dlg3, Dlgap4, Dnajc24, Dnmt3a, Dock4, Dpysl3, Dync1h1, Dync1i2, Dzip1, Ebf1, Efnb1, Egr3, Enc1, Etv6, Evl, Ezh2, F…	-	Abcc9, Adamts9, Basp1, Cdkn1c, Cmtm7, Cnn3, Cp, Cpxm1, Ctnnbip1, Dapk1, Dclk1, Dpysl3, Dync1i2, Ebf1, Egr3, Evl, Fbn2, Flna, Frmd4a, Fscn1, Fstl1, Igf1, Ldhb, Limch1, Malat1, Marcksl1, Mdk, Meis2, Mex3a, Mfap2, Mylk, Nfib, Notch3, Npnt, Pi15, Podxl2, Ppbp, Prdx2, Ptma, Rbms3, Rbp1, Rnase4, S1pr1, Scd2, Sfrp1, Sfrp2, Sox4, Sox9, Spon1, St3gal1, St8sia2, Stmn1, Stox2, Tfpi, Tmsb10, Ttyh3, Tuba1a, T…
Cebpd	199	30	15.0754	18	9.04523	0.179083	0.186317	104.039	<0.0001	0.181163	0.185392	102.334	0.0004	0.103013	0.121792	118.23	<0.0001	0.115017	0.119549	103.94	0.0102	0.0664672	0.0741275	111.525	<0.0001	0.0608604	0.0702226	115.383	<0.0001	Abhd12, Abi3bp, Acadl, Adipoq, Adrb2, Agt, Aldh1a2, Aldh3b1, Aldoa, Angpt1, Angptl1, Anxa1, Arf4, Arhgap6, Arid5a, Arid5b, Asb4, Atg10, B3galnt1, B3gnt2, B4galt4, Bmyc, Btg1, C1qtnf7, C2, C6, Calm1, Cbfa2t3, Cbwd1, Ccdc113, Cd302, Cdc42ep5, Cebpa, Cebpb, Cebpd, Chrdl1, Cited2, Cldn10, Clu, Cnnm1, Col8a1, Ctsk, Ctsz, Cxcl1, Cxcl12, Cxcl14, Cyyr1, Ddit3, Dlg5, Dusp1, Ebf1, Eepd1, Egfr, Egr2, Eif1, …	Adipoq, C2, C6, Cd302, Cebpd, Col8a1, Cxcl12, Cxcl14, Eif1, Epdr1, Fosb, Gadd45g, Ghr, Gpx3, H2-D1, Id3, Igfbp5, Jun, Junb, Jund, Kng1, Mmp13, Oaz1, Plxdc2, Rspo3, Sept4, Serpina12, Socs2, Socs3, Tmsb4x	Abi3bp, Agt, Btg1, Chrdl1, Ebf1, Fst, Fstl1, G0s2, Gpm6b, Hp, Irx3, Lpl, Pappa, Ptx3, Rspo2, Sfrp2, Sod2, Tmem100
Ets2	185	2	1.08108	6	3.24324	0.00638129	0.00587049	91.9953	0.1116	0.0053099	0.00492924	92.8311	0.0423	0.00412099	0.00367089	89.0777	0.1088	0.0035906	0.00319435	88.9642	0.0109	0.00199527	0.00203845	102.164	0.3027	0.00235704	0.00181173	76.8646	0.0008	2610002M06Rik, Abat, Ada, Adamts4, Adck1, Afap1l2, Aff1, Amigo2, Arhgap28, Arhgdib, Arhgef2, Arhgef7, Arid5b, Arrb2, Atoh8, Atp11c, Bcar1, Bcl3, Bzw2, C2cd2l, Cacna1d, Carhsp1, Ccdc9, Cdk17, Cdk19, Cdk8, Chd7, Cnksr3, Coro1a, Coro2b, Crem, Crtc2, Cttnbp2nl, Cx3cl1, Cxcl2, Cxcl5, Cygb, Cyyr1, Dcun1d4, Dgkz, Dhx8, Dock10, Dusp5, E130308A19Rik, Edar, Eng, Ephb3, Ets2, Etv5, Eya2, Fas, Fblim1, Fbrsl1…	Arhgdib, Lrg1	Frmd4a, Jak2, Kalrn, Myl9, Slc6a6, Vegfa
Tgif1	164	0	0	3	1.82927	0.0143366	0.0137221	95.7134	0.2754	0.0110127	0.0121973	110.757	0.0004	0.0100282	0.00974282	97.1538	0.2725	0.0084056	0.0085049	101.181	0.6465	0.00979469	0.00857746	87.5725	0.0012	0.00842635	0.00742724	88.1431	0.0081	2510039O18Rik, Abce1, Acsl4, Adarb1, Ahctf1, Akt3, Appbp2, Arhgef2, Arl4c, Atl2, Atxn1, Baz2b, Bmper, Braf, Brd2, Btg1, Cacna1c, Camta1, Casc3, Ccdc86, Cebpb, Chd7, Clk4, Cnnm4, Creb5, Crem, Csnk1d, Ctu2, Cyld, Dnajc27, Dok1, Dusp5, Dusp8, Eif5, Ell, Elovl5, Elovl6, Emd, Ep300, Etf1, Fahd2a, Fam117a, Fbrs, Fbxo3, Fbxo34, Fli1, Fosl2, Gem, Gnao1, Gtf2f1, Heca, Hic1, Homer1, Iffo2, Ing1, Ing2, Inhb…	-	Btg1, Sox9, Vegfa
Kdm5a	145	0	0	2	1.37931	0.00864073	0.00876673	101.458	0.44	0.00794274	0.00839074	105.64	0.4413	0.00758967	0.00758317	99.9142	0.5856	0.00718553	0.00726285	101.076	0.9154	0.00642025	0.00589016	91.7435	0.3538	0.00627775	0.00643976	102.581	0.8393	Abl2, Acp2, Akap8, Araf, Arfgef1, Arid2, Arid4b, Armcx4, Atp8b2, Baz2b, Bptf, Btrc, Caprin1, Cdc42bpa, Cdk16, Celf1, Chd2, Chd3, Cnot1, Cnpy4, Col4a3bp, Cpsf7, Crk, Csde1, Cul3, Dhx15, Dido1, Dlg1, Dnmt3a, Eif4g1, Enox1, Ep300, Epc1, Fbxo42, Fzr1, Gnl3l, Gopc, Gpr137b, Gtf2ird1, Gtf3c2, Gxylt1, Hmgb3, Hsf1, Igf1r, Ilf3, Itsn2, Jup, Kdm1a, Kdm2a, Kdm3a, Kdm5a, Kdm5b, Kdm6a, Kirrel, Klf9, Lars2, Le…	-	Matr3, Stox2
Mafk	130	2	1.53846	8	6.15385	0.060356	0.0577277	95.6454	0.1697	0.0458691	0.0520468	113.468	<0.0001	0.0413189	0.0417584	101.064	0.8957	0.0308088	0.0321011	104.195	0.5955	0.0472491	0.0440602	93.2508	0.0731	0.0392431	0.0327106	83.3537	0.0004	Abl2, Abtb2, Acsl3, Adamts1, Arl4a, Arl4c, Asxl1, Atf3, Atl2, Azin1, Bach1, Bag3, Baiap2, Baz1a, Bhlhe41, Boc, Ccnyl1, Cdkn1a, Cebpb, Cnksr3, Cnnm4, Cpeb2, Csrnp1, Dnajb1, Dnajb4, Dnajb9, Dot1l, Dyrk1a, Eif1a, Eif4e, Eif5, Elf1, Ell, Emp1, Errfi1, Ezr, Fam129b, Fbxo30, Fosl1, Fosl2, Fstl3, Fzd8, Gadd45a, Gadd45b, Gls, Gna13, Has1, Hivep2, Hk2, Hmox1, Hsp90aa1, Ifrd1, Il6, Irx3, Kdm3a, Kdm6b, Klf4…	Atf3, Cdkn1a	Bach1, Dnajb4, Hk2, Irx3, Pim1, Ston2, Vegfa, Vim
Irf9	120	0	0	11	9.16667	0.00215709	0.00264503	122.621	0.2184	0.00522196	0.0022306	42.7158	<0.0001	0.00235656	0.00291939	123.884	0.002	0.00503719	0.00282828	56.148	<0.0001	0.000886345	0.00121177	136.715	0.0016	0.00179686	0.00124286	69.1684	0.0127	Agtrap, Aldh6a1, Alms1, Arap2, Arhgap15, Atg13, Atg14, Atoh8, Atp10a, AW011738, Axl, C1galt1c1, C1qtnf7, Capn5, Casp9, Ccdc68, Ccdc77, Chic1, Cln8, Cpeb1, Cxcl9, Cyyr1, D3Ertd751e, Ddx59, Ddx60, Dedd, Dgcr8, Dlx6os1, E130311K13Rik, Efcab1, Eif2ak2, Ephb3, Fam117a, Fam13b, Fas, Fbxl4, Fgd4, Ganc, Gbp3, Gbp7, Gramd4, Gtf2e1, Hist4h4, Ifi203, Ifi44, Ifi47, Ifit1, Ifit2, Ifit3, Igtp, Il17rd, Intu, Iq…	-	Cxcl9, Gbp7, Ifi47, Ifit1, Ifit3, Igtp, Irf7, Isg15, Oasl2, Rtp4, Stat1
Irf7	115	2	1.73913	29	25.2174	0.0237197	0.0234166	98.7218	0.0972	0.0352113	0.0261303	74.21	<0.0001	0.0159749	0.0188192	117.805	<0.0001	0.0260877	0.0188144	72.1197	<0.0001	0.00677707	0.00884707	130.544	<0.0001	0.00898431	0.00788613	87.7767	0.3559	1500009L16Rik, Adamdec1, Adamts14, Adar, Apbb1ip, Apod, Axl, Bst2, C4b, Casp12, Ccdc102a, Cd74, Cdc42ep2, Cfb, Cmpk2, Cmtm6, Coro1a, Cxcl10, Cxcl13, Cxcl16, Cxcl5, Cxcl9, Cybb, Ddx58, Ddx60, Dhcr24, Dhx58, Dram1, Dtx3l, Ecscr, Efemp1, Enpp2, Epsti1, Fgl2, Fndc1, Gas7, Gbp2, Gbp3, Gbp4, Gbp5, Gbp6, Gbp7, Glipr2, Gm4951, Gnptab, Gpr176, Gpr18, Gsdmd, H2-T22, H2-T23, Herc6, Hsd11b1, Ifi203, Ifi27l2a…	Efemp1, H2-T23	C4b, Cxcl13, Cxcl9, Dram1, Enpp2, Gbp2, Gbp7, Ifi27l2a, Ifi47, Ifit1, Ifit3, Ifitm3, Igtp, Iigp1, Irf7, Isg15, Lgals3bp, Ltbp2, Pdzrn4, Plac8, Psmb10, Psme1, Rtp4, Scube1, Sfrp1, Sp100, Stat1, Tap1, Tapbp
Ebf1	108	7	6.48148	9	8.33333	0.108575	0.106287	97.8928	0.0281	0.107683	0.106987	99.3539	0.4155	0.069986	0.0709206	101.335	0.1157	0.0700844	0.0699317	99.7821	0.9952	0.0476347	0.0441048	92.5896	0.0048	0.0419131	0.0503355	120.095	<0.0001	1700025G04Rik, 2700081O15Rik, Actn1, Ahnak, App, Arid1a, Auts2, BC005537, Bmp4, Bmp5, Brd3, Cbx6, Cdc42ep1, Chd3, Cited2, Col27a1, Crim1, Ctdsp2, Ctnnd1, Ddx5, Dhrs3, Dleu2, Dst, Ebf1, Ebf2, Ebf3, Elk3, Emp2, Epas1, Fermt2, Fmo1, Foxp1, Frmd4a, Fzd5, Gnb1, Gpr88, Hes1, Hoxa10, Hoxa7, Hoxc6, Igfbp5, Ino80d, Jag1, Kitl, Klf3, Klf9, Lama4, Lmo2, Lmo4, Lrp1, Maf, Malat1, Meis2, Mllt10, Mxi1, Myh9, Nf…	Igfbp5, Nrp1, Nudt4, Socs2, Socs3, Tmsb4x, Txnip	Ebf1, Frmd4a, Malat1, Meis2, Nfib, Pappa, Rbms3, Sox4, Zfhx4
Rel	105	2	1.90476	7	6.66667	0.0567813	0.0543601	95.7359	0.1387	0.0483858	0.0512489	105.917	0.0362	0.0371847	0.0374762	100.784	0.8805	0.0323003	0.0313232	96.9751	0.4238	0.0367347	0.034542	94.0309	0.0578	0.0308192	0.0256983	83.3841	<0.0001	Adamts4, Anxa1, Arl13b, Arl5b, Arrdc3, Atf6, Atp2b4, B3gnt2, Baz1a, Bend3, Bmp2, Casp4, Ccl2, Ccl7, Ccnl1, Cd93, Cdk17, Cdkn1a, Cish, Coq10b, Csrnp1, Csrp2, Cxcl1, Cxcl10, Cxcl2, Dnaja1, Dusp5, Edar, Egr3, Errfi1, Ets1, Gabpb1, Gadd45b, Gem, Hivep1, Hivep2, Ier5, Il6, Inhba, Irx3, Itga5, Jak2, Kdm6b, Lif, Lmna, Maff, Map2k3, Map3k8, Mapk6, Mcc, Mettl6, Myo1e, Neat1, Nfatc1, Nfkb1, Nfkb2, Nfkbia, …	Cdkn1a, Ier5	Ccl2, Csrp2, Egr3, Irx3, Jak2, Vegfa, Vim
Bach1	96	0	0	4	4.16667	0.035919	0.0339844	94.6139	0.082	0.0286637	0.0300991	105.008	0.0243	0.0260049	0.024937	95.8936	0.2616	0.020282	0.0196652	96.9591	0.4981	0.0283939	0.025051	88.2268	0.0011	0.0225985	0.01808	80.0054	<0.0001	Acsl3, Aff1, Ahnak, Anxa1, Arid5b, Atp2b4, Bach1, Btg3, Cd44, Cpeb2, Creb5, Csrnp1, D16Ertd472e, Dot1l, Dusp5, Eif4e, Eif5, Ern1, Ets1, Ets2, Fbxo30, Fbxo32, Fbxo34, Fem1b, Fosl1, Fosl2, Gadd45a, Gem, Gna13, Hk2, Hmox1, Ifrd1, Il6, Ipo5, Itga5, Kdm6b, Klf6, Klhl21, Lgals3, Lif, Lmbr1l, Lmna, Maff, Mafg, Mafk, Map2k3, Map3k6, Mapk6, Mex3b, Mical2, Midn, Mknk2, Mpp5, Myo1e, Ndrg1, Nfatc2, Nfkb1, Nr…	-	Bach1, Hk2, Tes, Vim
Nfkb2	83	1	1.20482	13	15.6627	0.0281854	0.027847	98.7995	0.811	0.0317647	0.0285193	89.783	0.014	0.0144886	0.014872	102.647	0.5989	0.0169761	0.0140346	82.673	0.0002	0.00900042	0.00881478	97.9375	0.6307	0.00889943	0.00781979	87.8684	0.0121	Adamts4, Arid5a, Arl5b, Atp13a3, Atp2b4, Bahcc1, Birc3, Casp4, Ccl2, Clic4, Cpeb4, Csrnp1, Cx3cl1, Cxcl10, Cxcl16, Cxcl9, Cybb, Dapk1, Dclk1, Egr3, Enpp2, Epas1, Ets2, Exoc2, Fam110b, Fbrsl1, Fscn1, Gas7, Gbp5, Gem, Gnao1, Hivep2, Icam1, Ier5, Igf2, Ikbkb, Ints6, Irf8, Jak2, Kdm6b, Mapkapk2, Mid1, Nampt, Nfkb1, Nfkb2, Nfkbia, Nfkbiz, Ngf, Notch1, Nr4a3, Nr6a1, Osmr, Pcgf5, Peli1, Pim1, Prkab2, Pt…	Ier5	Ccl2, Cxcl9, Dapk1, Dclk1, Egr3, Enpp2, Fscn1, Jak2, Mid1, Pim1, Ptgfrn, Ptx3, Serpina3f
Irx3	82	7	8.53659	13	15.8537	0.122931	0.116689	94.9225	0.0002	0.102561	0.10653	103.87	0.0077	0.0905158	0.0906233	100.119	0.8177	0.0760373	0.0757594	99.6345	0.7262	0.0698338	0.0630173	90.239	<0.0001	0.0521646	0.0507459	97.2803	0.212	Acsl3, Akap12, Aldh1a2, Bmp2, Btg1, Ccnyl1, Cdkn1a, Col27a1, Col8a1, Cpeb2, Csrp2, Ddx5, Dusp5, Efnb2, Egr3, Eif1, Errfi1, Fam102b, Fbxo32, Gdf15, Gem, Hivep2, Hspa5, Id4, Ier5, Igfbp4, Irx3, Irx5, Islr, Ivns1abp, Lmo4, Mafb, Maff, Mapk6, Mapkapk2, Marcksl1, Mdk, Med13, Mex3b, Mitf, Myc, Nav2, Ndrg1, Nedd9, Nhs, Nr4a1, Nudt4, Pappa, Peli1, Pim3, Rdh10, Rel, Rgs2, Rnf19b, Rspo3, Samd4, Sdc1, Serta…	Cdkn1a, Col8a1, Eif1, Hspa5, Ier5, Nudt4, Rspo3	Btg1, Csrp2, Egr3, Igfbp4, Irx3, Islr, Ivns1abp, Marcksl1, Mdk, Pappa, Slc38a2, Vegfa, Vim
Hivep1	76	0	0	4	5.26316	0.00522307	0.00441653	84.5582	0.2338	0.0081202	0.00602481	74.1954	0.0001	0.00273163	0.00256158	93.7748	0.3106	0.0046115	0.00348038	75.4719	0.0301	0.00115875	0.00129138	111.446	0.3163	0.00148317	0.00104742	70.6199	0.2888	Adamtsl3, Adora2a, Adra2c, Anpep, Aph1c, Atg16l2, Atp2b4, Atxn1l, Casp4, Ccl2, Ccl25, Ccl7, Cd83, Cdc14a, Cish, Cldn12, Cx3cl1, Cxcl10, Cxcl5, Ddr1, Dnajc16, Edar, Elovl6, Entpd2, Etv6, Extl2, Fat4, Fbxl22, Fkbp5, Gas7, Gbp5, Gpn2, Gtpbp3, Hivep1, Igf2bp2, Il23a, Jak2, Kbtbd2, Klhl29, Lrp12, Map3k12, Map3k8, Mr1, Nfkbie, Nog, Osmr, Pdzrn4, Plcg2, Plekho2, Rab8b, Relb, Rgs16, Ric8b, Rictor, Rnd1, …	-	Ccl2, Jak2, Pdzrn4, Serpina3f
Irf2	75	1	1.33333	14	18.6667	0.00747666	0.00752861	100.695	0.3083	0.0147336	0.00892181	60.554	<0.0001	0.00513837	0.00624771	121.589	<0.0001	0.0113126	0.00734544	64.9317	<0.0001	0.00172804	0.00273493	158.268	0.0081	0.00340668	0.00308718	90.6212	0.3534	Aifm2, Apobec3, Apol6, AW011738, Casp12, Clec2d, Clic5, Cmpk2, Col23a1, Coro1a, Cxcl10, Cxcl9, Dclk2, Ddx58, Dhx58, Dtx3l, Epsti1, Fxyd6, Gbp2, Gbp3, Gbp4, Gbp5, Gbp6, Gbp7, Gm4951, Herc6, Hnmt, Ifi203, Ifi204, Ifi44, Ifi47, Ifih1, Ifit1, Ifit3, Igtp, Iigp1, Intu, Irf2, Irf7, Irf8, Irgm1, Irgm2, Isg15, Kctd18, Mndal, Mocos, Mospd2, Nudt13, Oasl1, Parp14, Parp9, Psmb10, Rhobtb1, Rsad2, Rtp4, Rundc…	Txnip	Cxcl9, Gbp2, Gbp7, Ifi47, Ifit1, Ifit3, Igtp, Iigp1, Irf7, Isg15, Psmb10, Rtp4, Sp100, Stat1
Hivep2	68	1	1.47059	4	5.88235	0.0483104	0.0467049	96.6769	0.1837	0.0508313	0.0478166	94.0693	0.0107	0.0205223	0.0223709	109.008	0.0139	0.0229517	0.0224408	97.7739	0.9184	0.016065	0.0152805	95.1168	0.2896	0.0131715	0.0135036	102.521	0.5765	Adamts4, Ahdc1, Ahnak, Atp2b4, Casp4, Cd74, Chsy3, Clic4, Cpeb4, Crtc2, Cxcl1, Cxcl10, Cxcl2, Dusp5, Egr3, Erbb2, Esm1, Ets1, Fabp4, Foxp1, Gdf15, Grem1, Hivep2, Il1r1, Il23a, Il6, Ino80d, Itga5, Lif, Ltbp2, Maff, Mcc, Mtm1, Neat1, Nfkb2, Nfkbiz, Notch1, Osmr, Parp8, Pcgf5, Pde4b, Pou2f2, Ptx3, Rab8b, Rel, Rffl, Runx1, Sema4a, Sema7a, Sik2, Slc39a14, Smoc1, Sncaip, Stat5a, Steap4, Stx11, Tfpi2, T…	Sema7a	Egr3, Ltbp2, Ptx3, Vegfa
Foxp2	60	0	0	3	5	0.00184774	0.00188459	101.994	0.9311	0.00272767	0.00269993	98.9831	0.6387	0.00157368	0.00103722	65.9104	0.0017	0.00199371	0.00196554	98.5874	0.6846	0.00101494	0.000911492	89.8073	0.1494	0.000975366	0.000792208	81.2216	0.2868	Acot7, Acss3, Arhgap12, Arhgef7, Capn1, Cbln1, Cbx7, Cdkn1c, Cnnm3, Cnrip1, Colec11, Cpeb1, Crebl2, Ctdp1, Deptor, Dtnb, Dusp4, Dusp6, Exoc2, Eya1, Fbxl19, Fkbp5, Foxo4, Foxp2, Golph3l, Igfbp3, Ikzf2, Intu, Kctd15, Lpar4, Lpin2, Mbd5, Mdga1, Mpped2, Msc, Msl2, Paip2b, Pcdh9, Pdzrn4, Per1, Per3, Prelp, Prr12, Ptpn21, Ptprj, Purg, Rffl, Runx1t1, Sfrp2, Shmt2, Slc12a6, Sned1, Tbx18, Tnn, Ubash3b, Us…	-	Cdkn1c, Pdzrn4, Sfrp2
Myc	56	5	8.92857	5	8.92857	0.125082	0.122271	97.7524	0.3557	0.105741	0.118731	112.285	<0.0001	0.0772935	0.0849243	109.872	0.009	0.0674444	0.0706705	104.783	0.1304	0.0811416	0.0784434	96.6747	0.3366	0.0712943	0.0682598	95.7438	0.2252	Adamts1, Anxa1, Arl4a, Atf3, Cbx4, Cdkn1a, Cebpb, Csrnp2, Ddit3, Dnajb4, Eif5, Emp1, Etv5, Fosb, Fosl2, Gadd45b, Gem, Herpud1, Hk2, Hmox1, Hspa5, Ifrd1, Junb, Kdm6b, Klf9, Lmna, Lonrf3, Lpin1, Maff, Mafk, Myc, Nedd9, Nfil3, Nog, Nr1d1, Per1, Pim1, Plekhh3, Rela, Samd4, Sertad2, Slc38a2, Slc7a1, Slco2a1, Spred2, Stat3, Tgif1, Tnfrsf12a, Tob2, Trib1, Ubc, Vasn, Vegfa, Zfand5, Zfp36, Zswim6	Atf3, Cdkn1a, Fosb, Hspa5, Junb	Dnajb4, Hk2, Pim1, Slc38a2, Vegfa
Stat5a	53	8	15.0943	5	9.43396	0.111483	0.11561	103.702	0.0343	0.128379	0.12372	96.3709	0.0045	0.0385544	0.0508511	131.894	<0.0001	0.0586256	0.0587368	100.19	0.707	0.00687737	0.00939591	136.621	<0.0001	0.00784556	0.0105936	135.027	<0.0001	Adamtsl3, Adipoq, Adrb2, Ager, Agt, Arhgap6, Bmp4, C2, C6, Cpeb3, Cxcl5, Dbp, Dbr1, Dnajc16, Efemp1, Epas1, Esm1, Gdpd2, Grem1, H2-Q10, Hp, Ifi47, Igf2bp2, Igfbp5, Il15, Il1rn, Irf8, Kitl, Lcp2, Ltbp2, Man1a, Map3k14, Mxi1, Nid1, Nrcam, Pcgf5, Phactr1, Podn, Pros1, Rffl, Serpina3c, Serpina3n, Serping1, Sfrp4, Slc5a6, Smoc1, St5, Stat5a, Stat5b, Steap4, Sulf1, Twist2, Wdr86	Adipoq, C2, C6, Efemp1, Gdpd2, Igfbp5, Serpina3n, Serping1	Agt, Hp, Ifi47, Ltbp2, Nid1
Pbx1	52	2	3.84615	1	1.92308	0.00578996	0.00752987	130.05	<0.0001	0.0103047	0.0153146	148.618	<0.0001	0.00273714	0.00355382	129.837	0.0186	0.00543135	0.00880828	162.175	<0.0001	0.00129053	0.00173652	134.559	<0.0001	0.00211881	0.00307521	145.139	<0.0001	Acss3, Angpt2, Ankzf1, Asb7, Atg9a, Bcas3, Cbx8, Cdc14a, Cdkl5, Cdkn1c, Clspn, Crlf3, Dolpp1, Eif2ak3, Etaa1, Etv1, Etv5, Fryl, Gngt2, Golph3l, Gtpbp1, Gys1, Htt, Ivd, Lcorl, Mgp, Mmd, Mtmr4, Nf2, Nr2f2, Nrp1, Nup98, Pan3, Pbx1, Pde4a, Peg3, Pign, Plcg1, Plcl1, Ppm1k, Rps6ka3, Shroom3, Six1, Sort1, Sp4, Ssbp2, Tbccd1, Tbx18, Tmem143, Wfs1, Xpo1, Zmym3	Mgp, Nrp1	Cdkn1c
Nfil3	51	5	9.80392	2	3.92157	0.129186	0.126811	98.1618	0.3559	0.11318	0.124882	110.339	<0.0001	0.0842966	0.0923893	109.6	0.0222	0.0760298	0.076636	100.797	0.9398	0.0922118	0.0930666	100.927	0.7886	0.0795971	0.0751444	94.4059	0.0592	Atf3, Cbx4, Ccnyl1, Cebpb, Coq10b, Cry2, Crygs, Csrp2, Dnaja1, Errfi1, Eya1, Fosb, Gem, Ier2, Ier3, Ier5, Ifrd1, Irs2, Jun, Klf2, Klf6, Lonrf3, Maff, Mcl1, Med30, Nfil3, Nfkbia, Nfkbiz, Nr4a1, Nr4a3, Per1, Plk3, Ppp1r15a, Rel, Rgs2, Saa3, Shank2, Slc25a25, Spry4, Sqstm1, Tiparp, Tnfaip3, Tnfaip6, Trib1, Ubc, Vim, Vps37c, Wsb1, Zbtb10, Zbtb2, Zfp711	Atf3, Fosb, Ier5, Jun, Ppp1r15a,	Csrp2, Vim
Egr2	49	5	10.2041	0	0	0.076446	0.0839086	109.762	<0.0001	0.0832137	0.0905233	108.784	<0.0001	0.0474551	0.064347	135.596	<0.0001	0.0568246	0.060938	107.239	0.1072	0.046593	0.0568463	122.006	<0.0001	0.0464873	0.054911	118.12	0.0027	9530082P21Rik, Anks1, Arl6ip6, AU040320, Bahd1, Bcorl1, Bid, Cacna1d, Caprin2, Cbx8, Dusp1, Dzip1, Edar, Egr1, Egr2, Elovl6, Fos, Gadd45b, Hdac6, Hemk1, Hes1, Ier2, Jag1, Jun, Junb, Katnal1, Map3k8, Mid1ip1, Mink1, Nek8, Nfkbie, Nrg2, Pcdh10, Pde7a, Pld2, Pou3f1, Prdm4, Rbm15, Rffl, Rnf31, Rrad, Scn7a, Sh3rf3, Socs3, Syde2, Tmcc2, Tnfaip3, Zfp523, Zfp827	Egr1, Fos, Jun, Junb, Socs3	-
Fosl2	44	2	4.54545	4	9.09091	0.0702928	0.0671109	95.4735	0.0597	0.0579207	0.0648032	111.883	<0.0001	0.0432755	0.0469172	108.415	0.0479	0.0367025	0.0369043	100.55	0.8921	0.0554849	0.0497525	89.6686	0.0057	0.0472221	0.0424064	89.8021	0.0207	Arid5a, Arl4c, Atf4, Bag3, Bcor, Bhlhe40, Cdkn1a, Csrnp1, Dyrk1a, Epha2, Fosb, Fosl2, Irs2, Kdm6b, Klf4, Klf6, Lmna, Mafk, Mef2d, Midn, Myo1d, Nedd9, Nfatc2, Nfil3, Pim1, Plec, Plk3, Ralgds, Rgs5, Sdc4, Sec24d, Shb, Sipa1l2, Slc35e4, Slc38a2, Srxn1, Stk40, Ston2, Tbc1d8b, Tet2, Tmbim1, Ubc, Usp2, Utp14b	Cdkn1a, Fosb	Pim1, Sec24d, Slc38a2, Ston2
Klf4	44	6	13.6364	3	6.81818	0.152743	0.154053	100.858	0.7151	0.13643	0.150197	110.091	<0.0001	0.104726	0.118596	113.244	<0.0001	0.0940504	0.0979812	104.179	0.155	0.114992	0.115049	100.05	0.6169	0.0956432	0.100275	104.843	0.196	Adamts1, Atf3, Atp1a1, Baiap2, Bhlhe40, Brd2, Calm1, Cbx4, Cdkn1a, Egr1, Egr3, Emp1, Fosb, Fosl2, Hsp90ab1, Irx3, Jun, Junb, Kdm6b, Klf4, Klf9, Lmna, Maff, Mafk, Mepce, Midn, Mknk2, Nr4a1, Nr4a2, Nr4a3, Pcf11, Rora, Sdc4, Sertad2, Skil, Tob1, Tob2, Tsc22d1, Vasn, Vegfa, Ywhaz, Zbtb7a, Zfp36l1, Zswim6	Atf3, Cdkn1a, Egr1, Fosb, Jun, Junb	Egr3, Irx3, Vegfa
Stat2	43	0	0	13	30.2326	0.00894897	0.00908101	101.475	0.0789	0.0186045	0.00923062	49.6149	<0.0001	0.00619899	0.00739533	119.299	0.0023	0.0135151	0.0072659	53.7615	<0.0001	0.00184977	0.00271175	146.599	0.0071	0.00357905	0.00270456	75.5664	0.1727	Cmpk2, Cxcl9, Ddx58, Ddx60, Dhx58, Dtx3l, Gbp3, Gbp5, Gbp6, Gbp7, Gm4951, Herc6, Ifi44, Ifi47, Ifih1, Ifit1, Ifit3, Igtp, Iigp1, Irf7, Irgm1, Irgm2, Isg15, Mitd1, Oasl1, Parp11, Parp12, Parp14, Parp9, Rtp4, Samd9l, Slfn8, Slfn9, Sp100, Sp110, Stat1, Stat2, Tap1, Tor3a, Trim30a, Usp18, Xaf1, Zbp1	-	Cxcl9, Gbp7, Ifi47, Ifit1, Ifit3, Igtp, Iigp1, Irf7, Isg15, Rtp4, Sp100, Stat1, Tap1
Junb	41	8	19.5122	3	7.31707	0.299919	0.301526	100.536	0.9879	0.278711	0.304744	109.34	<0.0001	0.184654	0.213078	115.393	<0.0001	0.176082	0.185053	105.095	0.0829	0.190668	0.193917	101.704	0.3951	0.16286	0.171849	105.519	0.2297	Atf4, Btg1, Btg2, Calm1, Ccnl1, Cebpb, Clu, Ddx5, Dusp1, Egr2, Fos, Fosb, Gadd45b, H3f3b, Hspa5, Ier2, Ifrd1, Jun, Junb, Jund, Klf4, Klf6, Klf9, Nfil3, Nfkbiz, Pim1, Ppp1r15a, Rhob, Rrad, Runx1, Sat1, Sertad1, Sertad2, Slc38a2, Smad7, Trib1, Ubc, Vasn, Wsb1, Zfp36, Zfp36l1	Fos, Fosb, Hspa5, Jun, Junb, Jund, Ppp1r15a, Smad7	Btg1, Pim1, Slc38a2
Tcf7l2	36	2	5.55556	2	5.55556	0.0783914	0.0796399	101.593	0.7254	0.0747853	0.0790312	105.678	0.0571	0.0474766	0.052955	111.539	0.0005	0.0495585	0.054016	108.994	0.0345	0.0254676	0.0253746	99.6348	0.9367	0.0287828	0.0419762	145.838	<0.0001	Ank3, Apbb2, Ar, Atxn1, Bmpr2, Cpeb4, Daxx, Dlc1, Ebf1, Fgf13, Foxc1, Foxp1, Hapln1, Hoxa5, Ikzf2, Jag1, Klhl24, Maf, Map4k4, Mmp13, Mycbp2, Myo1b, Pan3, Pdgfra, Pdgfrb, Phactr2, Phip, Rbms1, Runx1, Sema7a, Tcf4, Tcf7l2, Tnrc6b, Trim8, Zcchc14, Zeb2	Mmp13, Sema7a	Ebf1, Hapln1
Nfib	26	3	11.5385	5	19.2308	0.0566364	0.0524153	92.547	0.0073	0.0516363	0.0482478	93.4378	0.0082	0.0576086	0.0574745	99.7673	0.1278	0.052882	0.0582085	110.072	0.1115	0.0496744	0.0424695	85.4957	0.0004	0.0460692	0.0623868	135.42	<0.0001	Asph, B4galt1, Cd2ap, Cdk14, Ddx17, Ddx3x, Ddx6, Dleu2, Eif4g3, Fign, Lifr, Lnpep, Marcks, Ncam1, Nfia, Nfib, Pdgfra, Phactr2, Prrx1, Rbms3, Satb2, Sh3bgrl, Smad6, Sox4, Tcf4, Zfp608	Fign, Lifr, Ncam1	Ddx3x, Nfib, Rbms3, Satb2, Sox4
Tead1	26	2	7.69231	3	11.5385	0.09903	0.103971	104.989	0.0924	0.102721	0.102998	100.27	0.9173	0.0493923	0.0554264	112.217	<0.0001	0.0459533	0.0483288	105.169	0.0699	0.0285857	0.0267145	93.4538	0.0316	0.0164872	0.0225896	137.013	<0.0001	Ahnak, Apbb2, Atp13a3, Col4a1, Col8a1, Dclk1, Ddr1, Dlg5, Dse, Dst, Epas1, Ets1, Foxp1, Fst, Fzd1, Ghr, Itih5, Lepr, Mark1, Mylk, Osmr, Phldb2, Runx1, Svep1, Tead1, Zmiz1	Col8a1, Ghr	Dclk1, Fst, Mylk
Rab14	21	2	9.52381	0	0	0.0202478	0.0236457	116.782	0.0125	0.0209471	0.0251868	120.24	0.0002	0.0211323	0.0247796	117.259	<0.0001	0.0227021	0.0286883	126.368	0.0003	0.0161292	0.0194822	120.788	0.0221	0.0175217	0.0277433	158.337	<0.0001	Atf7ip, Atxn7l3b, Crlf3, Ctcf, Ddx17, Dlx5, Dnajc3, Hnrnpr, Iscu, Mtdh, Pura, Rab14, Rsu1, Runx2, Smad4, Snai2, Snw1, Srrm2, Tcf4, Tsc22d4, Ubl5	Dlx5, Snw1	-
Regulons highly active in C3 (Lepr+ OPs) - R2
						AUC scores
						C2								C3								C4
						7 weeks				13 weeks				7 weeks				13 weeks				7 weeks				13 weeks
TF	# genes	#Upregulated	% Upregulated	#Downregulated	% Downregulated	SOXCfl/fl	SOXCOsxCre	% change	P value	SOXCfl/fl	SOXCOsxCre	% change	P value	SOXCfl/fl	SOXCOsxCre	% change	P value	SOXCfl/fl	SOXCOsxCre	% change	P value	SOXCfl/fl	SOXCOsxCre	% change	P value	SOXCfl/fl	SOXCOsxCre	% change	P value	List of all genes in the regulon	List of upregulated genes	List of downregulated genes
Elf2	4688	31	0.661263	72	1.53584	0.0913406	0.102586	112.312	<0.0001	0.102512	0.113325	110.549	<0.0001	0.116222	0.118416	101.888	0.0591	0.131756	0.136891	103.898	0.0846	0.0853266	0.0961605	112.697	<0.0001	0.105178	0.10541	100.221	0.0593	0610010K14Rik, 0610030E20Rik, 1110008P14Rik, 1110038F14Rik, 1110051M20Rik, 1110059E24Rik, 1110065P20Rik, 1300002E11Rik, 1600012H06Rik, 1600014C10Rik, 1600020E01Rik, 1700017B05Rik, 1700025G04Rik, 1700037H04Rik, 1700096K18Rik, 1700123O20Rik, 1810013L24Rik, 1810030O07Rik, 1810037I17Rik, 1810055G02Rik, 1810058I24Rik, 2010320M18Rik, 2210016F16Rik, 2210408I21Rik, 2310011J03Rik, 2310022B05Rik, 2310057M2…	5430419D17Rik, A2m, Arhgdib, Atf3, C6, Cd302, Cdh15, Cst3, Efemp1, Emb, Enpp1, Epdr1, Fign, Gadd45g, Gpx3, Itgb5, Lox, Lrg1, Mgp, Olfml2a, Sbno2, Sema7a, 4-Sep, Serpina12, Smad7, Snw1, Socs2, Tmie, Tpm1, Txnip, Ypel3	Abcc9, Abi3bp, Adamts5, Anxa6, Aqp1, Atxn2, Bach1, Basp1, C4b, Cbx3, Ccl2, Cct2, Cib1, Cmtm7, Col10a1, Col2a1, Col9a3, Cpxm1, Csrp2, Ctnnbip1, Cyth2, Dapk1, Dclk1, Dnajb4, Dpysl2, Dram1, Egr3, Evl, Fcer1g, Frmd4a, Gm13889, Hapln1, Ifi47, Il17ra, Irx3, Ivns1abp, Jak2, Lgals3bp, Matr3, Meis2, Mid1, Mrps12, Myl9, Nfib, Nid1, Nono, Npnt, Npy, Pdzrn4, Pf4, Phex, Pi15, Ppp1r14b, Psme2, Ptgfrn, Pum1, Rb…
Elk4	2606	8	0.306984	24	0.920952	0.0199251	0.0225299	113.073	<0.0001	0.0213772	0.0234393	109.646	0.299	0.0315192	0.0308992	98.0329	0.4304	0.0356166	0.0356628	100.13	0.7544	0.0213146	0.0230818	108.291	0.0007	0.0285497	0.0280099	98.1093	0.1564	0610030E20Rik, 1600020E01Rik, 1700037H04Rik, 1810013L24Rik, 1810030O07Rik, 1810055G02Rik, 2010320M18Rik, 2310057M21Rik, 2410002F23Rik, 2410004B18Rik, 2610002M06Rik, 2610008E11Rik, 2700062C07Rik, 2900060B14Rik, 3110040N11Rik, 3830406C13Rik, 4833420G17Rik, 4930402H24Rik, 4930523C07Rik, 4930581F22Rik, 4931406P16Rik, 4932438A13Rik, 5430419D17Rik, 5530601H04Rik, 8030462N17Rik, Aagab, Aatf, Abat, Abca1…	5430419D17Rik, Arhgdib, Enpp1, Itgb5, Lrg1, Sbno2, Sema7a, Tmie	Acan, Atxn2, Cmtm7, Ctnnbip1, Dclk1, Dram1, Fcer1g, Frmd4a, Hapln1, Hk2, Il17ra, Ivns1abp, Jak2, Meis2, Mex3a, Mid1, Npnt, Ptgfrn, St3gal1, St8sia2, Stat1, Tfpi, Tmem100, Ttyh3
Taf1	2295	5	0.217865	11	0.479303	0.00992197	0.0119907	120.85	<0.0001	0.0116183	0.0130595	112.405	0.2392	0.0215781	0.0205253	95.121	0.474	0.0238403	0.0246894	103.562	0.7341	0.0143775	0.0156915	109.139	<0.0001	0.020095	0.0185935	92.5276	0.0697	1110051M20Rik, 1110059E24Rik, 1190007I07Rik, 1600012H06Rik, 1600020E01Rik, 1700037H04Rik, 1700066M21Rik, 1810030O07Rik, 2210016L21Rik, 2210408I21Rik, 2300009A05Rik, 2310061I04Rik, 2510039O18Rik, 2610001J05Rik, 2610301B20Rik, 2610507B11Rik, 2700062C07Rik, 2810006K23Rik, 3110040N11Rik, 3830406C13Rik, 4632427E13Rik, 4930453N24Rik, 4930503L19Rik, 4933439C10Rik, 6030458C11Rik, 8030462N17Rik, 8430429K0…	Enpp1, Fign, Sema7a, Sftpa1, Tmie	Abcc9, Car2, Evl, Ivns1abp, Matr3, Meis2, Mex3a, Npnt, Ptgfrn, Scd2, Smarcc1
Gtf2f1	1959	2	0.102093	16	0.816743	0.0263443	0.027949	106.091	0.0076	0.0231322	0.0266708	115.297	<0.0001	0.044499	0.0426252	95.789	0.8215	0.0438871	0.0436647	99.4934	0.7124	0.0386143	0.0400646	103.756	0.0023	0.0380773	0.0342241	89.8804	0.0779	0610010K14Rik, 1110051M20Rik, 1110059E24Rik, 1190007I07Rik, 1810013L24Rik, 1810024B03Rik, 1810030O07Rik, 1810055G02Rik, 2010320M18Rik, 2210408I21Rik, 2300009A05Rik, 2310011J03Rik, 2310057M21Rik, 2410002F23Rik, 2410004B18Rik, 2410006H16Rik, 2510039O18Rik, 2700062C07Rik, 4833420G17Rik, 5430405H02Rik, 5430416N02Rik, 8430429K09Rik, A630072M18Rik, A930005H10Rik, Aaas, Aamp, Aarsd1, Abat, Abcb1b, Abcb6…	Atf3, Snw1	Cmtm7, Cpxm1, Csrp2, Cyth2, Dclk1, Eif4a1, Gm13889, Grb10, Hnrnpa1, Ivns1abp, Npy, Ptgfrn, Raly, Scd2, Vcan, Wif1
Smarcc2	957	0	0	11	1.14943	0.00509258	0.00628834	123.48	<0.0001	0.006329	0.0065214	103.04	0.58	0.010918	0.0102489	93.8715	0.7766	0.0125286	0.0124296	99.2092	0.8626	0.0075357	0.00819093	108.695	0.0039	0.0104278	0.00967809	92.8101	0.1983	1110004F10Rik, 2210016L21Rik, 2410004B18Rik, 2610001J05Rik, 2810006K23Rik, 3830406C13Rik, 4632427E13Rik, 4833439L19Rik, 4933434E20Rik, 9130401M01Rik, 9430038I01Rik, 9930021J03Rik, Abcb6, Abcb8, Abcc5, Abcf2, Abl1, Abr, Acaca, Acan, Acbd5, Acly, Acp2, Acvr2a, Adamts12, Adcy6, Add1, Add3, Ado, Aff2, Agap1, Agtpbp1, Ahdc1, Ahi1, Akap1, Akap9, Akirin2, Akr1e1, Ammecr1l, Amotl1, Ankhd1, Ankrd13b, Ankr…	-	Acan, Enpp2, Hapln1, Mex3a, Nono, Pdzrn4, Phex, Pi15, St8sia2, Stox2, Tmem100
Mecp2	821	3	0.365408	5	0.609013	0.00285485	0.00365119	127.894	<0.0001	0.0035216	0.00436691	124.003	<0.0001	0.00606621	0.00552653	91.1036	0.6304	0.0070033	0.00735704	105.051	0.1826	0.00382528	0.00409709	107.105	0.0042	0.00598402	0.00561153	93.7753	0.2367	1110051M20Rik, 1110059E24Rik, 1810024B03Rik, 2210408I21Rik, 2300009A05Rik, 2410002F23Rik, 2410004B18Rik, 2610301B20Rik, 2610507B11Rik, 2700062C07Rik, 2810006K23Rik, 2900060B14Rik, Aatf, Abat, Abcb6, Abcd1, Abcd4, Abhd2, Abl1, Acp2, Acsf2, Acss3, Adamts12, Ado, Aftph, Agl, Agpat4, Ahsa1, Aifm1, Akap10, Alg3, Alg6, Alx4, Amigo2, Ammecr1l, Anapc4, Ang, Ankrd13b, Anks1, Ap1ar, Ap1b1, Ap1m1, Ap3m2, Ap…	Enpp1, Fign, Txnip	Car2, Meis2, Npy, Scube1, St8sia2
Elk3	798	0	0	5	0.626566	0.00196836	0.00241907	122.898	0.0024	0.00236713	0.00254419	107.48	0.8378	0.00640074	0.0051926	81.125	0.0035	0.00709076	0.00643696	90.7795	0.2043	0.00427569	0.00375686	87.8656	0.4563	0.00548747	0.00415003	75.6274	0.3703	1700037H04Rik, 1810024B03Rik, 2310057M21Rik, 2510039O18Rik, 2610306M01Rik, 2900060B14Rik, 3110040N11Rik, 3830406C13Rik, 4930453N24Rik, 5530601H04Rik, 9130401M01Rik, Abcd1, Abcd3, Abcf2, Abhd10, Abhd15, Abi2, Abt1, Abtb1, Abtb2, Acot2, Acox3, Adamts14, Adap2, Adra1b, Adss, Afap1, Agl, Agpat1, AI413582, Akap10, Akr1b10, Alad, Aldh16a1, Aldh1a3, Aldh6a1, Alpk1, Ang, Angptl2, Ank, Ankrd37, Anks1, Ank…	-	Col10a1, Dram1, Mex3a, Npy, Tfpi
Erf	665	0	0	5	0.75188	0.00296611	0.0031157	105.043	0.0123	0.00315013	0.00359998	114.28	0.022	0.00507649	0.00460265	90.666	0.5552	0.00599168	0.00548211	91.4955	0.1307	0.00354061	0.0034952	98.7173	0.002	0.00516905	0.0040446	78.2465	0.3951	1110059E24Rik, 1700017B05Rik, 1810030O07Rik, 1810055G02Rik, 2310057M21Rik, 2410004B18Rik, 2610002M06Rik, 2610306M01Rik, 4833420G17Rik, 4930523C07Rik, 5530601H04Rik, Aaas, Abcb7, Abhd13, Acox1, Acsl3, Ada, Adck1, Adrm1, Aff1, Agap3, Ahsa2, Akap1, Akr1b10, Akr1e1, Aldh16a1, Alkbh3, Amd1, Ammecr1l, Amot, Ampd2, Ankib1, Ankrd50, Ankrd54, Ankrd6, Anks3, Anpep, Apba3, Apex2, Apobr, Arap1, Arap2, Arc, A…	-	Hapln1, Ivns1abp, Meis2, Pf4, Tmem100
Gabpa	638	1	0.15674	2	0.31348	0.00137259	0.00165222	120.372	<0.0001	0.00170577	0.0019883	116.564	0.2986	0.00428815	0.00362684	84.5781	0.1926	0.00457127	0.00436238	95.4303	0.1842	0.00261913	0.00260302	99.3846	0.0393	0.00386518	0.00336949	87.1755	0.746	1110032A03Rik, 1700021F05Rik, 1700096K18Rik, 1810024B03Rik, 2210016F16Rik, 2210408I21Rik, 2310057M21Rik, 2610306M01Rik, 4833420G17Rik, 5730409E04Rik, A430005L14Rik, Aaas, Aagab, Abca7, Abhd2, Abhd4, Abi2, Acad11, Acsl5, Adamts14, Adar, Add3, Aggf1, Agl, Agpat4, Agrn, AI597479, Akap11, Akap8, Akr1b8, Akt3, Aldh16a1, Aldh1a3, Aldh3a1, Aldh6a1, Aldh7a1, Alg10b, Amot, Ankrd46, Ap1m1, Ap3b1, Ap3d1, Ap…	Enpp1	Hapln1, Npy
Hoxb2	507	4	0.788955	2	0.394477	0.000967051	0.00137545	142.231	<0.0001	0.00145147	0.00181219	124.852	0.0002	0.00323347	0.00335628	103.798	0.1821	0.00463477	0.00445692	96.1628	0.7346	0.00211046	0.00225529	106.862	<0.0001	0.00332337	0.00271743	81.7672	0.705	1110059E24Rik, 1810024B03Rik, 2010320M18Rik, 2210408I21Rik, 2300009A05Rik, 2310009B15Rik, 2310011J03Rik, 2410004B18Rik, 2610306M01Rik, 5530601H04Rik, 8430429K09Rik, Acot8, Actr6, Afap1l2, Aftph, Ahi1, Ahsa1, AI597479, AI987944, Akr1c12, Aldh3a2, Aldh6a1, Alg10b, Alg2, Alkbh3, Alkbh6, Ankrd10, Ankrd54, Ap1ar, Ap1b1, Ap3s2, Ap4e1, Aptx, Arap1, Arfip2, Arhgdib, Arl2, Arl6, Armcx2, Armcx6, Arpc5l, As…	Arhgdib, Lrg1, Sftpa1, Txnip	Fcer1g, Ifit3
Hcfc1	457	0	0	0	0	0.000702996	0.00107462	152.863	<0.0001	0.00111247	0.00115719	104.02	0.6137	0.00240453	0.00238601	99.2297	0.11	0.00291933	0.00266189	91.1814	0.1737	0.00142655	0.0014768	103.522	0.0142	0.0023327	0.0018576	79.633	0.144	0610010K14Rik, 1700037H04Rik, 1810024B03Rik, 2700062C07Rik, 4833439L19Rik, 8430429K09Rik, Abcd4, Abhd15, Abhd2, Abhd4, Abt1, Acot2, Acvr2a, Adamts14, Agk, Agl, Ahdc1, AI597479, Alad, Aldh6a1, Alg11, Amd1, Ap1b1, Ap4b1, Ap4e1, Apeh, Apobr, Arfip1, Arhgef7, Armcx6, Atat1, Ate1, Atf2, Atg16l1, Atm, Atp11c, Atp7a, Avl9, Axin2, Axl, Bag4, Bahcc1, BC017158, Bcat1, Brd9, Bub3, C2cd2l, C2cd3, Cables2, Ca…	-	-
Nrf1	414	0	0	0	0	0.000607055	0.000791001	130.301	0.0028	0.000862322	0.000948784	110.027	0.3519	0.00175961	0.00164749	93.628	0.6307	0.00221901	0.00209441	94.385	0.8684	0.00122265	0.00118044	96.5479	0.0537	0.00175086	0.00137351	78.4477	0.1083	1600014C10Rik, 1700037H04Rik, 2700049A03Rik, 4930581F22Rik, 5430416N02Rik, 9530026P05Rik, Abcb10, Abcb6, Abhd15, Acer3, Adamts12, Adcy6, Ado, Agap1, Ahr, Akr1b10, Alad, Aldh16a1, Alg10b, Alg11, Alg2, Alg6, Alg9, Alms1, Angptl2, Anks1, Ap1g1, Arhgef9, Arrb1, Arrdc2, Asb1, Asb6, Asb8, Ascc2, Asns, Asxl2, Atg10, Atg2a, Atg7, Atpaf1, Atxn1l, AU022252, B230118H07Rik, B3galnt1, B4galt3, B4galt7, Bahcc1…	-	-
Nfyb	409	0	0	4	0.977995	0.000765517	0.000982641	128.363	0.0243	0.00110888	0.00110196	99.3759	0.7442	0.00264244	0.00237423	89.85	0.7291	0.00301905	0.00311029	103.022	0.7037	0.00189285	0.00173612	91.7199	0.6458	0.00250134	0.0017854	71.3781	0.036	0610010F05Rik, 1700096K18Rik, 2810006K23Rik, AA465934, Aagab, Abca7, Abcf2, Acan, Acat2, Acsf2, Actr6, Acyp1, Adra2c, Aen, Afap1l2, Agk, AI413582, Aifm1, Aimp2, Akr1b10, Akt3, Alad, Aldh18a1, Aldh1a3, Alkbh6, Ampd3, Ankrd16, Ankrd44, Ap3m2, Apip, Arap1, Arc, Arhgef2, Arhgef7, Arl6, Arl6ip6, Arrb2, Arsa, Art3, Asb7, Atad2, Atg4d, Atp6v0a1, Atpaf1, Atrip, Avl9, Axin2, Bbip1, Bcl7a, Bcl9, Bend3, Blo…	-	Acan, Meis2, Npy, St8sia2
E2f4	382	0	0	4	1.04712	0.000619817	0.000767793	123.874	0.0052	0.00105436	0.000934848	88.6653	0.0188	0.002113	0.00164223	77.7202	0.0025	0.0025163	0.00225273	89.5253	0.3815	0.00162206	0.00145741	89.8492	0.8733	0.00199241	0.00160594	80.6025	0.0146	1110051M20Rik, 1110059G10Rik, 2310015A10Rik, 2900060B14Rik, Aagab, Aatf, Abhd15, Aco1, Acvr1b, Adamts14, Adar, Adck1, Agk, Agtpbp1, Ahi1, Akap10, Alad, Aldh1a3, Alg3, Alpk1, Ang, Ankrd13b, Ankzf1, Ap1b1, Apbb1, Apex2, Arhgap1, Arhgef18, Arrb2, Asb1, Asnsd1, Atg13, Atg4a, Atg5, Atg9a, B3galnt1, Banp, Bbs4, Bcs1l, Bhlhe41, Bivm, Bnip3, Brca2, Brms1, Btrc, Cachd1, Cacna1d, Car1, Car2, Casp2, Cc2d1a,…	-	Car2, Fbln1, Fcer1g, Npy
Srebf2	346	0	0	3	0.867052	0.00147565	0.0016516	111.924	0.0148	0.0019419	0.00195638	100.746	0.1825	0.00258129	0.00230612	89.3397	0.8262	0.00327642	0.00271734	82.9362	0.0046	0.00187806	0.00184683	98.3373	0.2106	0.00259461	0.00193107	74.4263	0.0493	0610010K14Rik, 1110059E24Rik, 1600012H06Rik, 2700062C07Rik, Acot2, Adck1, Add3, Adipor2, Adnp2, Aftph, Agps, Ahdc1, Ahi1, Alx4, Angpt2, Ankrd46, Anxa11, Ap1b1, Apbb1ip, Arap1, Arhgap29, Arhgdia, Arhgef10l, Arhgef2, Arih2, Armcx5, Arrb2, Arsa, Atat1, Atf7, Atg2b, Atm, Atp8b1, B4galt6, Bahd1, Bcor, Bhlhe40, Bin3, Bmi1, Brd3, Camta1, Capg, Capn1, Casp3, Cat, Cbx8, Cdc42ep2, Cdyl, Chst2, Chuk, Cog3, …	-	Npy, Pdzrn4, Ttyh3
Tfdp2	268	0	0	1	0.373134	0.000463518	0.000514032	110.898	0.1156	0.000518872	0.000652307	125.716	0.302	0.00171313	0.00123436	72.0526	0.0351	0.00170448	0.00172354	101.118	0.8326	0.0011833	0.0010047	84.9073	0.4095	0.00154116	0.00129743	84.1855	0.3573	2310015A10Rik, 2810006K23Rik, 6030458C11Rik, 9230114K14Rik, 9330020H09Rik, Actl6a, Aifm1, Akap13, Alg3, Alg6, Ammecr1l, Ank2, Arntl, Arrb2, Ascc2, Atg16l1, Atp10a, Atp7a, Bahd1, Boc, C1galt1, C87436, Cadps2, Casp2, Ccne2, Cdc25a, Cdk5rap2, Cdkn2c, Cenpj, Cep57, Chchd3, Clspn, Cnnm2, Cnpy3, Cntln, Cpeb3, Creb5, Crot, Cse1l, Cyb5d2, Cyp39a1, Dars2, Dbp, Dcaf15, Dclk2, Dclre1a, Ddx23, Dhx29, Dis3, D…	-	Npy
E2f3	265	0	0	2	0.754717	0.000447474	0.000417673	93.34	0.2427	0.000534858	0.000569108	106.404	0.8754	0.00151711	0.00111234	73.3201	0.0332	0.00159704	0.00141649	88.6949	0.2076	0.00118207	0.00109746	92.842	0.7806	0.00126235	0.000982009	77.792	0.014	2310015A10Rik, 4930581F22Rik, Abcc4, Abhd13, Acer3, Adora2a, Aen, Afap1, AI413582, Akap10, Akr1b10, Alms1, Angptl2, Arhgap26, Arhgef9, Arid3a, Armc3, Aspn, Atg2a, Atrnl1, Batf, Bcl7a, Blm, Bok, Brca2, Bri3bp, Brms1, Caprin2, Ccdc43, Ccdc8, Cd93, Cdk2, Cep164, Cep170, Cks1b, Clybl, Comtd1, Coq4, Cpne2, Crcp, Crygs, Csrnp2, Cstf3, Ctdp1, Ctns, Cttnbp2nl, Cxxc5, Cyp26b1, Dact3, Dbf4, Dbn1, Dcaf6, Dc…	-	Fbn2, Sox9
Pole3	240	0	0	0	0	0.000459728	0.000652377	141.905	0.0001	0.000791094	0.000695478	87.9134	0.0829	0.00172416	0.0018704	108.482	0.0463	0.00238059	0.00241962	101.639	0.6165	0.00116814	0.00132552	113.472	<0.0001	0.00194625	0.0014777	75.9256	0.1435	1110059E24Rik, 9430038I01Rik, A430005L14Rik, Aagab, Abca7, Abcd2, Abcf2, Acot9, Adck1, Agpat1, Alg12, Alkbh6, Alms1, Ankrd54, Ankrd6, Ankzf1, Ap3m2, Apoo, Arl3, Asnsd1, Atg4a, Atg9a, B4galt2, Bahcc1, Bcas3, Bpgm, C1qtnf1, Camkk2, Cbx8, Ccdc32, Ccdc66, Cdc23, Cdkl5, Cenpa, Cirbp, Clspn, Cnnm2, Creld2, Crem, Cse1l, Cstf1, D030056L22Rik, Ddt, Ddx39, Derl2, Dlx3, Dnajb11, Dnajc4, Dusp23, Eif2ak3, Eif…	-	-
Nfyc	191	0	0	3	1.57068	0.000257162	0.000353388	137.418	0.0017	0.000330177	0.000391476	118.566	0.1555	0.00111673	0.000846498	75.8012	0.3492	0.00125738	0.00118014	93.857	0.5464	0.000839264	0.000826686	98.5013	0.2473	0.00134313	0.000900235	67.0251	0.0083	1110051M20Rik, 1700017B05Rik, 1810026B05Rik, Acbd4, Adck1, Ahi1, Akna, Alad, Aldh18a1, Ampd2, Ankzf1, Apoo, Aqp1, Arap1, Arc, Arhgef10, Arhgef19, Arl15, Atg16l2, B4galt6, Bahd1, Batf, Bcat2, Bcl2l1, Bola2, Brpf3, Cables2, Car1, Cbx8, Ccdc28a, Ccdc32, Ccdc73, Cd82, Cdr2, Cenpa, Cep57, Cnnm2, Cops7b, Crispld1, Cstf1, D430042O09Rik, Dbp, Dcp1a, Ddx27, Dedd2, Dlx3, Dnmbp, Dym, Efcab1, Ehbp1, Emid1, E…	-	Aqp1, Meis2, Tes
Sin3a	191	0	0	0	0	0.000294912	0.000368481	124.946	0.0037	0.000421591	0.000457964	108.628	0.8565	0.000921346	0.000813997	88.3487	0.345	0.0012681	0.00110597	87.2147	0.0999	0.000623823	0.000611141	97.9671	0.1716	0.00100427	0.000782813	77.9486	0.0031	0610030E20Rik, 2210408I21Rik, Abhd2, Acot2, Acot8, Acp2, Actr6, AI597479, Aldh3b1, Arhgef5, Arih2, Armc5, Atg16l1, Atg5, Atrnl1, Bahd1, Bcl3, Bid, Bloc1s3, Blzf1, Brca2, Brwd3, Btbd9, Btf3l4, C330018D20Rik, Cachd1, Cacna1d, Cbx8, Ccdc113, Ccdc134, Cd2bp2, Cdc42se1, Cherp, Cndp2, Cnot8, Cog1, Cspg5, Cstf1, Cyld, Cyp4v3, Daam1, Dcaf7, Dhx57, Dis3, Dlg4, Dnmbp, Dnmt3a, Dock2, Dpy19l3, Dusp3, Eif2ak4…	-	-
Irf3	150	1	0.666667	0	0	0.000513603	0.00077868	151.611	<0.0001	0.000756086	0.00118277	156.434	<0.0001	0.0013482	0.00161834	120.037	0.0141	0.00188413	0.00219358	116.424	0.0139	0.000845864	0.00110096	130.158	<0.0001	0.00130962	0.00136392	104.146	0.0322	1110059E24Rik, 2810006K23Rik, 4930402H24Rik, Abat, Abcb6, Abcb8, Abcd2, Actl6a, Add3, Aldh6a1, Alg12, Alkbh6, Ankrd54, Ap4m1, Arfip2, Arhgap17, Arhgap26, Arl16, Armc1, Asb7, Atg2a, AW011738, AW549877, B4galt3, Bcas3, Bloc1s3, Cbx5, Ccdc102a, Cdc14b, Cnot1, Cops7b, Cramp1l, Cse1l, Dbp, Dcaf11, Dcun1d4, Derl2, Dlg4, Dnajb11, Dnajc30, Dnajc4, E2f3, Eef2k, Elk1, Elp4, Etv5, Fam117a, Fam161a, Fam76b, …	Txnip	-
Nr2c2	143	0	0	0	0	0.000725563	0.000922349	127.122	0.0599	0.000882096	0.00114524	129.832	0.0287	0.001216	0.00110764	91.0884	0.9487	0.00132738	0.0015444	116.35	0.291	0.000830522	0.000739933	89.0925	0.3315	0.00113307	0.00135494	119.582	0.9799	2210408I21Rik, 2810006K23Rik, 5530601H04Rik, Aaas, Abca5, Abcc5, Agl, Ankra2, Anks3, Ap4b1, Arhgef18, Arnt, Asb3, Ascc2, Atp13a1, B230216N24Rik, Bag4, Bin3, C2cd3, Carf, Casp9, Ccdc130, Ccdc134, Cdkl3, Cep97, Clk2, Cnot1, Cog3, Cox6b2, Cstf1, Cttnbp2nl, D430042O09Rik, Dapp1, Dedd, Dhx29, Dhx33, Dip2a, Dlg4, Dnmt1, Dph5, Eftud2, Elk3, Erbb2, Eya3, Fbxw11, Fbxw9, Foxc2, Ftsj1, Gan, Gigyf1, Gpn1, Gp…	-	-
Rb1	119	0	0	0	0	0.000343605	0.000377853	109.967	0.2051	0.000435774	0.000448207	102.853	0.9631	0.00105964	0.000748365	70.6243	0.3394	0.0011264	0.00105645	93.7899	0.2235	0.000730112	0.000586434	80.3211	0.415	0.00101349	0.000850035	83.8724	0.917	2810006K23Rik, 6030458C11Rik, Aldh6a1, Alg9, Apex2, Arhgef7, Asb8, Atg14, Atxn7l1, Bhlhe41, Brpf3, Btrc, C87436, Cadps2, Caskin2, Ccne2, Cdc23, Cdc25a, Cdk17, Ch25h, Chmp1b, Ctif, Dck, Dcun1d4, Ddx10, Ddx23, Depdc5, Elmod2, Enoph1, Ezh1, Fam135a, Fancc, Farp1, Fbxo42, Fem1a, Fzd7, Gabpb1, Gins2, Gm10638, Golph3l, Hdac8, Hells, Hist1h1b, Hist1h1e, Hmgxb4, Hoxa3, Ift80, Igf2, Irf8, Irgq, Itprip, Kc…	-	-
Ppard	110	1	0.909091	0	0	0.00047492	0.000474603	99.9332	0.8309	0.000629177	0.000736303	117.026	0.1552	0.000761151	0.000744491	97.8113	0.7678	0.00101777	0.000990244	97.2957	0.171	0.000577485	0.000440608	76.2978	0.4169	0.000567351	0.000456865	80.526	0.2921	1600014C10Rik, 5430419D17Rik, Abat, Adamts14, Arhgef10l, Armcx5, Asb6, Atat1, B4galt4, B4galt5, Bcl2l1, Caprin2, Car1, Ccdc73, Cdk5r1, Ciz1, Clasp1, Coro1c, Coro2b, Cpeb1, Cyp4f16, Deptor, Dgkh, Dolpp1, Eml2, Ephx2, Erbb2, Fahd2a, Fam135a, Fbxl22, Fhdc1, Fhod1, Fjx1, Fktn, Fndc5, Fryl, Gab2, Gal3st1, Gfod1, Glra1, Gm7694, Got1, Grwd1, Hyal1, Ipo13, Irak4, Irf8, Itga5, Itpk1, Katnal1, Lhx2, Lpar4,…	5430419D17Rik	-
Six5	91	0	0	0	0	9.16962e-05	0.000219185	239.034	<0.0001	0.000198191	0.00029436	148.523	0.0196	0.000671578	0.000567643	84.5238	0.2112	0.000972561	0.000833622	85.7141	0.502	0.000557527	0.000658202	118.057	0.0122	0.000649345	0.000624545	96.1807	0.8046	3110040N11Rik, Aasdhppt, Acot2, Ahi1, Ampd3, Ankrd46, Ap1b1, Arhgap1, Arl15, Asb6, Atg16l2, Atp13a2, Bcas3, Bcorl1, Cables2, Capg, Casp2, Ccdc28a, Ccdc73, Clcn7, Clybl, Ddx49, Dhx29, Dnajc17, Efna1, Enox1, Exd2, Fam118a, Fbxl4, Fubp3, Ggt7, Grk4, Gstt2, Hcfc2, Isg20, Kcnip3, Kctd15, Klhl29, Ldb2, Lin37, Mars, Med22, Med4, Mier3, Mknk1, Morn2, Msi1, Nedd4l, Ngly1, Nprl2, Nup35, Pcdh9, Pdk2, Pex11b…	-	-
Elk1	78	0	0	0	0	0.000261941	0.000198872	75.9225	0.4668	0.00035288	0.000291791	82.6886	0.49	0.00068628	0.000603198	87.8939	0.4985	0.000917107	0.000846024	92.2492	0.8066	0.000578304	0.000582764	100.771	0.2162	0.000942512	0.000568185	60.2841	0.0497	8030462N17Rik, Acot2, Apba3, Atp13a1, Blm, C2cd3, Cd68, Cd74, Cdc42ep4, Chchd5, Cog8, Col24a1, Cstf2t, Dera, Dgka, Dolpp1, Elk1, Elovl6, Eml1, Enox2, Etaa1, Fbxo36, Fbxo8, Foxj3, Fxyd6, Gabpb1, Gart, Gipc1, Gtf2h2, Hoxc5, Hsd11b1, Ino80c, Ints1, Ints9, Intu, Invs, Kctd15, Lama2, Lgals3, Magee1, Map2k6, Mcat, Mettl21a, Mphosph9, Mrps23, Mtmr4, Myl4, Nck2, Ndor1, Npas2, Nprl2, Nrg2, Nup155, P2ry1, …	-	-
Rfx5	70	0	0	0	0	0.000119599	0.000171091	143.054	0.1879	0.000232993	0.000230874	99.0906	0.8334	0.000550112	0.00052999	96.3421	0.9969	0.000772179	0.000728412	94.332	0.6219	0.000434536	0.000407016	93.6668	0.7382	0.000705275	0.000633734	89.8563	0.8998	Abt1, Aff2, Alg11, Asb7, Atm, Bloc1s3, Cog2, Cox6b2, Cyb5d2, Dars2, Dkk1, Eif4ebp3, Elp4, Fancc, Galnt5, Gbp4, Gcdh, Gstm6, Gtf2e1, Gtf2h3, Hars2, Il17rd, Incenp, Katnb1, Mamld1, Mgat4a, Mrpl47, Mthfd1, Mtmr1, Mtmr4, Mtx3, Myom1, Napepld, Necap1, Nol10, Nop2, Ntng1, Nup93, Pak4, Paqr7, Pdpr, Phka1, Ppm1l, Ppp1r16a, Prepl, Ptpn21, Qser1, Rbl1, Retsat, Rfx5, Ric3, Scyl3, Serinc5, Setdb1, Smox, Snx3…	-	-
Cebpg	63	0	0	0	0	0.000341651	0.000544408	159.346	0.0027	0.000494093	0.00044927	90.9282	0.0362	0.0010524	0.000855048	81.2472	0.6498	0.0010605	0.00091407	86.1924	0.3002	0.000542088	0.000694652	128.144	0.0535	0.000697139	0.000544834	78.153	0.6357	2210408I21Rik, Abhd15, Afap1l2, Ap1b1, Asns, Atg14, Cacna1c, Ccdc77, Cdkl5, Cebpg, Col24a1, Ddit3, Edar, Eif4ebp3, Enox1, Fam135a, Fitm2, Ggct, Glipr2, Glra1, Got1, Haus4, Iars, Igdcc4, Kcnt2, Kctd15, Lonrf1, Mcfd2, Med7, Mthfd2, Mtmr2, Mtpap, Nexn, Nr2f1, Pde3a, Pdss2, Phgdh, Plagl2, Plrg1, Porcn, Pparg, Psat1, Psph, Ralgps2, Rassf8, Rgs12, Rhbdd1, Rpgrip1, Rusc2, Slc25a40, Slco2a1, Spaca1, Syn3…	-	-
Gmeb2	56	0	0	0	0	0.000213616	0.000326358	152.778	0.0465	0.000312186	0.000459335	147.135	0.0717	0.000517661	0.000501888	96.9529	0.5765	0.00070161	0.000808724	115.267	0.0854	0.000385017	0.000359326	93.3274	0.4648	0.000540564	0.000592328	109.576	0.3896	1810024B03Rik, 2810006K23Rik, Abcb6, Alg13, Apaf1, Arfgap3, Asb7, Bcap29, Bcl6, Caprin2, Ccdc32, Ccdc91, Chd7, Clcn3, Clk2, Ctif, Elk1, Fbxl18, Frmd8, Galc, Gla, Gmeb2, Hecw2, Ift81, Lgals4, Lrrc14, Map3k14, Med17, Mrpl45, Nck2, Necap1, Nedd4l, Patz1, Pdxk, Pip5k1c, Pld2, Plekhf2, Ppt2, Prkdc, Prpf3, Rabepk, Rbm14, Scara5, Scfd2, Slc39a11, Slx1b, Tbc1d4, Terf2, Tfrc, Tnfsf13, Trappc8, Usp38, Wdr9…	-	-
Pbx3	54	0	0	0	0	0.000318037	0.00056585	177.919	0.0159	0.000458119	0.000600287	131.033	0.0456	0.000906007	0.000546593	60.3299	0.1798	0.00097937	0.00101433	103.569	0.8771	0.000752145	0.000554493	73.7215	0.3285	0.00103149	0.000815897	79.0991	0.6364	6030458C11Rik, Abca7, Abhd2, Alkbh6, Atg9a, Bahcc1, Bpgm, Cables2, Cbfa2t3, Cetn4, Cks1b, Cttnbp2nl, Cul4b, Epc1, Fjx1, Golph3l, Gramd3, Gtpbp1, Ift140, Incenp, Lcorl, 44988, Mre11a, Myh10, Ncapd3, Nrgn, Pan2, Pbx3, Pcdh9, Pcgf2, Pear1, Per2, Plekho2, Prc1, Prkd2, Pwwp2a, Rab3a, Rab40b, Rad18, Rbmx, Rfx7, Sdccag8, Sesn2, Setdb2, Six4, Sp4, Stc1, Terf1, Thbs3, Tom1l2, Top2a, Trim59, Unc13b, Zmym5	-	-
Klf12	53	0	0	0	0	0.000179906	0.000340658	189.353	0.0016	0.000181045	0.000329657	182.086	0.0544	0.000516769	0.000469882	90.9269	0.9272	0.000628655	0.00070701	112.464	0.4937	0.000342741	0.000632615	184.575	0.0039	0.000753444	0.000670994	89.0569	0.3715	Abhd2, Adamts15, Adap2, Afg3l2, Alg11, Caskin2, Casp9, Ccdc28a, Cndp2, Eef1e1, Elac2, Ephb3, Erbb2, Farp2, Ints8, Iqcb1, Irak4, Klf12, Map3k6, 44994, Med24, Mtmr11, Npc1, Nphp3, Nr6a1, Nt5dc1, Pacs1, Parn, Pdik1l, Pdss2, Peg3, Pfkm, Prickle3, Rhobtb2, Rnd2, Rnf217, Rrp9, Rtn2, Sgk3, Sigmar1, Sik2, Slc9a2, Snai1, Spns2, Taf6, Tcea3, Tmem143, Tom1, Usp32, Uspl1, Vac14, Zbtb8a, Zmym3	-	-
Rxra	51	0	0	0	0	0.000127386	0.000230556	180.991	0.0611	0.00023394	0.000231568	98.9861	0.7533	0.000631893	0.000520584	82.3848	0.5625	0.000626107	0.000697273	111.367	0.5588	0.000328832	0.000412695	125.503	0.1164	0.000432943	0.000465911	107.615	0.2043	Adck2, Akt3, Ap1b1, Asap2, B9d1, Cacna1d, Cd74, Copg2, Crtc1, Ctns, Dolpp1, Dym, Dyrk1b, Elmod3, Gmeb2, Haus4, Hectd2, Itpripl1, Kif16b, Klhl28, Letmd1, 44994, Mbtps2, Mrps2, Nanp, Paqr7, Pcdhb22, Pdk2, Peg10, Prkaa1, Pskh1, Qpctl, Rbm45, Rbpms2, Rfx5, Rpia, Rps6kc1, Rxra, Slc12a7, Surf6, Syt11, Taf6l, Tceal3, Thumpd2, Trmt11, Ttc23, Vps16, Wiz, Zbtb46, Zbtb5, Zc3h12b	-	-
Zeb1	49	0	0	0	0	0.000587512	0.000921488	156.846	0.0016	0.000711335	0.000750025	105.439	0.819	0.00161376	0.00139684	86.5581	0.5952	0.00142695	0.00160181	112.254	0.9364	0.000715019	0.0010352	144.78	0.0078	0.00102361	0.00121144	118.349	0.3784	2300009A05Rik, Actr6, Acvrl1, Aldh1a3, Amotl1, Ankrd46, Brms1l, Cdkl3, Edil3, Ephb3, Eya3, Fez2, Fkbp5, Gab2, Gpr176, Itpkb, Kank4, Kcnh1, Lmo2, Macrod2, Map4k5, Mill2, Mitf, Mospd2, Napepld, Nbea, Nedd4l, Pak3, Parp9, Pcdh10, Pigv, Rgs5, Rhbdd1, Ror1, Slc43a2, Smad9, Sorbs3, Sp6, Spats2l, Tab3, Tdrd3, Tlr2, Tnpo2, Trim56, Ube2l6, Upf2, Zbtb25, Zeb1, Zfp319	-	-
Etv6	49	0	0	0	0	0.000377465	0.000480271	127.236	0.3506	0.000411944	0.000503603	122.25	0.0431	0.000908939	0.000902039	99.2408	0.7973	0.00123401	0.00111917	90.6944	0.8913	0.000480435	0.000519324	108.094	0.3681	0.000533731	0.000567629	106.351	0.3456	Aatf, Ap4e1, Arhgap15, Arl5b, Ascc2, C2cd3, Chuk, Cnst, Csnk1g1, Cttnbp2nl, D030056L22Rik, Dcun1d3, Dhx38, Elp2, Etv6, Fam149b, Foxred1, Hccs, Hspbp1, Il11ra1, Invs, Ippk, Klhl20, Kti12, Lrrc8a, Lsg1, Mbd5, Meis1, Mtmr4, Mtx3, Necap1, Nol10, Per2, Ppme1, Ppp4c, Shoc2, Slx1b, Spata2, Spred2, Srbd1, Taf2, Tasp1, Tlr4, Usf1, Usp11, Usp38, Uvrag, Zfp653, Zkscan5	-	-
Etv5	47	0	0	0	0	0.00131521	0.00109566	83.3073	0.2659	0.00103947	0.000910421	87.585	0.8587	0.00248725	0.00139182	55.9581	0.0611	0.00171252	0.00150895	88.1127	0.7693	0.00374579	0.00212817	56.8151	0.4465	0.00235766	0.000991615	42.0592	0.0226	Aagab, Abtb1, Ap1b1, Asb1, Cd93, Cntln, Creb5, Dgkz, Efna1, Etv5, Fam49b, Fas, Fzd4, Grk5, Gtf2h2, Hsd11b1, Hyal2, Jup, Klhdc8b, Limk2, Lrfn4, Ltn1, Map3k11, Mcmbp, Micall1, Mmp9, Nck2, Nmnat1, Nudt5, P2ry14, P4ha3, Palmd, Prkd2, S1pr2, Sec23ip, Sema4c, Sirpa, Srbd1, Src, Stard8, Tasp1, Thoc5, Usp2, Zbtb6, Zfp217, Zfp384, Zfp710	-	-
Tfdp1	43	0	0	1	2.32558	0.000421241	0.000404997	96.1437	0.6211	0.000407329	0.000391439	96.0988	0.6509	0.000973201	0.000629285	64.6614	0.0029	0.000765184	0.000706956	92.3903	0.5011	0.000680752	0.000287721	42.2652	0.0026	0.000738942	0.000559666	75.7389	0.0114	2900060B14Rik, Acy1, Ado, Arrdc3, Bcs1l, Cdt1, Cenpw, Clspn, Crtc1, Dhfr, Dhx29, Gmnn, Hells, Lhx2, Lif, Lig1, Mcm3, Mcm4, Mon1a, Nle1, Ntm, Patz1, Pcdhb16, Pcdhb20, Pelp1, Pola1, Prc1, Rab11fip5, Reps2, Rgs7bp, Rps6ka5, Rps6kb2, Rrm2, Senp1, St8sia2, Stard10, Tcp11l1, Tfdp1, Thbd, Them4, Top2a, Usp2, Utp23	-	St8sia2
Taf7	37	0	0	0	0	0.0002056	0.000189612	92.224	0.5918	0.000262004	0.000286757	109.447	0.9437	0.000647711	0.000480598	74.1995	0.0847	0.000865952	0.000799298	92.3028	0.8658	0.00048296	0.000477912	98.9549	0.2816	0.000757513	0.000489339	64.5981	0.0032	1110051M20Rik, 2300009A05Rik, Ccdc68, Cog6, Crbn, Fbxo8, Fnbp1, Gk5, Haus4, Ift88, Katnal1, Laptm4b, Mdn1, Mettl3, Nfatc2, Nol6, Oma1, Orai1, Pinx1, Plekho2, Psen2, Rcsd1, S1pr2, Slc11a2, Slc4a3, Spice1, Taf7, Tbrg4, Tet1, Tmem218, Tpst1, Vangl1, Vangl2, Yipf2, Zbtb8a, Zfp597, Zfp672	-	-
Klf11	36	0	0	0	0	0.000199548	0.000202334	101.396	0.6451	0.000164137	0.000220092	134.09	0.5598	0.000668375	0.000359	53.7123	0.003	0.000594475	0.00060647	102.018	0.8539	0.000451817	0.000549021	121.514	0.2774	0.000751151	0.00036425	48.4923	0.0136	1700017B05Rik, 2900026A02Rik, Abcd1, Ada, Apaf1, Armcx5, Bap1, Casp9, Cdc42ep2, Dusp7, Efna1, Emid1, Hace1, Hdac6, Klf11, Mest, Mtmr12, Mustn1, Nebl, Npat, Plekho1, Ppp2r1b, Prc1, Rfxank, Rhobtb2, Sh2b2, Shank2, Slc22a5, Slc25a23, Slc30a1, Usp38, Wdr91, Wfs1, Zbtb46, Zkscan5, Zmym3	-	-
Zfp846	36	1	2.77778	0	0	0.000138945	0.000117855	84.8208	0.3535	0.00021923	0.000199118	90.8263	0.8247	0.000535273	0.000589552	110.141	0.3698	0.000837297	0.00069111	82.5406	0.8189	0.000387762	0.000412467	106.371	0.202	0.000696641	0.000702233	100.803	0.921	2310057M21Rik, Ankrd52, Arl6, Cep68, Dars, Dcaf4, Dcun1d4, Dlx6os1, Edar, Fam199x, Gal3st1, Haus3, Ift88, Inpp5b, Ldlrad3, Mios, Mphosph9, Msrb2, Pde7b, Pinx1, Ppp2r1b, Ppp3cc, Pstk, R74862, Ranbp6, Slc25a19, Slc30a7, Slitrk6, Stat6, Tbc1d8b, Tmem175, Tmem184c, Vangl2, Zfp46, Zfp512, Zfp846	Slitrk6	-
Pknox1	35	0	0	0	0	0.000354184	0.000373278	105.391	0.653	0.000373686	0.000414872	111.022	0.5674	0.00110342	0.000828735	75.106	0.8889	0.000735292	0.000960405	130.615	0.2556	0.000656791	0.000649133	98.8341	0.6544	0.000815529	0.00054063	66.2919	0.3482	Ankrd54, Bahd1, Cbx8, Cdkl5, Cnnm2, Dapp1, Dcaf15, Eif2ak3, Erbb2, Etaa1, Evi5l, Fam76b, Gtpbp1, Hey1, Hoxc5, Htt, Lcorl, Mcm7, Mms19, Mtfr1, Mylk3, Nr3c2, Ntm, Nup88, Pitx1, Pknox1, Pou2f1, Rbm15, Rgs4, S100pbp, Tbx18, Tfdp2, Wfs1, Yars, Zfp46	-	-
Thrb	33	0	0	0	0	0.000254912	0.000241231	94.633	0.7587	0.000287485	0.00039134	136.125	0.9864	0.000680132	0.000563747	82.8879	0.6637	0.000697692	0.00062097	89.0034	0.9325	0.000350542	0.00037147	105.97	0.1663	0.000761176	0.000630289	82.8047	0.6503	Adcy6, Asb7, Cdkal1, Cdkl5, Cpeb1, Dgkz, Esrra, Hs6st1, Kdm1b, Megf10, Msl3l2, Mtmr2, Nans, Nbea, Nck2, Nr2c1, Nr2f1, Pter, Rab30, Ranbp6, Ric8b, Sbk1, Sema4a, Stard8, Thrb, Tmcc2, Tmem106c, Traf3ip1, Wdtc1, Zbtb4, Zfp219, Zfp512, Zfp628	-	-
Atf1	30	0	0	0	0	0.000145832	0.000274467	188.208	0.0988	0.000106951	0.000227146	212.384	0.0642	0.000750571	0.000440468	58.6843	0.0149	0.00074108	0.000737876	99.5676	0.9856	0.000639926	0.000719271	112.399	0.4831	0.00066359	0.00076539	115.341	0.5599	Atf1, Bhlhe41, Cnnm3, Creb5, Crem, Dnaja4, Edil3, Ehbp1, Fam117a, Gramd3, Gtpbp10, Hoxc11, Inhba, Josd1, Klc4, Lmtk2, Mmab, Myh10, Nab2, Nfatc2, Noc4l, Per2, Rbpms2, Rev1, Tbrg4, Thada, Trappc9, Trim39, Usp2, Whrn	-	-
Foxp4	28	0	0	0	0	0.000365613	0.000436446	119.374	0.0957	0.000615108	0.000417792	67.9217	0.093	0.000701986	0.000622165	88.6292	0.5684	0.000675708	0.000700092	103.609	0.9416	0.000388313	0.000304626	78.4485	0.9514	0.000626284	0.000475819	75.975	0.3382	9530026P05Rik, Acvr1b, Apbb1, Axl, Clcf1, Crtc2, Dapp1, Dennd2a, Dusp10, Fndc1, Foxo4, Foxp4, Grk6, Hist1h4h, Kctd15, Mark4, Pcdh17, Per2, Ralgps2, Rfx3, Satb1, Sipa1l3, Slc5a6, Sox12, Tnfrsf23, Tnip1, Usp42, Zfp821	-	-
Usf2	26	0	0	1	3.84615	0.000537805	0.000739121	137.433	0.1231	0.000491552	0.000564127	114.764	0.3163	0.00167816	0.00170117	101.371	0.9321	0.00214459	0.00220289	102.718	0.6975	0.00119053	0.00122615	102.992	0.1034	0.0016506	0.00114806	69.5546	0.1673	Amdhd2, Atp6v0d1, Cbx6, Cdk4, Commd8, Csrnp3, Fam118b, Gnptg, Hoxb2, Hps5, 44994, Naa40, Nsmce2, Pop7, Slc36a1, Slc38a7, Sppl3, Synrg, Tmem126b, Tpp1, Tsc1, Usf2, Vps16, Wdr81, Wwp2, Zbtb8os	-	Cdk4
Pml	25	0	0	0	0	0.000387546	0.000295716	76.3048	0.5243	0.000447287	0.000449156	100.418	0.9257	0.000818978	0.00087351	106.659	0.5607	0.000964938	0.00104948	108.762	0.6143	0.000594662	0.000632319	106.333	0.0517	0.000791798	0.000465918	58.8431	0.3263	BC003965, Ccdc71, Csnk1g1, Cstf2t, Dmap1, Dpy19l3, Ganc, Gfm2, Golga1, Gpatch2, Ikbkg, Map3k7, Mcm3ap, Mcm7, Mtf1, Mtmr4, Mtmr9, Pik3c3, Pml, Rnf214, Trim39, Ublcp1, Xrcc4, Zbtb37, Zfp384	-	-
Mef2d	21	0	0	0	0	0.000314988	0.000296356	94.0847	0.1485	0.000327334	0.000281065	85.865	0.7823	0.000664026	0.000545471	82.146	0.4488	0.000617287	0.000565679	91.6395	0.3374	0.00037361	0.000448041	119.922	0.1661	0.000815229	0.000950239	116.561	0.9365	Asb7, Atp8b2, Bahd1, C2cd2l, Cdc42ep2, Dysf, Ell, Itprip, Kank1, Lipc, Mef2d, Myom1, Nfatc1, Phka1, Ptprj, Pus10, Tanc2, Tcf7, Tom1, Ttc39c, Zfp592	-	-
Regulons highly active in C4 (preOBs) - R3
						AUC scores
						C2								C3								C4
						7 weeks				13 weeks				7 weeks				13 weeks				7 weeks				13 weeks
TF	# genes	#Upregulated	% Upregulated	#Downregulated	% Downregulated	SOXCfl/fl	SOXCOsxCre	% change	P value	SOXCfl/fl	SOXCOsxCre	% change	P value	SOXCfl/fl	SOXCOsxCre	% change	P value	SOXCfl/fl	SOXCOsxCre	% change	P value	SOXCfl/fl	SOXCOsxCre	% change	P value	SOXCfl/fl	SOXCOsxCre	% change	P value	List of all genes in the regulon	List of upregulated genes	List of downregulated genes
Atf3	2994	47	1.56981	94	3.13961	0.364677	0.35935	98.5394	0.0023	0.349898	0.35766	102.219	<0.0001	0.351576	0.350434	99.6749	0.625	0.337499	0.339212	100.508	0.2686	0.382781	0.376164	98.2714	0.0026	0.37699	0.365054	96.8339	<0.0001	0610012G03Rik, 1110051M20Rik, 1110059E24Rik, 1110059G10Rik, 1190007I07Rik, 1600002K03Rik, 1600020E01Rik, 1700017B05Rik, 1700025G04Rik, 1700037H04Rik, 1810013L24Rik, 1810026B05Rik, 1810055G02Rik, 2300009A05Rik, 2310015A10Rik, 2310022B05Rik, 2410002F23Rik, 2510039O18Rik, 2610002M06Rik, 2810006K23Rik, 2900026A02Rik, 3830406C13Rik, 4932438A13Rik, 4933421O10Rik, 4933434E20Rik, 5430405H02Rik, 5430416N0…	Adipoq, Arhgdib, Atf3, Bin1, Bmp6, C2, Cdkn1a, Ctsb, Ctsl, Dcn, Efemp1, Egr1, Eif1, Fos, Fosb, Gadd45g, H2afz, Hspa5, Ier5, Igfbp5, Itgb5, Jun, Junb, Jund, Lbh, Lifr, Lox, Mef2c, Myl6, Ncam1, Nupr1, Olfml2a, Plod2, Pnrc1, Ppp1r15a, Reep3, Serpine2, Serpinf1, Slc29a1, Smad7, Smoc2, Snw1, Socs2, Socs3, Spp1, Timp1, Vldlr	Abcc9, Acan, Actg1, Adamts18, Adamts9, Anxa6, Aqp1, Arl4d, Atp5k, Atxn2, Bach1, Btg1, C4b, Cct2, Cdk4, Cdkn1c, Cnn3, Col1a1, Cpxm1, Cpz, Csrp2, Ctnnbip1, Ddx3x, Dnajb4, Dync1i2, Ebf1, Eef1a1, Eef1b2, Egr3, Eif4a1, Evl, Flna, Fn1, Frmd4a, Fscn1, Fyn, Gabarapl1, Gas5, Gm13889, Gpm6b, Grb10, Hk2, Hnrnpa1, Igf1, Igfbp4, Irx3, Ivns1abp, Jak2, Lgals1, Ltbp2, Matr3, Meis2, Mfap2, Nfib, Pabpc1, Pappa, Pp…
Yy1	975	4	0.410256	20	2.05128	0.0653844	0.0628217	96.0805	0.0024	0.0619851	0.0634525	102.367	0.166	0.0684665	0.0647862	94.6246	0.0003	0.0660166	0.0644557	97.6356	0.0232	0.0680862	0.0645637	94.8265	0.0018	0.069222	0.0661001	95.4901	<0.0001	1300002E11Rik, 1600020E01Rik, 1810013L24Rik, 1810026B05Rik, 2410002F23Rik, 2610002M06Rik, 4930402H24Rik, 4930523C07Rik, 4932438A13Rik, 5430416N02Rik, A430005L14Rik, A630072M18Rik, Abca5, Abcc4, Abcc5, Abcd3, Abce1, Acbd3, Acin1, Acp2, Actr3, Acvr1, Adm, Adnp, Aff2, Aftph, Agpat1, Akap8, Akap8l, Akap9, Akirin1, Akr1b10, Akt1s1, Akt2, Aldh1a3, Aldh3b1, Aldoa, Alg13, Alkbh5, Alkbh8, Amd1, Anapc1, An…	Lyrm4, Sema7a, Snw1, Wnt4	Atrx, Cnn3, Col2a1, Eef1a1, Eef2, Eif4a1, Evl, Fscn1, Grb10, Irx3, Ivns1abp, Malat1, Matr3, Meis2, Mid1, Nono, Ptma, Pum1, Sfrp2, Ston2
Atf4	875	16	1.82857	41	4.68571	0.207297	0.199129	96.0596	0.0002	0.189641	0.197692	104.245	<0.0001	0.179992	0.179714	99.8456	0.8919	0.165627	0.163635	98.797	0.4886	0.19971	0.192988	96.6339	0.0039	0.185701	0.175455	94.4825	<0.0001	1810013L24Rik, 1810055G02Rik, 4930523C07Rik, 4932438A13Rik, 5430416N02Rik, Aamp, Aars, Abce1, Abhd5, Abl2, Abr, Abt1, Acan, Acbd4, Acot9, Actg1, Actn1, Adamts1, Adipor1, Adnp, Adrb2, Adss, Aebp2, Aff4, Agap3, Agrn, Ahcyl1, Ahcyl2, Akirin1, Akt1s1, Akt2, Aldh18a1, Aldoa, Amd1, Amotl2, Angptl2, Ankrd11, Ankrd17, Ankrd28, Anp32b, Anxa7, Ap1g1, Ap2m1, Appbp2, Arf4, Arf5, Arf6, Arfip2, Arhgap23, Arhge…	Atf3, Egr1, Eif1, Fosb, H2afz, Hspa5, Ier5, Jun, Junb, Jund, Lox, Myl6, Pnrc1, Ppp1r15a, Slitrk6, Smad7	Acan, Actg1, Arl4d, Btg1, Csrp2, Ddx3x, Dnajb4, Eef1a1, Egr3, Eif4a1, Fn1, Fscn1, Fyn, Gabarapl1, Gas5, Gm13889, Hnrnpa1, Irx3, Ivns1abp, Marcksl1, Matr3, Mid1, Pabpc1, Ppa1, Ptma, Raly, Rpl39, Rplp0, Rplp2, Rps27, Rps29, Rps9, Slc38a2, Smarce1, Sox9, Stox2, Tes, Thbs1, Tuba1a, Vegfa, Vim
Creb3l1	679	19	2.79823	52	7.65832	0.137008	0.131136	95.7137	<0.0001	0.134474	0.132256	98.3511	0.0336	0.174568	0.163033	93.3922	<0.0001	0.166655	0.163836	98.3082	0.0371	0.250494	0.243095	97.0465	0.0041	0.265634	0.245611	92.4624	<0.0001	1810055G02Rik, 2310022B05Rik, 2900026A02Rik, 9130024F11Rik, Aak1, Aars, Abhd14a, Abl2, Abr, Acan, Acbd3, Acp5, Adam10, Adam12, Adamts18, Akap9, Akr1b3, Akt1s1, Aldh18a1, Alpl, Ampd2, Ano1, Ano6, Anxa5, Ap1s2, Ap3m1, Apcdd1, Aqp1, Arcn1, Arf1, Arf4, Arf5, Arf6, Arfgap1, Arfgap3, Arfip2, Arhgap23, Arhgef19, Arl1, Arl4c, Arl4d, Arl6ip5, Ascc3, Asns, Atf3, Atp2b1, Atp5d, Atp5e, Atp5g1, Atp5g2, Atp5o,…	Atf3, Cd63, Cd9, Cdh15, Dcn, Gsn, Itgb5, Lox, Mef2c, Nupr1, Omd, Pth1r, Ptprz1, Serpinf1, Smoc2, Timp1, Tmie, Vldlr, Wnt4	Acan, Adamts18, Aqp1, Arl4d, Atpif1, Car3, Cct2, Cdk4, Cgref1, Col11a1, Col13a1, Col1a1, Col1a2, Col2a1, Col5a2, Cpz, Cthrc1, Eef1a1, Eef1b2, Eef2, Entpd3, Fn1, Fyn, Grb10, Ivns1abp, Lgals1, Phex, Postn, Ppa1, Ppic, Ppp1r14b, Ptn, Rpl27a, Rpl31, Rpl34, Rpl35, Rpl36a, Rpl39, Rpl41, Rplp0, Rplp2, Rps26, Rps4x, Rps9, Satb2, Sec24d, Sec61g, Serpinh1, Slc13a5, Sparc, Ston2, Txndc5
Tbx2	543	4	0.736648	10	1.84162	0.00574529	0.00614482	106.954	0.1327	0.00518578	0.0059442	114.625	0.0003	0.0139799	0.0129468	92.61	0.0216	0.0121412	0.0142073	117.018	<0.0001	0.0226917	0.0225189	99.2385	0.6105	0.022766	0.0234875	103.169	0.2505	1810055G02Rik, 2210016L21Rik, 2410002F23Rik, 3830406C13Rik, 4632427E13Rik, 8030462N17Rik, Abca5, Abcb8, Abcd3, Abcf2, Abr, Acad8, Acan, Acbd5, Acot2, Acp2, Acp6, Adam10, Adck1, Adcy6, Ado, Agap3, AI413582, Akirin1, Akt2, Aldh16a1, Aldh1a3, Alg14, Alkbh8, Als2cl, Ankrd13b, Ano1, Ap1g1, Aph1a, Arfip2, Arl4d, Armcx2, Arnt, Arsk, Asb6, Asb8, Atf6b, Atg2a, Atg4a, Atp13a2, Atp1b3, Atp6v1c1, Atpaf2, Aut…	Gm8300, Pth1r, Snw1, Spp1	Acan, Arl4d, Evl, Fyn, Mex3a, Phex, Ppfibp2, Ppic, Ptn, Vcan
Xbp1	230	5	2.17391	14	6.08696	0.0291171	0.0299737	102.942	0.0289	0.0308517	0.0298819	96.8567	0.0006	0.0319083	0.0320914	100.574	0.5893	0.0335808	0.0312905	93.1799	0.0014	0.0428788	0.0440551	102.743	0.1324	0.0498981	0.0409964	82.1602	<0.0001	1810055G02Rik, 4933434E20Rik, Abcd2, Akap9, Aldoa, Ano6, Apbb1ip, Apcdd1, Arcn1, Arf1, Arf4, Arf6, Arfgap1, Arhgap23, Arhgef19, Arl1, Atp2b1, Bcar3, C2cd2l, Cant1, Cd164, Cdc25a, Cdc42, Cdc42ep2, Cdk2ap1, Cdo1, Cdr2, Cdr2l, Cep170, Chpf, Chpf2, Chst11, Chst13, Col11a2, Col1a1, Col2a1, Col5a1, Commd9, Copa, Copb1, Copb2, Cpz, Creb3l1, Cthrc1, Ctsa, Dad1, Derl1, Eef2k, Efemp1, Eif1b, Eif2s2, Eif3b,…	Efemp1, Lox, Nupr1, Pcolce, Smoc2	Col1a1, Col2a1, Cpz, Cthrc1, Entpd3, Fyn, Grb10, Ivns1abp, Ppa1, Sec24d, Sec61g, Serpinh1, Sparc, Txndc5
Klf10	169	2	1.18343	9	5.32544	0.0087928	0.00884578	100.603	0.93	0.00843194	0.0105133	124.684	<0.0001	0.00956554	0.0100834	105.414	0.1309	0.0103679	0.0106067	102.303	0.4698	0.0109913	0.0123083	111.982	0.003	0.0177505	0.0149521	84.2353	<0.0001	9930021J03Rik, Adcy6, Ahdc1, Als2cl, Ampd2, Ankrd13b, Ano1, Apoo, Aqp1, Arf6, Atf3, Atp8b2, Bahd1, Banp, Bbc3, Bcar1, Bcar3, Bcl2l11, Bcl3, Bcl6, Bhlhe40, C1galt1c1, Cacnb3, Cadm1, Capn1, Cbfa2t3, Cbx8, Ccne2, Cdc42ep2, Cdk5r1, Col11a2, Col13a1, Col22a1, Col2a1, Cpt1a, Cpz, Csrnp1, Csrnp3, Cyp26b1, Cyth1, Ddit4, Dkk1, Dlx3, Dmpk, Dus3l, Efna1, Efna2, Eif2b5, Enox1, Epha2, Ephb3, Erf, F3, Fam117a,…	Atf3, Smad7	Aqp1, Col13a1, Col2a1, Cpz, Fyn, Hapln1, Mex3a, Rcc2, Sox9
Sp6	126	1	0.793651	7	5.55556	0.000909872	0.000844436	92.8083	0.3633	0.000617062	0.000625198	101.318	0.7208	0.00615991	0.00382996	62.1756	<0.0001	0.00375629	0.00292976	77.9961	0.0003	0.0109031	0.00887282	81.3788	<0.0001	0.00817535	0.00602636	73.7139	<0.0001	Abcc9, Abhd11, Abhd14a, Acan, Adam12, Aldh18a1, Aldh1a3, Alg2, Angptl2, Arhgef19, Arvcf, Asns, Asrgl1, Atp8b1, Axin2, B9d2, Batf, Bcs1l, C1qtnf6, Cacna1g, Car3, Caskin2, Casp2, Ccdc3, Ccdc32, Ccndbp1, Cdr2l, Clec16a, Cthrc1, Cyp26b1, Dlx3, Dysf, Eif4enif1, Enoph1, Eri3, Ethe1, Exosc5, Fads2, Fam171a1, Fbxo36, Fbxw4, Fdxr, Fgd1, Fhod3, Flad1, Fmod, Gipc1, Gpsm2, Grasp, Gxylt2, Hadh, Hdac6, Hey1, H…	Smoc2	Abcc9, Acan, Car3, Cthrc1, Tes, Tpm2, Vcan
Phf8	76	0	0	1	1.31579	0.000269482	0.000378345	140.397	0.0219	0.000300115	0.000367605	122.488	0.1346	0.0010528	0.000776477	73.7534	0.0862	0.000977457	0.000780105	79.8096	0.5136	0.00103713	0.000651675	62.8347	0.0619	0.000937995	0.000553574	59.0167	0.0175	2510039O18Rik, Aaas, Aatf, Ankrd52, Apoo, Arhgef7, Asb3, Ascc2, Atm, AU040320, Btaf1, Ccnk, Chfr, Clpb, Coq5, Cpsf6, Dcaf6, Dcun1d3, Dis3l, Dtnb, Elmod3, Enoph1, Gabpb2, Git2, Gmfb, Gpr137, Gpr176, Gpr27, Gramd4, Hdac6, Hps5, Katnb1, Kif13a, Lrrc49, Lrwd1, Mbip, Mpst, Mtmr10, Neurl4, Nfkbil1, Npy, Nrf1, Ophn1, Pde4a, Pde4dip, Pear1, Pfn2, Phf8, Phlpp1, Prrt1, Rasal2, Rprd1a, Scai, Sesn1, Sfmbt1, …	-	Npy
Foxo1	73	0	0	2	2.73973	0.00174009	0.00144651	83.1284	0.0342	0.00134517	0.00153259	113.933	0.0701	0.00160869	0.00147572	91.734	0.7009	0.00142314	0.00135894	95.4889	0.9166	0.00155783	0.00118018	75.7577	0.5024	0.00182747	0.00133629	73.1224	0.0238	1700017B05Rik, Arhgef10l, Arl4c, Arl4d, Arrdc3, Asxl1, Atg2a, Atg2b, Atp10a, Bahd1, Bcl6, Bcor, Bend3, Bmp2, Btaf1, Ccne2, Cdc42bpa, Cdk5r1, Clcf1, Cnksr3, Creb5, Elf4, Erf, Ezr, Fam129b, Fam13c, Fam199x, Fbxo32, Fgf18, Foxo1, Foxp4, Herc4, Ica1, Inhba, Itpkc, Klf5, Klhl21, Lmbr1l, Lonrf3, Maoa, 44988, Megf9, Mex3b, Mical2, N4bp2, Nfatc1, Nr1d1, Per2, Pitpnc1, Plat, Plekha1, Prnp, Pvr, Rictor, Rn…	-	Arl4d, Ston2
Mef2c	58	6	10.3448	4	6.89655	0.0600721	0.0635367	105.767	<0.0001	0.0466091	0.050673	108.719	0.0016	0.0759535	0.0762787	100.428	0.7138	0.0673939	0.0720374	106.89	0.0262	0.0998354	0.100406	100.571	0.812	0.115047	0.117796	102.389	0.3191	Ank, Ano1, Arl4c, Bambi, Bglap, Bglap2, Cadm1, Ckb, Clic5, Col11a2, Col12a1, Col13a1, Col1a1, Col1a2, Col22a1, Col25a1, Comp, Cryab, Cxxc5, Dlx6, Dstn, Eno3, Enpp6, Fabp3, Gprc5c, Hdac5, Hspb2, Ifitm5, Inppl1, Insc, Itga10, Kcnma1, Klhl33, Lmo7, Lrp4, Mef2c, Myom1, Nrp2, Peli2, Plcd1, Plod2, Ppp3ca, Pth1r, Ptprs, Pygm, Rapgef4, Rpl4, Runx2, Selenbp1, Slc8a3, Slit2, Snx5, Sp7, Tbx2, Tle3, Tmem119,…	Bglap, Bglap2, Comp, Mef2c, Plod2, Pth1r	Col13a1, Col1a1, Col1a2, Dstn
Nfe2l2	57	1	1.75439	4	7.01754	0.0453222	0.0428101	94.4573	0.0611	0.0332645	0.0367313	110.422	0.2434	0.0369556	0.0364836	98.7227	0.6294	0.028431	0.0289921	101.974	0.6286	0.0444794	0.0404565	90.9557	0.0067	0.0344464	0.0276089	80.1503	<0.0001	Arntl, Bach1, Bzw1, Cdkn1a, Cebpb, Cysltr2, Dnaja1, Eif5, Elf1, Fam129b, Fbxo30, Fosl1, Gabarapl1, Gadd45a, Glt28d2, Gna13, Hmox1, Hspa13, Irx3, Kdm5b, Kif2a, Lmna, Maff, Mafk, Map2k3, Mapk6, Mapkapk2, Ndrg1, Nebl, Nfe2l2, Nfil3, Oaf, Plat, Pqlc1, Ptpn2, Rasl11b, Rel, Rela, Rnf19a, S100a10, Sh2b3, Shank2, Sipa1l2, Slc35e4, Slc3a2, Slc7a1, Sphk1, Sqstm1, Stk40, Tmbim1, Top1, Tuba1c, Txnrd1, Uck2, …	Cdkn1a	Bach1, Gabarapl1, Irx3, Vim
Creb5	46	0	0	3	6.52174	0.000265901	0.000348341	131.004	0.0069	0.000583554	0.000468167	80.2268	0.7426	0.000734021	0.0005851	79.7117	<0.0001	0.000908035	0.000827368	91.1164	0.8631	0.000450608	0.000467662	103.785	<0.0001	0.000838236	0.000653899	78.0089	<0.0001	Adamts4, Angptl2, Apold1, Arl4d, Asns, B230216N24Rik, Clasp2, Cnnm4, Creb5, Csrp1, Csrp2, Dusp10, Dusp8, Elovl6, Fbxo34, Frat2, Gpcpd1, Ift81, Il6, Inhba, Lhx2, Mitf, Nfatc1, Nfatc2, Pde4b, Pdp1, Plat, Plekha1, Ptgs2, Ptpn21, Rcan1, Rela, Rfc3, Rnf150, S1pr2, Schip1, Sh3kbp1, Slc25a33, Smarcad1, Spata7, Ston2, Tasp1, Tubb3, Umps, Vps37b, Zfp523	-	Arl4d, Csrp2, Ston2
Sp7	41	7	17.0732	3	7.31707	0.0570077	0.0642038	112.623	<0.0001	0.0424268	0.0493322	116.276	<0.0001	0.0874224	0.0861229	98.5136	0.8322	0.0703158	0.079854	113.565	0.0002	0.120062	0.123597	102.945	0.0262	0.121902	0.129174	105.966	0.011	Ano1, Apcdd1, Bambi, Bglap, Bglap2, C1qtnf6, Cadm1, Chn1, Col11a2, Col1a1, Col5a2, Dcn, Dlx6os1, Elmo1, Enpp6, Entpd3, Fgfr3, Filip1l, Gja1, Ifitm5, Insc, Itga10, Kcnma1, Lmo7, Mef2c, Ncam1, Nhsl1, Panx3, Peli2, Pth1r, Sema3d, Sgms2, Shf, Slc8a3, Sp6, Sp7, Tbx2, Tmem119, Tnfrsf19, Vldlr, Zbtb7c	Bglap, Bglap2, Dcn, Mef2c, Ncam1, Pth1r, Vldlr	Col1a1, Col5a2, Entpd3
Rfxap	33	0	0	1	3.0303	0.00025408	0.000211188	83.1187	0.9255	0.000219637	0.000176979	80.5781	0.8772	0.000516626	0.00074423	144.056	0.7891	0.000840419	0.000625203	74.3918	0.1533	0.00478529	0.00415551	86.8393	0.1038	0.000972773	0.000823504	84.6553	0.4083	Apool, C2cd2l, Cacna1g, Cdr2, Col15a1, Creb5, Dolpp1, Dyrk1b, Fam122a, Gal, Ica1, Ino80c, Kat5, Macrod2, Morn2, Mtif3, Nfatc2, Pcbp4, Pfkm, Plcg2, Plekhg3, Pter, Ptn, Rbpms2, Rfxap, Siae, Smox, Tnn, Tpd52, Traf3ip1, Tspan11, Tubb3, Vat1	-	Ptn
Fli1	27	0	0	0	0	0.000280278	0.0001086	38.7474	0.0079	0.000302225	0.000125515	41.5303	0.0211	0.000585496	0.000537638	91.8261	0.2127	0.000829243	0.000882121	106.377	0.7228	0.00105032	0.00162837	155.037	0.1483	0.00300523	0.00303254	100.909	0.5956	2610306M01Rik, Acp5, Amigo2, Ap1m1, Ccdc126, Ccdc134, Dapp1, Dck, Dmp1, Fli1, Itga2b, Itpkb, Katnb1, Mustn1, Ncf1, Ndst2, Nfatc2, Nmnat2, Pcdh9, Pde4b, Pou2f2, Rnf219, Sh3bp5l, Slc9a8, Stard8, Tyw1, Zfp827	-	-
Sox9	26	0	0	7	26.9231	0.0159516	0.010429	65.3792	<0.0001	0.00915884	0.0049148	53.6619	<0.0001	0.0430423	0.0307725	71.4937	<0.0001	0.0273159	0.0197254	72.212	<0.0001	0.0455009	0.0307793	67.6455	<0.0001	0.0155937	0.0170401	109.275	0.0095	Ahcyl2, Cacna1g, Csrnp2, Dact3, Fjx1, Gm13889, Hbegf, Kcnh1, Mdk, Mex3b, Mpp6, Nr4a2, Pcdh17, Pecam1, Plat, Ptn, Slc20a2, Sox9, Spats2l, St8sia2, Thbs3, Tle4, Tspan18, Ubash3b, Vcan, Wif1	-	Gm13889, Mdk, Ptn, Sox9, St8sia2, Vcan, Wif1

## Sheet: Supplementary Data 4b
Supplementary Data 4b. Motif enrichment analysis for SOX4 targets predicted by SCENIC. The predicted SOX4 targets are listed in descending order of normalized enrichment scores (NES). Predicted targets downregulated in SOXCOsxCre cells are highlighted in yellow; genes that are also present in bone-related GO terms are bolded. The Spearman's rank correlation coefficient (spearCor) used for statist…
gene	highConfAnnot	nMotifs	bestMotif	NES	motifDb	coexModule	spearCor	CoexWeight
Mdk	TRUE	48	taipale_cyt_meth__SOX4_GAACAAAGRN_eDBD_repr	5	500bp	top5perTarget	0.377305	0.0365723
Mex3a	TRUE	57	taipale_cyt_meth__SOX4_GAACAAAGRN_eDBD_repr	5	500bp	top5perTarget	0.21378	0.00913779
St8sia2	TRUE	46	taipale_cyt_meth__SOX4_GAACAAAGRN_eDBD_repr	5	500bp	top5perTarget	0.173021	0.00665787
Vangl2	TRUE	32	taipale_cyt_meth__SOX4_GAACAAAGRN_eDBD_repr	5	500bp	top5perTarget	0.160051	0.00625029
Zfp358	TRUE	24	taipale_cyt_meth__SOX4_GAACAAAGRN_eDBD_repr	5	500bp	top5perTarget	0.139525	0.00618371
2700081O15Rik	TRUE	5	hocomoco__SOX4_HUMAN.H11MO.0.B	4.72	10kb	top1sd	0.223683	0.00369767
Abcc9	TRUE	6	hocomoco__SOX4_HUMAN.H11MO.0.B	4.72	10kb	top1sd	0.239335	0.0044475
Adam19	TRUE	11	hocomoco__SOX4_HUMAN.H11MO.0.B	4.72	10kb	top1sd	0.129925	0.00382797
Adamts4	TRUE	5	hocomoco__SOX4_HUMAN.H11MO.0.B	4.72	10kb	top1sd	0.158159	0.00397799
Adamts9	TRUE	18	hocomoco__SOX4_HUMAN.H11MO.0.B	4.72	10kb	top1sd	0.352744	0.00549494
Amotl1	TRUE	5	hocomoco__SOX4_HUMAN.H11MO.0.B	4.72	10kb	top1sd	0.29671	0.00393295
Apbb2	TRUE	9	hocomoco__SOX4_HUMAN.H11MO.0.B	4.72	10kb	top1sd	0.26303	0.00364121
Arhgap28	TRUE	14	hocomoco__SOX4_HUMAN.H11MO.0.B	4.72	10kb	top1sd	0.157491	0.00501012
Arhgef2	TRUE	11	hocomoco__SOX4_HUMAN.H11MO.0.B	4.72	10kb	top1sd	0.156286	0.00391243
Atrnl1	TRUE	4	hocomoco__SOX4_HUMAN.H11MO.0.B	4.72	10kb	top1sd	0.137077	0.00373206
Bahcc1	TRUE	11	hocomoco__SOX4_HUMAN.H11MO.0.B	4.72	10kb	top1sd	0.122866	0.0042976
Basp1	TRUE	10	hocomoco__SOX4_HUMAN.H11MO.0.B	4.72	10kb	top1sd	0.223376	0.00422465
Brd3	TRUE	7	hocomoco__SOX4_HUMAN.H11MO.0.B	4.72	10kb	top1sd	0.244271	0.00440389
Camk2g	TRUE	3	hocomoco__SOX4_HUMAN.H11MO.0.B	4.72	10kb	top1sd	0.158587	0.00374311
Ccng2	TRUE	11	hocomoco__SOX4_HUMAN.H11MO.0.B	4.72	10kb	top1sd	0.200034	0.00415527
Cdc42ep1	TRUE	10	hocomoco__SOX4_HUMAN.H11MO.0.B	4.72	10kb	top1sd	0.201216	0.00393408
Clasp1	TRUE	5	hocomoco__SOX4_HUMAN.H11MO.0.B	4.72	10kb	top1sd	0.159592	0.00432191
Cnot6	TRUE	4	hocomoco__SOX4_HUMAN.H11MO.0.B	4.72	10kb	top1sd	0.252676	0.00395365
Cp	TRUE	7	hocomoco__SOX4_HUMAN.H11MO.0.B	4.72	10kb	top1sd	0.415485	0.00464873
Csnk1e	TRUE	8	hocomoco__SOX4_HUMAN.H11MO.0.B	4.72	10kb	top1sd	0.202917	0.00472649
Ctnnbip1	TRUE	16	hocomoco__SOX4_HUMAN.H11MO.0.B	4.72	10kb	top1sd	0.2179	0.00541065
Dbn1	TRUE	20	hocomoco__SOX4_HUMAN.H11MO.0.B	4.72	10kb	top1sd	0.186278	0.00731345
Dlg3	TRUE	5	hocomoco__SOX4_HUMAN.H11MO.0.B	4.72	10kb	top1sd	0.137681	0.00372647
Dnajc24	TRUE	3	hocomoco__SOX4_HUMAN.H11MO.0.B	4.72	10kb	top1sd	0.140064	0.00359743
Dpysl3	TRUE	32	hocomoco__SOX4_HUMAN.H11MO.0.B	4.72	10kb	top1sd	0.37761	0.00655649
Ebf1	TRUE	13	hocomoco__SOX4_HUMAN.H11MO.0.B	4.72	10kb	top1sd	0.421702	0.00540318
Efnb1	TRUE	13	hocomoco__SOX4_HUMAN.H11MO.0.B	4.72	10kb	top1sd	0.296357	0.0089338
Enc1	TRUE	17	hocomoco__SOX4_HUMAN.H11MO.0.B	4.72	10kb	top1sd	0.162018	0.00544097
Fbn2	TRUE	15	hocomoco__SOX4_HUMAN.H11MO.0.B	4.72	10kb	top1sd	0.275775	0.00964086
Fhdc1	TRUE	10	hocomoco__SOX4_HUMAN.H11MO.0.B	4.72	10kb	top1sd	0.123183	0.00362701
Flna	TRUE	22	hocomoco__SOX4_HUMAN.H11MO.0.B	4.72	10kb	top1sd	0.3432	0.0123747
Fmnl2	TRUE	11	hocomoco__SOX4_HUMAN.H11MO.0.B	4.72	10kb	top1sd	0.170577	0.00394878
Fmr1	TRUE	6	hocomoco__SOX4_HUMAN.H11MO.0.B	4.72	10kb	top1sd	0.250301	0.00376354
Frmd4a	TRUE	11	hocomoco__SOX4_HUMAN.H11MO.0.B	4.72	10kb	top1sd	0.245664	0.00382453
Fzd1	TRUE	5	hocomoco__SOX4_HUMAN.H11MO.0.B	4.72	10kb	top1sd	0.188511	0.00368149
Fzd3	TRUE	5	hocomoco__SOX4_HUMAN.H11MO.0.B	4.72	10kb	top1sd	0.136526	0.00482281
Fzd5	TRUE	10	hocomoco__SOX4_HUMAN.H11MO.0.B	4.72	10kb	top1sd	0.262889	0.00447269
Gigyf1	TRUE	2	hocomoco__SOX4_HUMAN.H11MO.0.B	4.72	10kb	top1sd	0.14674	0.00399867
Gnb1	TRUE	13	hocomoco__SOX4_HUMAN.H11MO.0.B	4.72	10kb	top1sd	0.321717	0.00508126
Gpr137b	TRUE	4	hocomoco__SOX4_HUMAN.H11MO.0.B	4.72	10kb	top1sd	0.0865334	0.00429513
Greb1	TRUE	11	hocomoco__SOX4_HUMAN.H11MO.0.B	4.72	10kb	top1sd	0.171045	0.00387786
Gse1	TRUE	7	hocomoco__SOX4_HUMAN.H11MO.0.B	4.72	10kb	top1sd	0.201861	0.00355686
Hes1	TRUE	3	hocomoco__SOX4_HUMAN.H11MO.0.B	4.72	10kb	top1sd	0.297134	0.00463109
Hey1	TRUE	4	hocomoco__SOX4_HUMAN.H11MO.0.B	4.72	10kb	top1sd	0.18342	0.00448361
Hmgb3	TRUE	8	hocomoco__SOX4_HUMAN.H11MO.0.B	4.72	10kb	top1sd	0.12698	0.00358577
Hnrnpl	TRUE	4	hocomoco__SOX4_HUMAN.H11MO.0.B	4.72	10kb	top1sd	0.314683	0.00369453
Ift81	TRUE	5	hocomoco__SOX4_HUMAN.H11MO.0.B	4.72	10kb	top1sd	0.131919	0.00400542
Itprip	TRUE	10	hocomoco__SOX4_HUMAN.H11MO.0.B	4.72	10kb	top1sd	0.0744625	0.00369084
Kirrel	TRUE	7	hocomoco__SOX4_HUMAN.H11MO.0.B	4.72	10kb	top1sd	0.243625	0.00470457
Klhl26	TRUE	1	hocomoco__SOX4_HUMAN.H11MO.0.B	4.72	10kb	top1sd	0.0881741	0.00383746
Krba1	TRUE	4	hocomoco__SOX4_HUMAN.H11MO.0.B	4.72	10kb	top1sd	0.0990868	0.00363547
Lama1	TRUE	5	hocomoco__SOX4_HUMAN.H11MO.0.B	4.72	10kb	top1sd	0.120674	0.00402473
Limd2	TRUE	25	hocomoco__SOX4_HUMAN.H11MO.0.B	4.72	10kb	top1sd	0.192453	0.0064921
Lpar4	TRUE	10	hocomoco__SOX4_HUMAN.H11MO.0.B	4.72	10kb	top1sd	0.0823441	0.0036956
Ltbr	TRUE	5	hocomoco__SOX4_HUMAN.H11MO.0.B	4.72	10kb	top1sd	0.192172	0.00378697
Maf	TRUE	12	hocomoco__SOX4_HUMAN.H11MO.0.B	4.72	10kb	top1sd	0.363227	0.00790241
Magi2	TRUE	7	hocomoco__SOX4_HUMAN.H11MO.0.B	4.72	10kb	top1sd	0.206382	0.00446958
Malat1	TRUE	20	hocomoco__SOX4_HUMAN.H11MO.0.B	4.72	10kb	top1sd	0.446481	0.00644553
Mapk8	TRUE	7	hocomoco__SOX4_HUMAN.H11MO.0.B	4.72	10kb	top1sd	0.208114	0.00408721
Marcks	TRUE	43	hocomoco__SOX4_HUMAN.H11MO.0.B	4.72	10kb	top1sd	0.453658	0.0084265
Marcksl1	TRUE	30	hocomoco__SOX4_HUMAN.H11MO.0.B	4.72	10kb	top1sd	0.337453	0.0114803
Meis2	TRUE	5	hocomoco__SOX4_HUMAN.H11MO.0.B	4.72	10kb	top1sd	0.158465	0.00449871
Mmd	TRUE	8	hocomoco__SOX4_HUMAN.H11MO.0.B	4.72	10kb	top1sd	0.169875	0.00633597
Mpped2	TRUE	12	hocomoco__SOX4_HUMAN.H11MO.0.B	4.72	10kb	top1sd	0.170408	0.00353488
Myo1b	TRUE	7	hocomoco__SOX4_HUMAN.H11MO.0.B	4.72	10kb	top1sd	0.253488	0.00422156
Nav1	TRUE	9	hocomoco__SOX4_HUMAN.H11MO.0.B	4.72	10kb	top1sd	0.289537	0.00426728
Nedd4l	TRUE	7	hocomoco__SOX4_HUMAN.H11MO.0.B	4.72	10kb	top1sd	0.093945	0.00412668
Nfe2l1	TRUE	4	hocomoco__SOX4_HUMAN.H11MO.0.B	4.72	10kb	top1sd	0.317155	0.0041685
Nfia	TRUE	22	hocomoco__SOX4_HUMAN.H11MO.0.B	4.72	10kb	top1sd	0.341868	0.00509576
Nfix	TRUE	11	hocomoco__SOX4_HUMAN.H11MO.0.B	4.72	10kb	top1sd	0.353767	0.00404755
Nkd1	TRUE	10	hocomoco__SOX4_HUMAN.H11MO.0.B	4.72	10kb	top1sd	0.128482	0.00408592
Nr2f1	TRUE	7	hocomoco__SOX4_HUMAN.H11MO.0.B	4.72	10kb	top1sd	0.111058	0.00393987
Nr2f2	TRUE	26	hocomoco__SOX4_HUMAN.H11MO.0.B	4.72	10kb	top1sd	0.146474	0.00587159
Nuak1	TRUE	5	hocomoco__SOX4_HUMAN.H11MO.0.B	4.72	10kb	top1sd	0.256528	0.00361407
Olfm1	TRUE	7	hocomoco__SOX4_HUMAN.H11MO.0.B	4.72	10kb	top1sd	0.19383	0.00462863
Paqr7	TRUE	8	hocomoco__SOX4_HUMAN.H11MO.0.B	4.72	10kb	top1sd	0.0914026	0.00441257
Pbx1	TRUE	5	hocomoco__SOX4_HUMAN.H11MO.0.B	4.72	10kb	top1sd	0.244828	0.0046408
Pdgfra	TRUE	11	hocomoco__SOX4_HUMAN.H11MO.0.B	4.72	10kb	top1sd	0.304274	0.00457569
Pik3c2a	TRUE	2	hocomoco__SOX4_HUMAN.H11MO.0.B	4.72	10kb	top1sd	0.177832	0.00359256
Pik3r1	TRUE	23	hocomoco__SOX4_HUMAN.H11MO.0.B	4.72	10kb	top1sd	0.352346	0.00600459
Pik3r3	TRUE	2	hocomoco__SOX4_HUMAN.H11MO.0.B	4.72	10kb	top1sd	0.199692	0.00470649
Pknox2	TRUE	6	hocomoco__SOX4_HUMAN.H11MO.0.B	4.72	10kb	top1sd	0.0934475	0.00377079
Plekho1	TRUE	11	hocomoco__SOX4_HUMAN.H11MO.0.B	4.72	10kb	top1sd	0.132657	0.00431831
Plxna2	TRUE	9	hocomoco__SOX4_HUMAN.H11MO.0.B	4.72	10kb	top1sd	0.340045	0.00432019
Podxl2	TRUE	19	hocomoco__SOX4_HUMAN.H11MO.0.B	4.72	10kb	top1sd	0.274268	0.0175151
Ppbp	TRUE	4	hocomoco__SOX4_HUMAN.H11MO.0.B	4.72	10kb	top1sd	0.0789416	0.0035788
Prdx2	TRUE	6	hocomoco__SOX4_HUMAN.H11MO.0.B	4.72	10kb	top1sd	0.321178	0.00463374
Prickle2	TRUE	10	hocomoco__SOX4_HUMAN.H11MO.0.B	4.72	10kb	top1sd	0.116485	0.0039385
Prrc2b	TRUE	8	hocomoco__SOX4_HUMAN.H11MO.0.B	4.72	10kb	top1sd	0.257297	0.00441223
Prrx1	TRUE	5	hocomoco__SOX4_HUMAN.H11MO.0.B	4.72	10kb	top1sd	0.34166	0.00378552
Ptk7	TRUE	7	hocomoco__SOX4_HUMAN.H11MO.0.B	4.72	10kb	top1sd	0.180502	0.00420886
Rasa3	TRUE	2	hocomoco__SOX4_HUMAN.H11MO.0.B	4.72	10kb	top1sd	0.248748	0.00364506
Rbfox2	TRUE	8	hocomoco__SOX4_HUMAN.H11MO.0.B	4.72	10kb	top1sd	0.27153	0.00380671
Rbms3	TRUE	33	hocomoco__SOX4_HUMAN.H11MO.0.B	4.72	10kb	top1sd	0.335271	0.0075173
Rbp1	TRUE	19	hocomoco__SOX4_HUMAN.H11MO.0.B	4.72	10kb	top1sd	0.212293	0.00709479
Rbpj	TRUE	5	hocomoco__SOX4_HUMAN.H11MO.0.B	4.72	10kb	top1sd	0.270146	0.00438375
Ripk3	TRUE	4	hocomoco__SOX4_HUMAN.H11MO.0.B	4.72	10kb	top1sd	0.142745	0.00433789
Rnase4	TRUE	10	hocomoco__SOX4_HUMAN.H11MO.0.B	4.72	10kb	top1sd	0.229824	0.00578633
Rnf44	TRUE	6	hocomoco__SOX4_HUMAN.H11MO.0.B	4.72	10kb	top1sd	0.162333	0.00417969
Rreb1	TRUE	16	hocomoco__SOX4_HUMAN.H11MO.0.B	4.72	10kb	top1sd	0.21577	0.00635872
Sfrp1	TRUE	24	hocomoco__SOX4_HUMAN.H11MO.0.B	4.72	10kb	top1sd	0.275245	0.0114315
Sorbs2	TRUE	8	hocomoco__SOX4_HUMAN.H11MO.0.B	4.72	10kb	top1sd	0.285058	0.00376821
Sox12	TRUE	25	hocomoco__SOX4_HUMAN.H11MO.0.B	4.72	10kb	top1sd	0.16275	0.00863192
Sox4	TRUE	12	hocomoco__SOX4_HUMAN.H11MO.0.B	4.72	10kb	top1sd	1	NA
Sox9	TRUE	12	hocomoco__SOX4_HUMAN.H11MO.0.B	4.72	10kb	top1sd	0.241136	0.00939041
Sp2	TRUE	6	hocomoco__SOX4_HUMAN.H11MO.0.B	4.72	10kb	top1sd	0.0919881	0.00423036
Spon1	TRUE	4	hocomoco__SOX4_HUMAN.H11MO.0.B	4.72	10kb	top1sd	0.223638	0.00474509
Stmn1	TRUE	37	hocomoco__SOX4_HUMAN.H11MO.0.B	4.72	10kb	top1sd	0.198611	0.00731023
Stx16	TRUE	11	hocomoco__SOX4_HUMAN.H11MO.0.B	4.72	10kb	top1sd	0.168711	0.00513191
Syt6	TRUE	13	hocomoco__SOX4_HUMAN.H11MO.0.B	4.72	10kb	top1sd	0.192602	0.00517659
Tcf7l2	TRUE	10	hocomoco__SOX4_HUMAN.H11MO.0.B	4.72	10kb	top1sd	0.284086	0.00429306
Tet3	TRUE	4	hocomoco__SOX4_HUMAN.H11MO.0.B	4.72	10kb	top1sd	0.133761	0.00420273
Tfpi	TRUE	4	hocomoco__SOX4_HUMAN.H11MO.0.B	4.72	10kb	top1sd	0.140564	0.00398523
Tia1	TRUE	15	hocomoco__SOX4_HUMAN.H11MO.0.B	4.72	10kb	top1sd	0.217164	0.00631048
Tjap1	TRUE	5	hocomoco__SOX4_HUMAN.H11MO.0.B	4.72	10kb	top1sd	0.134582	0.0041454
Tmem63b	TRUE	4	hocomoco__SOX4_HUMAN.H11MO.0.B	4.72	10kb	top1sd	0.193368	0.0038914
Tnrc18	TRUE	38	hocomoco__SOX4_HUMAN.H11MO.0.B	4.72	10kb	top1sd	0.282095	0.00641978
Traf4	TRUE	23	hocomoco__SOX4_HUMAN.H11MO.0.B	4.72	10kb	top1sd	0.174718	0.00559149
Trim2	TRUE	7	hocomoco__SOX4_HUMAN.H11MO.0.B	4.72	10kb	top1sd	0.23919	0.00373968
Tspan12	TRUE	3	hocomoco__SOX4_HUMAN.H11MO.0.B	4.72	10kb	top1sd	0.157972	0.00367485
Tuba1a	TRUE	22	hocomoco__SOX4_HUMAN.H11MO.0.B	4.72	10kb	top1sd	0.36854	0.00743362
Vcan	TRUE	24	hocomoco__SOX4_HUMAN.H11MO.0.B	4.72	10kb	top1sd	0.231455	0.00586491
Zeb1	TRUE	6	hocomoco__SOX4_HUMAN.H11MO.0.B	4.72	10kb	top1sd	0.175841	0.00389067
Zeb2	TRUE	19	hocomoco__SOX4_HUMAN.H11MO.0.B	4.72	10kb	top1sd	0.430356	0.0061261
Zfhx4	TRUE	30	hocomoco__SOX4_HUMAN.H11MO.0.B	4.72	10kb	top1sd	0.370657	0.00764833
Zfp217	TRUE	9	hocomoco__SOX4_HUMAN.H11MO.0.B	4.72	10kb	top1sd	0.105648	0.00395802
Zfp532	TRUE	10	hocomoco__SOX4_HUMAN.H11MO.0.B	4.72	10kb	top1sd	0.156976	0.00454688
Zfp608	TRUE	15	hocomoco__SOX4_HUMAN.H11MO.0.B	4.72	10kb	top1sd	0.251301	0.00546488
Zhx1	TRUE	3	hocomoco__SOX4_HUMAN.H11MO.0.B	4.72	10kb	top1sd	0.196251	0.00365817
Dapk1	TRUE	27	cisbp__M6476	3.96	10kb	w0.005	0.276053	0.00858576
Dclk1	TRUE	9	cisbp__M6476	3.96	10kb	w0.005	0.260444	0.00791852
Ddx39b	TRUE	12	cisbp__M6476	3.96	10kb	w0.005	0.274238	0.00562787
Dync1h1	TRUE	9	cisbp__M6476	3.96	10kb	w0.005	0.29311	0.00539586
Ezh2	TRUE	35	cisbp__M6476	3.96	10kb	w0.005	0.197709	0.00614909
Kctd12	TRUE	4	cisbp__M6476	3.96	10kb	w0.005	0.37319	0.00592064
Lmo4	TRUE	41	cisbp__M6476	3.96	10kb	w0.005	0.374641	0.00673666
Mamld1	TRUE	11	cisbp__M6476	3.96	10kb	w0.005	0.106047	0.00516107
Nfib	TRUE	24	cisbp__M6476	3.96	10kb	w0.005	0.385799	0.00749735
Nr2c2	TRUE	11	cisbp__M6476	3.96	10kb	w0.005	0.220389	0.0052977
Panx1	TRUE	1	cisbp__M6476	3.96	10kb	w0.005	0.119359	0.00668707
Plscr3	TRUE	9	cisbp__M6476	3.96	10kb	w0.005	0.196088	0.00574847
Wipf1	TRUE	4	cisbp__M6476	3.96	10kb	w0.005	0.18672	0.00560732
Agrn	TRUE	8	homer__YCTTTGTTCC_Sox4	3.77	10kb	w0.005	0.189793	0.00629607
Cdkn1c	TRUE	13	homer__YCTTTGTTCC_Sox4	3.77	10kb	w0.005	0.188312	0.00664249
Cmtm7	TRUE	5	homer__YCTTTGTTCC_Sox4	3.77	10kb	w0.005	0.195796	0.0052596
Cnn3	TRUE	5	homer__YCTTTGTTCC_Sox4	3.77	10kb	w0.005	0.28375	0.00544804
Cpxm1	TRUE	1	cisbp__M5207	3.77	10kb	top50	0.270205	0.00700123
Dlgap4	TRUE	8	homer__YCTTTGTTCC_Sox4	3.77	10kb	w0.005	0.217126	0.00534514
Etv6	TRUE	17	homer__YCTTTGTTCC_Sox4	3.77	10kb	w0.005	0.179227	0.00501295
Evl	TRUE	1	cisbp__M5207	3.77	10kb	top50	0.220811	0.00775909
Fblim1	TRUE	19	cisbp__M5207	3.77	10kb	top50	0.151762	0.00856496
Fmo1	TRUE	9	homer__YCTTTGTTCC_Sox4	3.77	10kb	w0.005	0.229629	0.00605976
Fscn1	TRUE	7	cisbp__M5207	3.77	10kb	top50	0.288926	0.00810867
Fstl1	TRUE	6	homer__YCTTTGTTCC_Sox4	3.77	10kb	w0.005	0.357071	0.00511479
Gpc6	TRUE	25	cisbp__M5207	3.77	10kb	top50	0.271516	0.00700894
Hspg2	TRUE	19	homer__YCTTTGTTCC_Sox4	3.77	10kb	w0.005	0.274116	0.00566246
Igf1	TRUE	9	homer__YCTTTGTTCC_Sox4	3.77	10kb	w0.005	0.290851	0.0050085
Ldhb	TRUE	17	homer__YCTTTGTTCC_Sox4	3.77	10kb	w0.005	0.21009	0.00623323
Lgals8	TRUE	2	homer__YCTTTGTTCC_Sox4	3.77	10kb	w0.005	0.224553	0.00561571
Limch1	TRUE	13	homer__YCTTTGTTCC_Sox4	3.77	10kb	w0.005	0.381508	0.00582157
Lpp	TRUE	18	homer__YCTTTGTTCC_Sox4	3.77	10kb	w0.005	0.366276	0.00625406
Map4k4	TRUE	33	cisbp__M5207	3.77	10kb	top50	0.397737	0.00675676
Mfap2	TRUE	3	cisbp__M5207	3.77	10kb	top50	0.250597	0.0082093
Mylk	TRUE	8	cisbp__M5207	3.77	10kb	top50	0.371614	0.0112957
Nisch	TRUE	2	cisbp__M5207	3.77	10kb	top50	0.33559	0.00785599
Notch3	TRUE	10	homer__YCTTTGTTCC_Sox4	3.77	10kb	w0.005	0.238323	0.00509181
Npnt	TRUE	7	cisbp__M5207	3.77	10kb	top50	0.243456	0.00793073
Pbrm1	TRUE	6	homer__YCTTTGTTCC_Sox4	3.77	10kb	w0.005	0.332395	0.00526205
Rhob	TRUE	16	homer__YCTTTGTTCC_Sox4	3.77	10kb	w0.005	0.297705	0.00570289
S1pr1	TRUE	5	cisbp__M5207	3.77	10kb	top50	0.323734	0.00938937
Samd14	TRUE	10	cisbp__M5207	3.77	10kb	top50	0.194138	0.0081361
Sfrp2	TRUE	10	homer__YCTTTGTTCC_Sox4	3.77	10kb	w0.005	0.195616	0.00632306
Stox2	TRUE	16	homer__YCTTTGTTCC_Sox4	3.77	10kb	w0.005	0.298307	0.00585223
Ttyh3	TRUE	1	homer__YCTTTGTTCC_Sox4	3.77	10kb	w0.005	0.170786	0.00568138
Tubb5	TRUE	27	cisbp__M5207	3.77	10kb	top50	0.333362	0.00865864
Xiap	TRUE	5	homer__YCTTTGTTCC_Sox4	3.77	10kb	w0.005	0.231055	0.00535222
Add1	TRUE	2	flyfactorsurvey__Sox14_SANGER_10_FBgn0005612	3.66	10kb	w0.005	0.229553	0.00529537
Dzip1	TRUE	3	flyfactorsurvey__Sox14_SANGER_10_FBgn0005612	3.66	10kb	w0.005	0.165717	0.00507612
Hunk	TRUE	14	flyfactorsurvey__Sox14_SANGER_10_FBgn0005612	3.66	10kb	w0.005	0.133199	0.00615369
Lhfpl2	TRUE	10	flyfactorsurvey__Sox14_SANGER_10_FBgn0005612	3.66	10kb	w0.005	0.20108	0.00592939
Tmsb10	TRUE	21	flyfactorsurvey__Sox14_SANGER_10_FBgn0005612	3.66	10kb	w0.005	0.406784	0.00666228
Ube2d1	TRUE	5	flyfactorsurvey__Sox14_SANGER_10_FBgn0005612	3.66	10kb	w0.005	0.166857	0.00548782
Dync1i2	TRUE	13	homer__YCTTTGTTCC_Sox4	3.34	500bp	top3sd	0.343998	0.0118602
Scd2	TRUE	8	homer__YCTTTGTTCC_Sox4	3.34	500bp	top3sd	0.245317	0.00793124
Tug1	TRUE	11	homer__YCTTTGTTCC_Sox4	3.34	500bp	top3sd	0.257331	0.00734664
Egr3	TRUE	7	taipale_cyt_meth__SOX4_GAACAAAGRN_eDBD_repr	3.29	10kb	w0.005	0.261879	0.00505086
Idh1	TRUE	3	taipale_cyt_meth__SOX4_GAACAAAGRN_eDBD_repr	3.29	10kb	w0.005	0.218256	0.00619005
Palld	TRUE	7	taipale_cyt_meth__SOX4_GAACAAAGRN_eDBD_repr	3.29	10kb	w0.005	0.381886	0.00506482
Pi15	TRUE	6	taipale_cyt_meth__SOX4_GAACAAAGRN_eDBD_repr	3.29	10kb	w0.005	0.196804	0.00509299
Smo	TRUE	1	taipale_cyt_meth__SOX4_GAACAAAGRN_eDBD_repr	3.29	10kb	w0.005	0.234016	0.00572394
Stk38	TRUE	20	taipale_cyt_meth__SOX4_GAACAAAGRN_eDBD_repr	3.29	10kb	w0.005	0.2063	0.00557098
Ank2	TRUE	5	transfac_pro__M01014	3.17	10kb	top1sd	0.135839	0.00420907
Aoc3	TRUE	2	cisbp__M1578	3.17	500bp	top5perTarget	0.127267	0.00751495
Atoh8	TRUE	3	transfac_pro__M01014	3.17	10kb	top1sd	0.117627	0.00364086
Ccdc102a	TRUE	1	transfac_pro__M01014	3.17	10kb	top1sd	0.0795822	0.00411382
Ctdsp1	TRUE	1	transfac_pro__M01014	3.17	10kb	top1sd	0.188559	0.00379855
Dnmt3a	TRUE	9	transfac_pro__M01014	3.17	10kb	top1sd	0.22025	0.00419212
Dock4	TRUE	9	transfac_pro__M01014	3.17	10kb	top1sd	0.20317	0.00449385
Foxp4	TRUE	3	transfac_pro__M01014	3.17	10kb	top1sd	0.144758	0.00407497
Gprin3	TRUE	2	transfac_pro__M01014	3.17	10kb	top1sd	0.175635	0.00428385
Gtf2ird1	TRUE	5	transfac_pro__M01014	3.17	10kb	top1sd	0.178725	0.00373336
Jarid2	TRUE	3	transfac_pro__M01014	3.17	10kb	top1sd	0.179706	0.0039906
Klhl24	TRUE	8	transfac_pro__M01014	3.17	10kb	top1sd	0.284083	0.00409606
Lasp1	TRUE	2	transfac_pro__M01014	3.17	10kb	top1sd	0.236923	0.00431543
Nin	TRUE	1	transfac_pro__M01014	3.17	10kb	top1sd	0.194012	0.00370505
Pank1	TRUE	3	cisbp__M1578	3.17	500bp	top5perTarget	0.105665	0.005084
Poc5	TRUE	1	cisbp__M1578	3.17	500bp	top5perTarget	0.0894108	0.00455011
Ptma	TRUE	3	transfac_pro__M01014	3.17	10kb	top1sd	0.457048	0.0049973
Smarca4	TRUE	7	transfac_pro__M01014	3.17	10kb	top1sd	0.220087	0.00406378
Spry4	TRUE	7	transfac_pro__M01014	3.17	10kb	top1sd	0.20788	0.00451675
Sqle	TRUE	6	transfac_pro__M01014	3.17	10kb	top1sd	0.131915	0.00415274
St3gal1	TRUE	1	transfac_pro__M01014	3.17	10kb	top1sd	0.230226	0.00478669
St3gal3	TRUE	2	transfac_pro__M01014	3.17	10kb	top1sd	0.127982	0.00371963
Tbl1xr1	TRUE	3	transfac_pro__M01014	3.17	10kb	top1sd	0.21033	0.00419115
Tnfrsf19	TRUE	7	transfac_pro__M01014	3.17	10kb	top1sd	0.317785	0.00468276
Tnfrsf21	TRUE	9	transfac_pro__M01014	3.17	10kb	top1sd	0.176721	0.0039029
Trim23	TRUE	1	cisbp__M1578	3.17	500bp	top5perTarget	0.0698513	0.00448126
Baz1b	TRUE	6	cisbp__M6476	3	500bp	w0.005	0.255719	0.00506901
