# Supplementary material for: SOXC are critical regulators of adult bone mass
Source: Nat Commun. 2024 Apr 5;15:2956. doi: 10.1038/s41467-024-47413-2 (PMC10997656; doi:10.1038/s41467-024-47413-2)
Supplement: Supplementary file 9 — Source Data [file 41467_2024_47413_MOESM9_ESM.xlsx]

## Sheet: Figure 1
Figure 1b. Cortical bone analysis by µCT
Cortical Area (mm2)											Cortical Thickness (mm)											Marrow Area (mm2)											Tissue Mineral Density (mg HA/cm3)
Males											Males											Males											Males
5 weeks		7 weeks		10 weeks		13 weeks		52 weeks			5 weeks		7 weeks		10 weeks		13 weeks		52 weeks			5 weeks		7 weeks		10 weeks		13 weeks		52 weeks			5 weeks		7 weeks		10 weeks		13 weeks		52 weeks
SOXC	SOXCOsxCre	SOXC	SOXCOsxCre	SOXC	SOXCOsxCre	SOXC	SOXCOsxCre	SOXC	SOXCOsxCre		SOXC	SOXCOsxCre	SOXC	SOXCOsxCre	SOXC	SOXCOsxCre	SOXC	SOXCOsxCre	SOXC	SOXCOsxCre		SOXC	SOXCOsxCre	SOXC	SOXCOsxCre	SOXC	SOXCOsxCre	SOXC	SOXCOsxCre	SOXC	SOXCOsxCre		SOXC	SOXCOsxCre	SOXC	SOXCOsxCre	SOXC	SOXCOsxCre	SOXC	SOXCOsxCre	SOXC	SOXCOsxCre
n=6 mice	n=6 mice	n=7 mice	n=7 mice	n=7 mice	n=6 mice	n=7 mice	n=6 mice	n=7 mice	n=7 mice		n=6 mice	n=6 mice	n=7 mice	n=7 mice	n=7 mice	n=6 mice	n=7 mice	n=6 mice	n=7 mice	n=7 mice		n=6 mice	n=6 mice	n=7 mice	n=7 mice	n=7 mice	n=6 mice	n=7 mice	n=6 mice	n=7 mice	n=7 mice		n=6 mice	n=6 mice	n=7 mice	n=7 mice	n=7 mice	n=6 mice	n=7 mice	n=6 mice	n=7 mice	n=7 mice
0.68476	0.58857	0.65613	0.93127	0.77553	1.00409	1.12534	0.85331	0.93212	0.84839		0.109	0.099	0.145	0.183	0.169	0.187	0.217	0.173	0.192	0.15		1.16751	0.86772	0.7713	0.7206	1.04851	1.25629	1.24295	1.17	1.10455	1.46108		1100.09	1096.47	1148.36	1141.94	1260.14	1180.25	1190.07	1176.17	1305	1256.33
0.67007	0.49304	0.90887	0.58136	1.02899	0.98203	1.00934	0.99533	0.96465	1.37198		0.134	0.106	0.162	0.143	0.19	0.184	0.204	0.185	0.177	0.216		1.05607	0.86502	1.33327	0.74605	1.46093	1.09648	1.24098	1.24804	1.35925	1.53525		1100.62	1115.26	1140.13	1158.79	1200.3	1195.69	1230.52	1184.06	1272.78	1289.89
0.66543	0.39839	0.97437	0.86861	0.97001	0.93841	1.05905	0.90416	1.18147	1.11679		0.117	0.095	0.162	0.161	0.188	0.194	0.194	0.183	0.201	0.189		1.18117	0.72328	1.36668	0.9957	1.26136	1.03572	1.0608	1.01246	1.60487	1.5551		1105.84	1103.09	1184.66	1089.19	1223.37	1226.51	1203.78	1194.02	1253.52	1264.35
0.54985	0.58857	1.04597	0.78991	1.052	0.88861	0.98841	0.93067	1.04655	0.90672		0.099	0.099	0.192	0.167	0.185	0.188	0.194	0.184	0.186	0.163		1.17815	0.86772	1.35687	1.07734	1.63078	0.96372	1.21106	1.23949	1.44576	1.13048		1086.58	1096.47	1182.52	1180.18	1229.45	1210.6	1227.08	1188.27	1294.04	1263.62
0.66543	0.49304	1.02255	0.83307	1.07854	0.64532	1.04646	0.88509	1.18931	0.75518		0.117	0.106	0.195	0.154	0.192	0.118	0.19	0.176	0.192	0.139		1.18117	0.86502	1.27178	0.98347	1.48988	1.24633	1.45549	1.26136	1.66132	1.29278		1105.84	1115.26	1190.88	1081.7	1229.65	1162.4	1245.04	1216.48	1298.85	1236.67
0.54985	0.39839	0.60538	0.7359	1.10203	0.8766	0.97602	0.88617	1.19273	0.77526		0.099	0.095	0.134	0.148	0.214	0.195	0.186	0.181	0.19	0.137		1.17815	0.72328	1.1066	1.02426	1.2053	0.86762	1.44022	1.34575	1.65469	1.08263		1086.58	1103.09	1129.57	1131.57	1235.4	1226.31			1307.41	1235.14
		0.93284	0.86382	0.86		1.00486		0.89635	0.87419				0.176	0.169	0.189		0.189		0.18	0.196				1.26547	0.85997	1.08		1.32681		1.24121	1.05606					1136.05	1235.8				1323.05	1267.56
P-values for two-sided unpaired Student's t-test SOXC vs SOXCOsxCre											P-values for two-sided unpaired Student's t-test SOXC vs SOXCOsxCre											P-values for two-sided unpaired Student's t-test SOXC vs SOXCOsxCre											P-values for two-sided unpaired Student's t-test SOXC vs SOXCOsxCre
5 weeks		7 weeks		10 weeks		13 weeks		52 weeks			5 weeks		7 weeks		10 weeks		13 weeks		52 weeks			5 weeks		7 weeks		10 weeks		13 weeks		52 weeks			5 weeks		7 weeks		10 weeks		13 weeks		52 weeks
0.0098		0.3488		0.2141		0.0013		0.2873			0.056		0.5706		0.3554		0.0066		0.1534			<0.0001		0.0099		0.0531		0.3458		0.2598			0.1739		0.1024		0.0296		0.051		0.0104
P-values for ordinary two-way ANOVA											P-values for ordinary two-way ANOVA											P-values for ordinary two-way ANOVA											P-values for ordinary two-way ANOVA
Age	Genotype	Age/Genotype									Age	Genotype	Age/Genotype									Age	Genotype	Age/Genotype									Age	Genotype	Age/Genotype
<0.0001	0.0013	0.9784									<0.0001	0.0046	0.9103									<0.0001	<0.0001	0.2452									<0.0001	0.0001	0.1271
Females											Females											Females											Females
5 weeks		7 weeks		10 weeks		13 weeks		52 weeks			5 weeks		7 weeks		10 weeks		13 weeks		52 weeks			5 weeks		7 weeks		10 weeks		13 weeks		52 weeks			5 weeks		7 weeks		10 weeks		13 weeks		52 weeks
SOXC	SOXCOsxCre	SOXC	SOXCOsxCre	SOXC	SOXCOsxCre	SOXC	SOXCOsxCre	SOXC	SOXCOsxCre		SOXC	SOXCOsxCre	SOXC	SOXCOsxCre	SOXC	SOXCOsxCre	SOXC	SOXCOsxCre	SOXC	SOXCOsxCre		SOXC	SOXCOsxCre	SOXC	SOXCOsxCre	SOXC	SOXCOsxCre	SOXC	SOXCOsxCre	SOXC	SOXCOsxCre		SOXC	SOXCOsxCre	SOXC	SOXCOsxCre	SOXC	SOXCOsxCre	SOXC	SOXCOsxCre	SOXC	SOXCOsxCre
n=8 mice	n=7 mice	n=9 mice	n=5 mice	n=7 mice	n=8 mice	n=10 mice	n=10 mice	n=8 mice	n=7 mice		n=8 mice	n=7 mice	n=9 mice	n=5 mice	n=7 mice	n=8 mice	n=10 mice	n=10 mice	n=8 mice	n=7 mice		n=8 mice	n=7 mice	n=9 mice	n=5 mice	n=7 mice	n=8 mice	n=10 mice	n=10 mice	n=8 mice	n=7 mice		n=8 mice	n=7 mice	n=9 mice	n=5 mice	n=7 mice	n=8 mice	n=10 mice	n=10 mice	n=8 mice	n=7 mice
0.63554	0.5032	0.54503	0.45534	0.7218	0.342	0.79292	0.70411	0.83771	0.85639		0.141	0.118	0.129	0.121	0.165	0.096	0.19	0.166	0.198	0.212		1.06654	0.83765	1.04079	0.78019	1.01074	0.72314	0.86853	0.79712	0.90879	0.66017		1092.71	1127.6	1155.31	1168.61	1253.32	1179.38	1316.61	1272.69	1329.61	1321.92
0.58827	0.46394	0.59883	0.45954	0.77568	0.44107	0.86422	0.67875	1.07571	0.79773		0.131	0.117	0.138	0.124	0.173	0.115	0.202	0.168	0.226	0.192		1.04886	0.74139	1.0358	0.69504	0.98165	0.82162	0.86079	0.67094	1.00638	0.74674		1130.11	1135.61	1183.86	1166.14	1260.01	1164.54	1300.14	1281.08	1347.72	1314.49
0.61115	0.39105	0.53547	0.54585	0.67719	0.41105	0.72693	0.71061	0.94811	0.83126		0.127	0.101	0.121	0.128	0.16	0.108	0.187	0.178	0.223	0.19		1.05811	0.78908	1.08047	0.89714	0.98026	0.78414	0.74138	0.69674	0.83728	0.69678		1118.81	1111.25	1178.64	1160.39	1268.43	1143.01	1306.02	1283.6	1354.81	1289.22
0.43078	0.3593	0.49098	0.53266	0.74149	0.61398	0.88601	0.76156	0.88055	0.8092		0.105	0.103	0.118	0.137	0.176	0.16	0.184	0.173	0.193	0.196		0.94081	0.5798	0.98164	0.74525	0.90006	0.69236	1.17474	0.83326	0.76314	0.78991		1114.99	1120.61	1174.3	1150.9	1257.2	1227.05	1300.08	1199.3	1356.35	1314.49
0.50448	0.41624	0.52925	0.45636	0.39056	0.63434	0.79624	0.72593	0.82392	0.75543		0.112	0.099	0.119	0.117	0.097	0.16	0.188	0.169	0.201	0.192		1.00962	0.77097	1.10549	0.77917	0.95533	0.7523	0.86692	0.79751	0.79587	0.71367		1116.87	1122.15	1175.77	1091.53	1264.49	1236.21	1293.16	1251.63	1373.86	1335.96
0.50976	0.45523	0.58987		0.7353	0.66537	0.8333	0.64088	0.88215	0.80286		0.106	0.091	0.138		0.174	0.154	0.185	0.172	0.222	0.191		1.10005	0.87243	1.00805		0.93982	0.89419	0.98445	0.64377	0.758	0.88768		1113.32	1119.88	1193.89		1261.34	1223.64	1274.37	1248.14	1372.33	1312.42
0.50178	0.47271	0.54735		0.69201	0.71818	0.81218	0.69461	0.79405	0.62224		0.097	0.086	0.13		0.161	0.17	0.182	0.178	0.193	0.148		1.11336	0.86272	0.99453		0.98365	0.69909	0.9776	0.68325	0.81395	0.80383		1111.79	1112.59	1182.72			1226.04	1271.65	1269.91	1333.82	1302.93
0.44276		0.56457			0.6805	0.82026	0.66044	0.73262			0.089		0.135			0.156	0.19	0.185	0.17			1.15033		1.01057			0.90989	0.90705	0.57261	0.84035			1069.4		1187.73			1233.33	1298.27	1232.57	1324.59
		0.61463				0.85724	0.59695						0.136				0.189	0.155						1.05919				0.95279	0.73083										1284.38	1288
						0.76891	0.67098										0.187	0.165										0.78232	0.77686										1290.52	1252.6
P-values for two-sided unpaired Student's t-test SOXC vs SOXCOsxCre											P-values for two-sided unpaired Student's t-test SOXC vs SOXCOsxCre											P-values for two-sided unpaired Student's t-test SOXC vs SOXCOsxCre											P-values for two-sided unpaired Student's t-test SOXC vs SOXCOsxCre
5 weeks		7 weeks		10 weeks		13 weeks		52 weeks			5 weeks		7 weeks		10 weeks		13 weeks		52 weeks			5 weeks		7 weeks		10 weeks		13 weeks		52 weeks			5 weeks		7 weeks		10 weeks		13 weeks		52 weeks
0.019		0.0123		0.1354		<0.0001		0.0847			0.1751		0.3945		0.2359		<0.0001		0.1712			<0.0001		<0.0001		0.0002		0.0006		0.0646			0.1208		0.0254		0.0027		0.0017		0.0012
P-values for ordinary two-way ANOVA											P-values for ordinary two-way ANOVA											P-values for ordinary two-way ANOVA											P-values for ordinary two-way ANOVA
Age	Genotype	Age/Genotype									Age	Genotype	Age/Genotype									Age	Genotype	Age/Genotype									Age	Genotype	Age/Genotype
<0.0001	<0.0001	0.8415									<0.0001	0.0013	0.8025									0.0001	<0.0001	0.016									<0.0001	<0.0001	0.0007
Figure 1c. Osteoblast number quantification at endosteal surfaces by static histomorphometry
Ob.N./BS (mm-1)
Males
5 weeks		7 weeks		10 weeks		13 weeks
SOXC	SOXCOsxCre	SOXC	SOXCOsxCre	SOXC	SOXCOsxCre	SOXC	SOXCOsxCre
n=7 mice	n=6 mice	n=5 mice	n=5 mice	n=6 mice	n=6 mice	n=7 mice	n=6 mice
45.2321	38.8702	38.5167	26.2968	26.3203	26.6901	20.5101	24.3762
50.4449	51.463	33.5835	33.7553	31.0562	32.3602	13.9488	25.464
35.3237	59.786	30.5459	27.4682	33.3924	30.0737	19.3823	22.1836
58.2115	47.2535	33.6899	35.9671	26.9431	29.9027	23.1286	17.7317
48.1712	48.7231	33.7603	36.056	31.2783	26.0868	25.468	21.9441
51.0806	37.8075			36.2236	27.7332	28.1369	21.8816
38.4141						21.5923
P-values for two-sided unpaired Student's t-test SOXC vs SOXCOsxCre
5 weeks		7 weeks		10 weeks		13 weeks
0.8917		0.4157		0.2848		0.809
P-values for ordinary two-way ANOVA
Age	Genotype	Age/Genotype
<0.0001	0.6201	0.8553
Females
5 weeks		7 weeks		10 weeks		13 weeks
SOXC	SOXCOsxCre	SOXC	SOXCOsxCre	SOXC	SOXCOsxCre	SOXC	SOXCOsxCre
n=7mice	n=7 mice	n=8 mice	n=5 mice	n=6 mice	n=8 mice	n=6 mice	n=7 mice
39.8565	38.3335	38.5445	39.2395	28.9813	27.5758	17.4231	20.4104
41.1042	43.9672	33.8593	31.3514	26.8748	24.701	16.3541	15.687
32.6155	32.591	37.1642	23.9781	33.6203	30.105	17.4297	18.9582
41.0083	29.7627	32.7242	32.2726	28.0046	24.2694	15.0853	13.6112
40.5042	50.7623	35.8097	33.6792	27.7171	30.7075	15.0242	14.3989
40.8963	48.2486	34.7542		24.2945	25.1016	16.6528	15.0956
46.4941	35.4032	32.5268			28.8066		15.6031
		28.3239			22.7968
P-values for two-sided unpaired Student's t-test SOXC vs SOXCOsxCre
5 weeks		7 weeks		10 weeks		13 weeks
0.8881		0.3926		0.3752		0.946
P-values for ordinary two-way ANOVA
Age	Genotype	Age/Genotype
<0.0001	0.3759	0.9264
Figure 1e. Cortical bone analysis by dynamic histomorphometry
MS/BS									MAR (µm/d)									BFR/BS (µm/d)
Males									Males									Males
5 weeks		7 weeks		10 weeks		13 weeks			5 weeks		7 weeks		10 weeks		13 weeks			5 weeks		7 weeks		10 weeks		13 weeks
SOXC	SOXCOsxCre	SOXC	SOXCOsxCre	SOXC	SOXCOsxCre	SOXC	SOXCOsxCre		SOXC	SOXCOsxCre	SOXC	SOXCOsxCre	SOXC	SOXCOsxCre	SOXC	SOXCOsxCre		SOXC	SOXCOsxCre	SOXC	SOXCOsxCre	SOXC	SOXCOsxCre	SOXC	SOXCOsxCre
n=5 mice	n=7 mice	n=5 mice	n=5 mice	n=6 mice	n=5 mice	n=4 mice	n=4 mice		n=5 mice	n=7 mice	n=5 mice	n=5 mice	n=6 mice	n=5 mice	n=4 mice	n=4 mice		n=5 mice	n=7 mice	n=6 mice	n=5 mice	n=6 mice	n=5 mice	n=4 mice	n=4 mice
0.492883	0.473471	0.485577	0.434176	0.496147	0.519793	0.479619	0.289695		2.07611	1.31805	1.1083	1.5315	1.06887	1.09522	0.726367	0.4814		1.02328	0.624059	0.538167	0.664942	0.530317	0.56929	0.34838	0.139459
0.510817	0.514041	0.45268	0.413034	0.519929	0.521898	0.465861	0.449232		1.7596	1.64908	0.591977	1.50458	1.52507	1.66272	1.07282	1.67896		0.898832	0.847695	0.267976	0.621442	0.79293	0.867769	0.499788	0.754243
0.475533	0.446567	0.385757	0.446284	0.537196	0.422361	0.394073	0.355619		1.71959	1.01072	0.632554	1.0092	1.76418	1.38036	1.37053	0.361291		0.817721	0.451354	0.244012	0.450388	0.947712	0.583011	0.540091	0.128482
0.459022	0.389229	0.488156	0.387233	0.412902	0.473634	0.491173	0.185265		1.72332	1.19252	0.534964	1.00479	1.27389	1.0647	1.23249	1.51108		0.791045	0.464164	0.261146	0.389087	0.525991	0.504279	0.605367	0.279951
0.460748	0.38423	0.519381	0.469953	0.40785	0.469893				1.80827	1.15838	2.46076	2.51987	1.76308	2.35285				0.833156	0.445084	1.27807	1.18422	0.719072	1.10559
	0.425464			0.51614						1.28403			2.22519						0.546308			1.14851
	0.32411									1.53935									0.49892
P-values for two-sided unpaired Student's t-test SOXC vs SOXCOsxCre									P-values for two-sided unpaired Student's t-test SOXC vs SOXCOsxCre									P-values for two-sided unpaired Student's t-test SOXC vs SOXCOsxCre
5 weeks		7 weeks		10 weeks		13 weeks			5 weeks		7 weeks		10 weeks		13 weeks			5 weeks		7 weeks		10 weeks		13 weeks
0.0825		0.2136		0.9955		0.0605			0.0012		0.3549		0.7516		0.8105			0.0015		0.5685		0.7397		0.3125
P-values for ordinary two-way ANOVA									P-values for ordinary two-way ANOVA									P-values for ordinary two-way ANOVA
Age	Genotype	Age/Genotype							Age	Genotype	Age/Genotype							Age	Genotype	Age/Genotype
0.0128	0.0029	0.089							0.1027	0.6985	0.1919							0.0353	0.23	0.2225
Females									Females									Females
5 weeks		7 weeks		10 weeks		13 weeks			5 weeks		7 weeks		10 weeks		13 weeks			5 weeks		7 weeks		10 weeks		13 weeks
SOXC	SOXCOsxCre	SOXC	SOXCOsxCre	SOXC	SOXCOsxCre	SOXC	SOXCOsxCre		SOXC	SOXCOsxCre	SOXC	SOXCOsxCre	SOXC	SOXCOsxCre	SOXC	SOXCOsxCre		SOXC	SOXCOsxCre	SOXC	SOXCOsxCre	SOXC	SOXCOsxCre	SOXC	SOXCOsxCre
n=7 mice	n=5 mice	n=5 mice	n=5 mice	n=6 mice	n=6 mice	n=5 mice	n=5 mice		n=7 mice	n=5 mice	n=5 mice	n=5 mice	n=6 mice	n=6 mice	n=5 mice	n=5 mice		n=7 mice	n=5 mice	n=5 mice	n=5 mice	n=6 mice	n=6 mice	n=5 mice	n=5 mice
0.515799	0.317294	0.52266	0.479542	0.510382	0.486792	0.355651	0.277078		3.61577	3.48579	2.42409	3.35931	3.51125	1.42663	0.743754	0.500995		1.86501	1.10602	1.26697	1.61093	1.79208	0.694471	0.264517	0.138814
0.507529	0.394677	0.492613	0.488791	0.507769	0.521982	0.229278	0.244165		4.01903	4.13309	4.56035	3.2211	2.34334	2.03183	0.449394	0.397543		2.03977	1.63124	2.24649	1.57444	1.18987	1.06058	0.103036	0.097066
0.534182	0.425653	0.501385	0.485446	0.514522	0.451046	0.195576	0.304642		5.66873	3.29703	2.7328	2.49848	1.89251	0.815052	0.592993	0.59728		3.02814	1.40339	1.37018	1.21288	0.973736	0.367626	0.115975	0.181957
0.517761	0.459379	0.496546	0.469178	0.519198	0.512228	0.405463	0.28088		6.20117	2.69777	3.9136	2.23071	2.33391	2.35901	0.657134	0.866791		3.21072	1.2393	1.94328	1.0466	1.21176	1.20835	0.266444	0.243464
0.465371	0.509707	0.505196	0.517817	0.520516	0.487606	0.405463	0.345692		3.81416	1.59267	3.06042	1.31372	1.94729	2.5698	0.657134	0.909729		1.775	0.811793	1.54611	0.680264	1.0136	1.25305	0.266444	0.314486
0.482668				0.516304	0.496767				3.11135				2.38978	0.858903				1.50175				1.23385	0.426675
0.506711									3.22395									1.63361
P-values for two-sided unpaired Student's t-test SOXC vs SOXCOsxCre									P-values for two-sided unpaired Student's t-test SOXC vs SOXCOsxCre									P-values for two-sided unpaired Student's t-test SOXC vs SOXCOsxCre
5 weeks		7 weeks		10 weeks		13 weeks			5 weeks		7 weeks		10 weeks		13 weeks			5 weeks		7 weeks		10 weeks		13 weeks
0.0161		0.1464		0.0577		0.5751			0.0977		0.1706		0.0924		0.7667			0.0203		0.1128		0.073		0.8847
P-values for ordinary two-way ANOVA									P-values for ordinary two-way ANOVA									P-values for ordinary two-way ANOVA
Age	Genotype	Age/Genotype							Age	Genotype	Age/Genotype							Age	Genotype	Age/Genotype
<0.0001	0.0108	0.2826							<0.0001	0.0088	0.3668							<0.0001	0.0008	0.0896
Figure 1f. Biomechanical analysis
Stiffness (N/mm)					Max Load (N)					Young's Modulus (Mpa)
Males					Males					Males
13 weeks		52 weeks			13 weeks		52 weeks			13 weeks		52 weeks
SOXC	SOXCOsxCre	SOXC	SOXCOsxCre		SOXC	SOXCOsxCre	SOXC	SOXCOsxCre		SOXC	SOXCOsxCre	SOXC	SOXCOsxCre
n=7 mice	n=7 mice	n=7 mice	n=6 mice		n=7 mice	n=7 mice	n=7 mice	n=6 mice		n=7 mice	n=7 mice	n=6 mice	n=6 mice
99.613	87.571	98.246	81.351		16.419	21.249	20.225	18.188		4004.85	5364.51	1553.48	2375.22
102.779	91.587	62.285	58.111		19.339	19.143	20.528	17.973		5729.57	6012.63	983.54	1266.9
112.268	94.341	86.688	68.483		21.951	21.314	16.949	14.883		5415.22	2260.91	2417.73	1796.28
90.781	93.086	89.509	101.362		23.051	21.224	17.941	21.119		2109.68	2010.11	1640.6	4798.29
108.405	90.957	88.481	105.188		21.911	19.255	24.703	23.11		3662.4	6049.01	2737.42	5084.56
94.606	67.67	101.685	96.045		20.047	17.234	22.795	20.633		3806.5	4153.06	1141.72	2882.65
86.511	95.296	67.075			18.211	20.472	19.416			4094.45	7852.03
P-values for two-sided unpaired Student's t-test SOXC vs SOXCOsxCre					P-values for two-sided unpaired Student's t-test SOXC vs SOXCOsxCre					P-values for two-sided unpaired Student's t-test SOXC vs SOXCOsxCre
13 weeks		52 weeks			13 weeks		52 weeks			13 weeks		52 weeks
0.0571		0.9803			0.8909		0.5129			0.4657		0.0971
P-values for ordinary two-way ANOVA					P-values for ordinary two-way ANOVA					P-values for ordinary two-way ANOVA
Age	Genotype	Age/Genotype			Age	Genotype	Age/Genotype			Age	Genotype	Age/Genotype
0.0982	0.3292	0.3081			0.8166	0.5246	0.6316			0.0022	0.111	0.6259
Females					Females					Females
13 weeks		52 weeks			13 weeks		52 weeks			13 weeks		52 weeks
SOXC	SOXCOsxCre	SOXC	SOXCOsxCre		SOXC	SOXCOsxCre	SOXC	SOXCOsxCre		SOXC	SOXCOsxCre	SOXC	SOXCOsxCre
n=7 mice	n=7 mice	n=7 mice	n=7 mice		n=7 mice	n=7 mice	n=7 mice	n=7 mice		n=7 mice	n=7 mice	n=7 mice	n=7 mice
84.315	66.936	110.956	91.028		15.882	15.606	18.813	16.332		5573.43	5782.81	6014.55	3437.36
92.816	72.819	135.82	97.95		15.385	13.445	28.315	18.237		4545.8	6153.73	5634.21	4729.39
68.995	72.986	91.177	103.152		14.926	11.557	17.176	15.025		6120.92	7889.78	3004.96	5753.81
87.55	65.473	116.492	74.257		16.706	13.075	31.864	20.034		3782.47	4120.28	3881.1	2301.66
88.806	67.717	62.855	83.361		17.116	12.169	11.647	15.518		4138.8	7349.19	1565.75	5114.9
87.396	73.442	81.851	85.762		16.807	12.768	14.522	14.75		5203.57	4317.12	2577.43	4915.13
70.458	69.709	89.146	102.004		12.823	15.352	23.295	18.076		2776.81	5918.96	2032.43	4911.32
P-values for two-sided unpaired Student's t-test SOXC vs SOXCOsxCre					P-values for two-sided unpaired Student's t-test SOXC vs SOXCOsxCre					P-values for two-sided unpaired Student's t-test SOXC vs SOXCOsxCre
13 weeks		52 weeks			13 weeks		52 weeks			13 weeks		52 weeks
0.0045		0.4843			0.0168		0.1954			0.0734		0.2666
P-values for ordinary two-way ANOVA					P-values for ordinary two-way ANOVA					P-values for ordinary two-way ANOVA
Age	Genotype	Age/Genotype			Age	Genotype	Age/Genotype			Age	Genotype	Age/Genotype
0.0023	0.0707	0.5949			0.0086	0.0495	0.5725			0.0229	0.0406	0.6918
P-values for ordinary two-way ANOVA					P-values for ordinary two-way ANOVA					P-values for ordinary two-way ANOVA
Sex	Genotype	Sex/Genotype			Sex	Genotype	Sex/Genotype			Sex	Genotype	Sex/Genotype
<0.0001	0.001	0.7062	13 weeks		<0.0001	0.0854	0.1293	13 weeks		0.1789	0.0891	0.5806	13 weeks
0.1724	0.6164	0.5929	52 weeks		0.5516	0.1494	0.3952	52 weeks		0.007	0.0521	0.7368	52 weeks

## Sheet: Figure 2
Figure 2b. Trabecular bone analysis by µCT
BV/TV											Trabecular Number (mm-1)											Trabecular Thickness (mm)											Tissue Mineral Density (mg HA/cm3)
Males											Males											Males											Males
5 weeks		7 weeks		10 weeks		13 weeks		52 weeks			5 weeks		7 weeks		10 weeks		13 weeks		52 weeks			5 weeks		7 weeks		10 weeks		13 weeks		52 weeks			5 weeks		7 weeks		10 weeks		13 weeks		52 weeks
SOXC	SOXCOsxCre	SOXC	SOXCOsxCre	SOXC	SOXCOsxCre	SOXC	SOXCOsxCre	SOXC	SOXCOsxCre		SOXC	SOXCOsxCre	SOXC	SOXCOsxCre	SOXC	SOXCOsxCre	SOXC	SOXCOsxCre	SOXC	SOXCOsxCre		SOXC	SOXCOsxCre	SOXC	SOXCOsxCre	SOXC	SOXCOsxCre	SOXC	SOXCOsxCre	SOXC	SOXCOsxCre		SOXC	SOXCOsxCre	SOXC	SOXCOsxCre	SOXC	SOXCOsxCre	SOXC	SOXCOsxCre	SOXC	SOXCOsxCre
n=5 mice	n=6 mice	n=7 mice	n=7 mice	n=11 mice	n=6 mice	n=8 mice	n=8 mice	n=8 mice	n=8 mice		n=5 mice	n=6 mice	n=7 mice	n=7 mice	n=11 mice	n=6 mice	n=8 mice	n=8 mice	n=8 mice	n=8 mice		n=5 mice	n=6 mice	n=7 mice	n=7 mice	n=11 mice	n=6 mice	n=8 mice	n=8 mice	n=8 mice	n=8 mice		n=5 mice	n=6 mice	n=7 mice	n=7 mice	n=11 mice	n=6 mice	n=8 mice	n=8 mice	n=8 mice	n=8 mice
0.3371	0.2706	0.3669	0.2203	0.2805	0.3212	0.1736	0.2487	0.1608	0.1608		9.4342	11.3805	7.9198	8.0989	6.6523	7.9461	4.9563	6.0687	3.3666	4.3085		0.0399	0.0314	0.0507	0.036	0.0507	0.0476	0.0448	0.0449	0.0564	0.0468		967.441	941.768	1002.81	968.511	1039.51	1034.57	1052.98	1062.22	1048.14	1067.33
0.2928	0.3214	0.3453	0.2895	0.2403	0.2965	0.2027	0.207	0.1504	0.105		9.0289	11.558	7.9867	9.8517	6.4063	7.806	5.0334	5.6464	3.5508	4.7285		0.0373	0.0334	0.0475	0.0353	0.0443	0.0435	0.0461	0.0453	0.0556	0.0302		959.752	955.941	995.721	977.202	1048.07	1026.47	1058.15	1061.38	1080.43	1057.23
0.3064	0.2917	0.1361	0.2926	0.2001	0.3614	0.2196	0.2611	0.1793	0.2013		9.8423	12.1845	5.4222	9.7026	5.6408	8.2587	5.0132	6.9614	3.6622	5.7034		0.0361	0.0306	0.0392	0.0357	0.0501	0.0502	0.0525	0.0392	0.0588	0.04		960.153	942.837	1007.42	979.809	1058.57	1054.96	1071.85	1058.41	1078.69	1054.76
0.3018	0.1405	0.2337	0.1758	0.2712	0.3178	0.2432	0.287	0.0625	0.1297		9.9122	8.0551	7.009	7.2239	5.9824	7.9457	5.3758	6.6093	3.3683	5.6093		0.0369	0.0256	0.0406	0.0371	0.0541	0.0466	0.0511	0.0518	0.0453	0.0294		953.267	947.851	964.031	995.32	1066.46	1020.93	1067.32	1033.34	1048.47	1062.58
0.3461	0.2684	0.2699	0.2508	0.1895	0.2915	0.1977	0.2131	0.2497	0.1464		10.3201	10.2144	7.2243	7.6282	5.7674	7.5741	5.1982	6.5612	4.459	4.8146		0.039	0.0331	0.0437	0.0419	0.0459	0.0463	0.0453	0.0376	0.0577	0.0338		950.927	954.404	965.368	994.785	1061.24	1042.19	1010.28	1034.38	1051.08	1041.85
	0.1636	0.2967	0.244	0.2762	0.2688	0.2086	0.1288	0.1135	0.0849			7.7244	8.2633	9.0225	6.7103	7.0609	5.6635	5.6639	3.7082	4.1724			0.029	0.0403	0.0333	0.0463	0.0435	0.0418	0.0323	0.0427	0.0273			937.823	972.722	935.617	1014.44	1033.56	1035.41	1007.05	1048.81	1036.64
		0.2213	0.2963	0.2335		0.0738	0.1937	0.1706	0.183				8.6066	9.1386	5.8381		4.3098	6.6793	3.6883	6.0399				0.0301	0.038	0.048		0.029	0.0331	0.0541	0.0326				988.635	961.825	1027.48		1000.85	1021.33	1069.2	1054.89
				0.2314		0.2329	0.2238	0.1853	0.3361						6.1494		5.3513	6.919	3.9571	8.0022						0.0463		0.0485	0.0376	0.0516	0.0381						1040.11		1059.18	1003.76	1101.29	990.707
				0.2191											5.5775											0.0497											1070.93
				0.2972											7.9985											0.0428											1021.86
				0.2363											5.7765											0.0456											1045.33
P-values for two-sided unpaired Student's t-test SOXC vs SOXCOsxCre											P-values for two-sided unpaired Student's t-test SOXC vs SOXCOsxCre											P-values for two-sided unpaired Student's t-test SOXC vs SOXCOsxCre											P-values for two-sided unpaired Student's t-test SOXC vs SOXCOsxCre
5 weeks		7 weeks		10 weeks		13 weeks		52 weeks			5 weeks		7 weeks		10 weeks		13 weeks		52 weeks			5 weeks		7 weeks		10 weeks		13 weeks		52 weeks			5 weeks		7 weeks		10 weeks		13 weeks		52 weeks
0.0591		0.6821		0.0014		0.3156		0.7843			0.5985		0.0574		0.0002		<0.0001		0.0023			0.0007		0.0906		0.4021		0.2032		<0.0001			0.0226		0.271		0.2794		0.4726		0.0938
P-values for ordinary two-way ANOVA											P-values for ordinary two-way ANOVA											P-values for ordinary two-way ANOVA											P-values for ordinary two-way ANOVA
Age	Genotype	Age/Genotype									Age	Genotype	Age/Genotype									Age	Genotype	Age/Genotype									Age	Genotype	Age/Genotype
<0.0001	0.8362	0.0304									<0.0001	<0.0001	0.5054									<0.0001	<0.0001	0.0004									<0.0001	0.0099	0.9387
Females											Females											Females											Females
5 weeks		7 weeks		10 weeks		13 weeks		52 weeks			5 weeks		7 weeks		10 weeks		13 weeks		52 weeks			5 weeks		7 weeks		10 weeks		13 weeks		52 weeks			5 weeks		7 weeks		10 weeks		13 weeks		52 weeks
SOXC	SOXCOsxCre	SOXC	SOXCOsxCre	SOXC	SOXCOsxCre	SOXC	SOXCOsxCre	SOXC	SOXCOsxCre		SOXC	SOXCOsxCre	SOXC	SOXCOsxCre	SOXC	SOXCOsxCre	SOXC	SOXCOsxCre	SOXC	SOXCOsxCre		SOXC	SOXCOsxCre	SOXC	SOXCOsxCre	SOXC	SOXCOsxCre	SOXC	SOXCOsxCre	SOXC	SOXCOsxCre		SOXC	SOXCOsxCre	SOXC	SOXCOsxCre	SOXC	SOXCOsxCre	SOXC	SOXCOsxCre	SOXC	SOXCOsxCre
n=8 mice	n=7 mice	n=11 mice	n=6 mice	n=7 mice	n=9 mice	n=9 mice	n=9 mice	n=9 mice	n=10 mice		n=8 mice	n=7 mice	n=11 mice	n=6 mice	n=7 mice	n=9 mice	n=9 mice	n=9 mice	n=9 mice	n=10 mice		n=8 mice	n=7 mice	n=11 mice	n=6 mice	n=7 mice	n=9 mice	n=9 mice	n=9 mice	n=9 mice	n=10 mice		n=8 mice	n=7 mice	n=11 mice	n=6 mice	n=7 mice	n=9 mice	n=9 mice	n=9 mice	n=9 mice	n=10 mice
0.1866	0.1661	0.1081	0.1476	0.0966	0.1524	0.1467	0.2189	0.0997	0.2498		7.4772	8.4013	5.3468	6.9231	4.6505	6.2509	4.9042	8.2504	3.4205	6.849		0.031	0.0259	0.0327	0.0292	0.0391	0.0314	0.0423	0.0302	0.0433	0.0355		938.224	979.876	996.189	996.657	1057.96	1037.04	1055.7	1012.67	1093.2	1066.99
0.1555	0.1203	0.1341	0.0991	0.1237	0.225	0.1733	0.1822	0.1487	0.2497		7.0555	6.9425	5.7374	6.0176	5.0599	7.5815	4.7329	8.0965	3.1779	7.8623		0.0303	0.0263	0.0331	0.0281	0.038	0.0343	0.0484	0.0274	0.0496	0.0331		944.308	979.341	993.114	993.983	1054.29	1044.66	1074.43	982.892	1105.1	1046.27
0.1469	0.1076	0.1382	0.1304	0.1327	0.2327	0.1118	0.1527	0.0995	0.2108		6.627	6.6659	5.783	7.8467	4.8137	7.3841	4.2869	5.9048	3.0144	6.3875		0.0296	0.0267	0.0329	0.0245	0.041	0.0365	0.0386	0.0325	0.0487	0.0315		934.28	962.292	1013.97	962.092	1048.27	1035.7	1069.97	1034.06	1112.99	1025.34
0.1768	0.151	0.1244	0.1528	0.105	0.1606	0.1212	0.252	0.1725	0.31		7.3	7.857	5.6442	6.723	4.6443	6.642	4.2931	6.975	3.8514	9.1673		0.0304	0.0274	0.0329	0.032	0.0421	0.0289	0.041	0.0381	0.0483	0.0349		976.333	949.991	1022.4	1008.42	1062.44	1010.5	1079.27	1027.08	1120.94	1079.43
0.1702	0.129	0.146	0.1005	0.1072	0.22	0.1381	0.2353	0.1818	0.2416		6.7358	7.1869	5.6421	6.6368	4.6547	8.3876	4.9367	8.3972	3.9476	7.979		0.0319	0.0268	0.0365	0.0254	0.0358	0.0292	0.0391	0.0309	0.0504	0.0303		965.836	953.334	1018.72	1000.53	1031.56	1008.29	1048.01	1029.92	1137.59	1059.7
0.214	0.2328	0.1551	0.1318	0.1517	0.1182	0.1833	0.1928	0.1266	0.2532		8.15	9.2668	6.7039	7.7375	5.4402	6.9347	5.3958	6.6632	3.3097	12.1818		0.0316	0.029	0.0299	0.0253	0.0377	0.0238	0.0427	0.0329	0.0404	0.0273		950.528	944.325	970.984	995.921	1061.24	960.22	1060.41	1030.24	1068.66	986.896
0.1498	0.1874	0.1475		0.1282	0.1496	0.103	0.1318	0.1837	0.2231		6.1157	8.3818	6.6589		5.2098	7.0202	4.4657	5.4701	3.613	8.1638		0.0325	0.0288	0.0297		0.0362	0.0271	0.0387	0.0324	0.0539	0.0285		965.256	953.563	966.104		1060.31	1001.67	1049.11	1031.34	1114.93	1070.53
0.1212		0.1313			0.1376	0.1251	0.1562	0.1279	0.2945		5.946		5.599			6.3538	4.2334	5.455	3.037	8.8158		0.0302		0.0346			0.0304	0.0439	0.0356	0.0516	0.033		956.6		1027.75			1031.49	1078.63	1047.56	1112.59	1063.58
		0.1112			0.1825	0.124	0.1635	0.0659	0.1496				5.2333			6.7553	4.3453	7.5035	2.5387	4.3737				0.0334			0.0329	0.0411	0.0278	0.0408	0.0342				994.384			1039.11	1059.83	1010.54	1079.36	1050.81
		0.1549							0.2729				5.7757							8.1523				0.0341							0.0332				1000.53							1057.56
		0.1263											5.6613											0.0323											1000.74
P-values for two-sided unpaired Student's t-test SOXC vs SOXCOsxCre											P-values for two-sided unpaired Student's t-test SOXC vs SOXCOsxCre											P-values for two-sided unpaired Student's t-test SOXC vs SOXCOsxCre											P-values for two-sided unpaired Student's t-test SOXC vs SOXCOsxCre
5 weeks		7 weeks		10 weeks		13 weeks		52 weeks			5 weeks		7 weeks		10 weeks		13 weeks		52 weeks			5 weeks		7 weeks		10 weeks		13 weeks		52 weeks			5 weeks		7 weeks		10 weeks		13 weeks		52 weeks
0.6452		0.4541		0.0064		0.0066		<0.0001			0.059		0.0008		<0.0001		<0.0001		<0.0001			<0.0001		0.0003		0.0002		<0.0001		<0.0001			0.4033		0.4381		0.0061		<0.0001		0.0002
P-values for ordinary two-way ANOVA											P-values for ordinary two-way ANOVA											P-values for ordinary two-way ANOVA											P-values for ordinary two-way ANOVA
Age	Genotype	Age/Genotype									Age	Genotype	Age/Genotype									Age	Genotype	Age/Genotype									Age	Genotype	Age/Genotype
<0.0001	<0.0001	<0.0001									<0.0001	<0.0001	<0.0001									<0.0001	<0.0001	<0.0001									<0.0001	<0.0001	0.0001
Figure 2d. Trabecular bone surface quantification by static histomorphometry
BS (mm)
Females
5 weeks		7 weeks		10 weeks		13 weeks		52 weeks
SOXC	SOXCOsxCre	SOXC	SOXCOsxCre	SOXC	SOXCOsxCre	SOXC	SOXCOsxCre	SOXC	SOXCOsxCre
n=8 mice	n=7 mice	n=6 mice	n=6 mice	n=6 mice	n=5 mice	n=9 mice	n=10 mice	n=9 mice	n=8 mice
19.1439	23.6889	25.6458	29.3558	20.4682	31.6206	27.604	36.4965	16.7561	49.7816
23.8596	24.939	23.0588	26.3962	13.0413	32.9494	31.6822	33.3573	31.6312	61.2479
16.3299	34.9471	23.5372	25.8532	17.9257	32.1391	36.4896	34.9706	25.4879	54.0069
20.0909	27.0413	19.873	29.7735	16.8416	41.6521	20.3889	44.1755	31.4798	38.4559
26.4549	24.1406	21.4943	20.829	23.0414	33.0944	20.7284	50.0213	26.442	69.6686
27.3946	34.7522	20.3978	24.0223	24.7405		37.305	37.7399	15.5698	65.9046
20.3515	31.8912					22.4923	61.4958	28.2427	60.6134
28.518						38.5311	37.2074	15.9739	56.4871
						23.0928	39.1195	8.96274
							45.1981
P-values for two-sided unpaired Student's t-test SOXC vs SOXCOsxCre
5 weeks		7 weeks		10 weeks		13 weeks		52 weeks
0.0278		0.0465		0.0002		0.0023		<0.0001
P-values for ordinary two-way ANOVA
Age	Genotype	Age/Genotype
<0.0001	<0.0001	<0.0001
Figure 2e. Osteoblast number quantification by static histomorphometry
Ob.N./BS (mm-1)
Females
5 weeks		7 weeks		10 weeks		13 weeks		52 weeks
SOXC	SOXCOsxCre	SOXC	SOXCOsxCre	SOXC	SOXCOsxCre	SOXC	SOXCOsxCre	SOXC	SOXCOsxCre
n=6 mice	n=6 mice	n=6 mice	n=5 mice	n=6 mice	n=5 mice	n=6 mice	n=6 mice	n=6 mice	n=6 mice
31.4461	19.925	9.10715	37.5394	14.7546	23.4974	22.9466	18.0171	26.4381	17.1147
14.9625	24.62	13.2556	26.2917	25.6876	9.65116	8.63156	21.7315	10.3695	13.3556
15.738	20.0875	20.9833	23.0919	24.0995	19.6629	10.962	16.9879	15.2621	14.4056
18.1674	21.8185	23.3085	22.1002	20.2475	11.2406	19.9726	24.0859	12.1665	20.7511
11.3401	25.6829	27.4539	34.5672	21.1793	17.4243	23.8009	8.42334	13.6147	10.8514
10.6955	15.2221	16.2349		15.7636		10.1526	11.9549	26.9752	12.1539
P-values for two-sided unpaired Student's t-test SOXC vs SOXCOsxCre
5 weeks		7 weeks		10 weeks		13 weeks		52 weeks
0.2556		0.0347		0.2242		0.8355		0.4378
P-values for ordinary two-way ANOVA
Age	Genotype	Age/Genotype
0.0396	0.2862	0.0527
Figure 2g. Trabecular bone analysis by dinamic histomorphometry
MS/BS											MAR (µm/d)											BFR/BS (µm/d)
Females											Females											Females
5 weeks		7 weeks		10 weeks		13 weeks		52 weeks			5 weeks		7 weeks		10 weeks		13 weeks		52 weeks			5 weeks		7 weeks		10 weeks		13 weeks		52 weeks
SOXC	SOXCOsxCre	SOXC	SOXCOsxCre	SOXC	SOXCOsxCre	SOXC	SOXCOsxCre	SOXC	SOXCOsxCre		SOXC	SOXCOsxCre	SOXC	SOXCOsxCre	SOXC	SOXCOsxCre	SOXC	SOXCOsxCre	SOXC	SOXCOsxCre		SOXC	SOXCOsxCre	SOXC	SOXCOsxCre	SOXC	SOXCOsxCre	SOXC	SOXCOsxCre	SOXC	SOXCOsxCre
n=4 mice	n=4 mice	n=5 mice	n=5 mice	n=5 mice	n=5 mice	n=4 mice	n=4 mice	n=4 mice	n=4 mice		n=4 mice	n=4 mice	n=5 mice	n=5 mice	n=5 mice	n=5 mice	n=4 mice	n=4 mice	n=4 mice	n=4 mice		n=4 mice	n=4 mice	n=5 mice	n=5 mice	n=5 mice	n=5 mice	n=4 mice	n=4 mice	n=4 mice	n=4 mice
0.125853	0.175681	0.163098	0.234578	0.151378	0.320722	0.142318	0.148786	0.118456	0.146106		0.869271	1.46046	2.21175	1.6742	1.49297	1.08054	1.51823	1.20464	0.966858	0.843256		0.1094	0.256574	0.360733	0.39273	0.226003	0.346552	0.216073	0.179233	0.11453	0.123205
0.160375	0.178971	0.185659	0.295252	0.179748	0.291565	0.068068	0.112058	0.0859725	0.136367		1.43955	1.44376	1.95817	1.40026	1.8338	1.07863	0.965514	0.494877	0.922517	0.881388		0.230867	0.258391	0.363551	0.413429	0.329621	0.314489	0.0657206	0.0554548	0.0793111	0.120193
0.160019	0.152554	0.167851	0.302858	0.312656	0.28793	0.119872	0.205329	0.103988	0.152035		1.49046	1.47449	1.81044	1.77419	1.4306	0.908822	1.16818	0.957492	1.04932	0.983375		0.238502	0.224938	0.303885	0.537328	0.447285	0.261677	0.140032	0.196601	0.109117	0.149507
0.116372	0.154255	0.202081	0.295029	0.213504	0.3613	0.0587766	0.180134	0.110043	0.144974		1.40307	1.46591	1.9013	1.87411	1.7993	1.05168	0.773179	0.844329	0.981	0.906483		0.163279	0.226125	0.384217	0.552918	0.384158	0.379972	0.0454448	0.152093	0.101234	0.131293
		0.222995	0.333251	0.239967	0.307467								1.9457	1.77412	1.73265	0.906537								0.433881	0.591227	0.415779	0.27873
P-values for two-sided unpaired Student's t-test SOXC vs SOXCOsxCre											P-values for two-sided unpaired Student's t-test SOXC vs SOXCOsxCre											P-values for two-sided unpaired Student's t-test SOXC vs SOXCOsxCre
5 weeks		7 weeks		10 weeks		13 weeks		52 weeks			5 weeks		7 weeks		10 weeks		13 weeks		52 weeks			5 weeks		7 weeks		10 weeks		13 weeks		52 weeks
0.1145		0.0007		0.0153		0.0649		0.0018			0.3106		0.0352		<0.0001		0.3282		0.1021			0.1293		0.0212		0.3485		0.5826		0.0256
P-values for ordinary two-way ANOVA											P-values for ordinary two-way ANOVA											P-values for ordinary two-way ANOVA
Age	Genotype	Age/Genotype									Age	Genotype	Age/Genotype									Age	Genotype	Age/Genotype
<0.0001	<0.0001	0.086									<0.0001	0.0008	0.0015									<0.0001	0.0363	0.051
Figure 2i. Osteoclast number quantification by static histomorphometry
Oc.N./BS (mm-1)
Females
5 weeks		7 weeks		10 weeks		13 weeks		52 weeks
SOXC	SOXCOsxCre	SOXC	SOXCOsxCre	SOXC	SOXCOsxCre	SOXC	SOXCOsxCre	SOXC	SOXCOsxCre
n=8 mice	n=7 mice	n=6 mice	n=5 mice	n=6 mice	n=5 mice	n=7 mice	n=8 mice	n=9 mice	n=8 mice
3.68189	4.73154	3.72959	3.31269	3.66422	2.09412	4.60405	3.54584	5.26659	3.05516
4.12022	5.19231	3.62632	4.06139	4.03762	3.85825	5.19891	3.305	3.00963	4.96167
4.52644	3.46238	4.26516	4.13119	3.73765	2.89367	4.39012	3.59847	5.63421	2.97153
3.73303	4.23314	4.67344	4.8372	6.90114	3.60126	3.80646	4.50451	4.90921	2.83442
5.1102	2.47467	6.13899	5.19014	4.03621	3.17274	4.71271	2.37415	4.53566	3.01427
5.07133	3.35534	6.09465		4.9716		1.97243	1.88134	4.84078	2.82226
5.95492	4.69652					5.36963	1.76382	2.71883	2.19424
5.26641							2.72135	3.57032	2.49615
								3.27194
P-values for two-sided unpaired Student's t-test SOXC vs SOXCOsxCre
5 weeks		7 weeks		10 weeks		13 weeks		52 weeks
0.1696		0.4638		0.0472		0.0283		0.0264
P-values for ordinary two-way ANOVA
Age	Genotype	Age/Genotype
0.0499	<0.0001	0.6655
Figure 2j. Serum level ratios of bone formation/resorption markers
P1NP/CTX-1											RANKL/OPG
Females											Females
5 weeks		7 weeks		10 weeks		13 weeks		52 weeks			5 weeks		7 weeks		10 weeks		13 weeks		52 weeks
SOXC	SOXCOsxCre	SOXC	SOXCOsxCre	SOXC	SOXCOsxCre	SOXC	SOXCOsxCre	SOXC	SOXCOsxCre		SOXC	SOXCOsxCre	SOXC	SOXCOsxCre	SOXC	SOXCOsxCre	SOXC	SOXCOsxCre	SOXC	SOXCOsxCre
n=7 mice	n=7 mice	n=7 mice	n=7 mice	n=7 mice	n=7 mice	n=9 mice	n=9 mice	n=7 mice	n=8 mice		n=7 mice	n=7 mice	n=7 mice	n=7 mice	n=7 mice	n=9 mice	n=11 mice	n=11 mice	n=8 mice	n=11 mice
0.370729	0.138501	0.658055	1.39213	0.547732	0.603386	0.418743	0.679345	0.623238	0.357623		0.0259913	0.105576	0.131143	0.0591604	0.155228	0.143618	0.118178	0.0989469	0.165769	0.11622
0.329834	0.100262	0.294278	0.623674	0.25002	0.137381	0.421323	0.613151	0.563889	0.557387		0.0504866	0.105015	0.0751745	0.0847938	0.122449	0.0793601	0.187096	0.127171	0.132203	0.164255
0.184655	0.561428	0.342653	0.957776	0.396144	0.139031	0.457738	0.529716	0.58286	0.551395		0.0176669	0.0456308	0.0938647	0.0901409	0.103592	0.070314	0.0932052	0.0804683	0.188059	0.0855162
0.21365	0.538385	0.241429	1.30803	0.764519	0.679111	0.517522	0.482159	0.576669	0.592472		0.055274	0.0271763	0.0829352	0.0619641	0.113016	0.136852	0.12469	0.107393	0.158095	0.137878
0.278706	0.100402	0.203686	1.31675	0.141354	0.228522	0.608919	0.54811	0.525697	0.485204		0.00856906	0.0243808	0.0769689	0.0718689	0.0749081	0.0782192	0.180278	0.0344446	0.19261	0.100946
0.210664	0.64315	0.332197	0.760629	0.655612	0.726371	0.347301	0.169053	0.512515	0.570971		0.0517327	0.00171656	0.0790033	0.0817737	0.0740932	0.0589474	0.0723359	0.103436	0.149499	0.0617304
0.605859	1.12465	0.286268	0.397164	0.661228	0.611034	0.175493	0.268494	0.32237	0.671719		0.041834	0.0854601	0.0979453	0.0921398	0.170873	0.0852173	0.144921	0.0229337	0.123748	0.108341
						0.351109	0.156326		0.404644							0.0777777	0.0748393	0.0299225	0.136814	0.0782376
						0.206329	0.295146									0.0744397	0.0940456	0.103347		0.0726641
																	0.228906	0.125299		0.122613
																	0.119692	0.082118		0.0925799
P-values for two-sided unpaired Student's t-test SOXC vs SOXCOsxCre											P-values for two-sided unpaired Student's t-test SOXC vs SOXCOsxCre
5 weeks		7 weeks		10 weeks		13 weeks		52 weeks			5 weeks		7 weeks		10 weeks		13 weeks		52 weeks
0.3626		0.0018		0.7597		0.7464		0.915			0.2609		0.1554		0.1286		0.0206		0.001
P-values for ordinary two-way ANOVA											P-values for ordinary two-way ANOVA
Age	Genotype	Age/Genotype									Age	Genotype	Age/Genotype
0.0166	0.0059	0.001									<0.0001	0.0019	0.0217

## Sheet: Figure 3
Figure 3a. Trabecular bone analysis by µCT of single SOXC mutants
BV/TV
Males
13 weeks								52 weeks
SOXC	SOXCOsxCre	Sox4	Sox4OsxCre	Sox11	Sox11OsxCre	Sox12	Sox12OsxCre	SOXC	SOXCOsxCre	Sox4	Sox4OsxCre	Sox11	Sox11OsxCre	Sox12	Sox12OsxCre
n=10 mice	n=12 mice	n=12 mice	n=10 mice	n=11 mice	n=9 mice	n=11 mice	n=10 mice	n=10 mice	n=10 mice	n=9 mice	n=12 mice	n=8 mice	n=10 mice	n=9 mice	n=9 mice
0.217734	0.268923	0.298339	0.297775	0.182	0.21	0.178163	0.332135	0.085092	0.23778	0.346302	0.124431	0.130681	0.145533	0.144423	0.168367
0.310279	0.287827	0.320119	0.401411	0.272	0.298	0.253716	0.24608	0.149505	0.197118	0.160696	0.111825	0.099947	0.15539	0.088669	0.167943
0.272773	0.26688	0.279007	0.324329	0.232	0.191	0.285566	0.340882	0.190945	0.175959	0.157282	0.235408	0.105287	0.135573	0.107532	0.144349
0.253964	0.258595	0.373074	0.309677	0.18	0.177	0.212812	0.23247	0.1984	0.191567	0.110411	0.177924	0.073916	0.124012	0.150383	0.127682
0.289046	0.245199	0.260663	0.315033	0.25	0.308	0.2427	0.29805	0.115341	0.193318	0.133427	0.105914	0.061347	0.071141	0.090082	0.156714
0.231497	0.339446	0.276435	0.204291	0.178	0.232	0.241068	0.232736	0.157799	0.157106	0.152501	0.161878	0.139434	0.085424	0.099745	0.215504
0.169909	0.383091	0.2706	0.261644	0.253	0.243	0.233782	0.207212	0.183516	0.215028	0.15092	0.177538	0.110926	0.164774	0.211149	0.133772
0.258668	0.33127	0.223623	0.322076	0.235	0.295	0.279459	0.228943	0.18239	0.284122	0.145477	0.192176	0.069052	0.14053	0.103563	0.081936
0.212603	0.339412	0.150401	0.288788	0.223	0.23	0.37365	0.257318	0.15091	0.216126	0.172642	0.173442		0.108159	0.119645	0.160738
0.260225	0.267381	0.156681	0.283287	0.252		0.245686	0.25296	0.22825	0.177001		0.215407		0.145982
	0.391281	0.165373		0.227		0.296689					0.150406
	0.237321	0.167555									0.164011
P-values for two-sided unpaired Student's t-test
13 weeks								52 weeks
SOXC vs SOXCOsxCre		Sox4 vs Sox4OsxCre		Sox11 vs Sox11OsxCre		Sox12 vs Sox12OsxCre		SOXC vs SOXCOsxCre		Sox4 vs Sox4OsxCre		Sox11 vs Sox11OsxCre		Sox12 vs Sox12OsxCre
0.0168		0.0533		0.3625		0.8373		0.0336		0.8638		0.0579		0.1517
Females
13 weeks								52 weeks
SOXC	SOXCOsxCre	Sox4	Sox4OsxCre	Sox11	Sox11OsxCre	Sox12	Sox12OsxCre	SOXC	SOXCOsxCre	Sox4	Sox4OsxCre	Sox11	Sox11OsxCre	Sox12	Sox12OsxCre
n=11 mice	n=11 mice	n=9 mice	n=9 mice	n=11 mice	n=10 mice	n=13 mice	n=11 mice	n=7 mice	n=8 mice	n=10 mice	n=12 mice	n=13 mice	n=11 mice	n=8 mice	n=8 mice
0.164945	0.207903	0.176037	0.33497	0.176	0.147	0.175909	0.153025	0.076099	0.33313	0.121122	0.33758	0.05697	0.063791	0.047312	0.067817
0.176087	0.318848	0.160517	0.21466	0.18	0.128	0.222953	0.144701	0.067863	0.329003	0.120915	0.291408	0.066073	0.068287	0.11032	0.109948
0.176987	0.337865	0.214424	0.232987	0.158	0.147	0.143825	0.223263	0.168537	0.259028	0.151638	0.383364	0.098718	0.060699	0.075739	0.097349
0.147666	0.418609	0.167709	0.348717	0.184	0.132	0.236011	0.191576	0.159706	0.352768	0.112392	0.378368	0.042816	0.078627	0.035083	0.071856
0.186275	0.269616	0.160468	0.309048	0.191	0.162	0.144587	0.154023	0.087012	0.333004	0.093357	0.33405	0.248189	0.141216	0.083292	0.06987
0.307098	0.37209	0.164376	0.266486	0.18	0.163	0.109468	0.170284	0.07802	0.198489	0.110274	0.205172	0.042347	0.035308	0.060625	0.131127
0.126225	0.229649	0.186962	0.231287	0.212	0.224	0.187764	0.182993	0.135514	0.348633	0.174813	0.210584	0.036127	0.070481	0.100211	0.101594
0.114168	0.213453	0.188334	0.23223	0.201	0.132	0.216276	0.185652		0.465408	0.066124	0.31616	0.108849	0.076324	0.032987	0.068157
0.140066	0.353384	0.189618	0.215032	0.113	0.155	0.159504	0.200905			0.135575	0.425977	0.052025	0.0222
0.115547	0.226866			0.135	0.182	0.169768	0.20796			0.094843	0.315761	0.079865	0.080257
0.114675	0.303201			0.153		0.18526	0.190529				0.183714	0.064173	0.116071
						0.17767					0.302524	0.242531
						0.1627						0.047906
P-values for two-sided unpaired Student's t-test
13 weeks								52 weeks
SOXC vs SOXCOsxCre		Sox4 vs Sox4OsxCre		Sox11 vs Sox11OsxCre		Sox12 vs Sox12OsxCre		SOXC vs SOXCOsxCre		Sox4 vs Sox4OsxCre		Sox11 vs Sox11OsxCre		Sox12 vs Sox12OsxCre
<0.0001		0.0003		0.2833		0.6385		<0.0001		<0.0001		0.469		0.1278
Figure 3g. Trabecular bone analysis by µCT of Sox4OsxCre, Sox4Prx1Cre, Sox4AcanCreER and Sox4Col10Cre
BV/TV									Trabecular Number (mm-1)									Trabecular Thickness (mm)
13-week-old females									13-week-old females									13-week-old females
Sox4	Sox4OsxCre	Sox4	Sox4Prx1Cre	Sox4	Sox4AcanCreER	Sox4	Sox4Col10Cre		Sox4	Sox4OsxCre	Sox4	Sox4Prx1Cre	Sox4	Sox4AcanCreER	Sox4	Sox4Col10Cre		Sox4	Sox4OsxCre	Sox4	Sox4Prx1Cre	Sox4	Sox4AcanCreER	Sox4	Sox4Col10Cre
n=6 mice	n=7 mice	n=8 mice	n=7 mice	n=8 mice	n=8 mice	n=8 mice	n=7 mice		n=6 mice	n=7 mice	n=8 mice	n=7 mice	n=8 mice	n=8 mice	n=8 mice	n=7 mice		n=6 mice	n=7 mice	n=8 mice	n=7 mice	n=8 mice	n=8 mice	n=8 mice	n=7 mice
0.069	0.101	0.108	0.0743	0.1103	0.1147	0.0488	0.0744		3.4932	5.9796	4.5344	5.6166	3.7047	4.4302	4.0893	6.0222		0.0385	0.0238	0.0438	0.0231	0.045	0.0346	0.0256	0.0241
0.0941	0.1092	0.1144	0.0959	0.1496	0.063	0.0771	0.0431		4.78	5.5527	4.7286	5.6177	4.3031	3.6389	4.61	4.652		0.0314	0.0293	0.0383	0.0265	0.0432	0.0373	0.034	0.0221
0.0803	0.0874	0.0528	0.0921	0.0945	0.0602	0.0711	0.0438		4.6004	5.431	3.4246	5.9596	4.0966	3.6471	4.6725	4.9368		0.0336	0.025	0.0358	0.0278	0.0366	0.0418	0.029	0.0241
0.0928	0.1349	0.0923	0.131	0.1783	0.0596	0.0724	0.0387		4.3161	6.2502	4.3779	6.2384	5.293	4.1128	4.5986	4.7432		0.0373	0.027	0.0353	0.0295	0.0409	0.033	0.0315	0.0238
0.0872	0.1075	0.078	0.1794	0.0662	0.0429	0.0969	0.06		4.2602	5.5802	3.6896	6.9619	4.0192	4.0219	4.6976	5.1641		0.0381	0.0275	0.0401	0.0323	0.0342	0.0312	0.0341	0.0227
0.0906	0.0853	0.095	0.1353	0.0769	0.1035	0.1526	0.0727		4.4775	5.2718	4.2649	5.0331	3.9294	5.5697	5.8219	5.4014		0.0376	0.027	0.0351	0.0366	0.0387	0.0296	0.0391	0.0245
	0.111	0.0379	0.1356	0.1115	0.0425	0.0963	0.0619			6.4418	3.1658	6.7532	4.7072	4.415	4.3857	5.2908			0.0251	0.036	0.0275	0.0417	0.0266	0.0386	0.0211
		0.0643		0.0928	0.0448	0.0728					3.4875		3.9587	4.0565	4.0901					0.0395		0.0488	0.027	0.0334
P-values for two-sided unpaired Student's t-test									P-values for two-sided unpaired Student's t-test									P-values for two-sided unpaired Student's t-test
Sox4 vs Sox4OsxCre		Sox4 vs Sox4Prx1Cre		Sox4 vs Sox4AcanCreER		Sox4 vs Sox4Col10Cre			Sox4 vs Sox4OsxCre		Sox4 vs Sox4Prx1Cre		Sox4 vs Sox4AcanCreER		Sox4 vs Sox4Col10Cre			Sox4 vs Sox4OsxCre		Sox4 vs Sox4Prx1Cre		Sox4 vs Sox4AcanCreER		Sox4 vs Sox4Col10Cre
0.0282		0.0273		0.0191		0.038			<0.0001		<0.0001		0.9586		0.0563			<0.0001		0.0004		0.004		<0.0001
Figure 3h. Trabecular bone analysis by µCT of SOX4-overexpressing mice
BV/TV			Trabecular Number (mm-1)			Trabecular Thickness (mm)
13-week-old females			13-week-old females			13-week-old females
R26SOX4/SOX4	R26SOX4/SOX4 Prx1Cre		R26SOX4/SOX4	R26SOX4/SOX4 Prx1Cre		R26SOX4/SOX4	R26SOX4/SOX4 Prx1Cre
n=5 mice	n=5 mice		n=5 mice	n=5 mice		n=5 mice	n=5 mice
0.0367	0.0164		3.5049	2.1269		0.0291	0.0403
0.0326	0.02		3.4567	2.2146		0.0359	0.0414
0.0711	0.03		4.0634	2.1136		0.0397	0.0536
0.0591	0.0286		3.8579	2.2898		0.0339	0.05
0.0496	0.0111		3.6959	1.6099		0.0315	0.0465
P-value for two-sided unpaired Student's t-test			P-value for two-sided unpaired Student's t-test			P-value for two-sided unpaired Student's t-test
0.007			<0.0001			0.0041

## Sheet: Figure 4
Figure 4d. Relative size of non-hematopoietic cell clusters in scRNA-seq analysis of bones from SOXCOsxCre and control mice
Absolute cell number
		Cluster
Genotype	Sample	1	2	3	4	5	6	7	8	9	10	11
SOXC (n=4 mice)	7weeks_rep1	66	572	435	580	33	3361	248	177	261	101	491
	7weeks_rep2	59	392	372	498	91	3774	63	159	199	245	1080
	13weeks_rep1	82	433	340	318	77	3328	298	256	505	191	283
	13weeks_rep2	37	864	472	206	21	3703	56	315	469	213	366
SOXCOsxCre (n=4 mice)	7weeks_rep1	24	411	225	133	12	3520	659	171	220	33	638
	7weeks_rep2	180	611	540	592	53	4803	77	185	173	154	1042
	13weeks_rep1	175	363	300	355	19	3539	140	177	297	84	247
	13weeks_rep2	48	708	506	384	12	3332	86	448	563	33	383
Percentages of cells
		Cluster
Genotype	Sample	1	2	3	4	5	6	7	8	9	10	11
SOXC (n=4 mice)	7weeks_rep1	1.04348	9.04348	6.87747	9.16996	0.521739	53.1383	3.92095	2.79842	4.12648	1.59684	7.76285
	7weeks_rep2	0.851125	5.65493	5.36642	7.18407	1.31275	54.4432	0.908829	2.29371	2.87074	3.53433	15.5799
	13weeks_rep1	1.34184	7.08558	5.56374	5.20373	1.26002	54.4592	4.87645	4.18917	8.26379	3.12551	4.63099
	13weeks_rep2	0.550431	12.8533	7.02172	3.06456	0.312407	55.0878	0.833085	4.68611	6.97709	3.1687	5.44481
SOXCOsxCre (n=4 mice)	7weeks_rep1	0.396957	6.79788	3.72147	2.1998	0.198478	58.2203	10.8998	2.82832	3.63877	0.545815	10.5524
	7weeks_rep2	2.14031	7.26516	6.42093	7.03924	0.630202	57.1106	0.915577	2.19976	2.05707	1.83115	12.39
	13weeks_rep1	3.07233	6.37289	5.26685	6.23244	0.333567	62.1313	2.45787	3.10744	5.21419	1.47472	4.33638
	13weeks_rep2	0.738121	10.8873	7.78102	5.90497	0.18453	51.2379	1.32247	6.88913	8.65754	0.507458	5.88959
		P-values for two-sided paired Student's t-test SOXC vs SOXCOsxCre
		1	2	3	4	5	6	7	8	9	10	11
		0.319468	0.415241	0.698352	0.730119	0.0635732	0.325901	0.573743	0.728109	0.539887	0.0130652	0.962718

## Sheet: Figure 6
Figure 6e. RT-qPCR assay of the expression levels of Sox4, selected genes upregulated in C1 mutant cells, and osteoblastogenic markers in MSC cultures from SOXCOsxCre and control females before (day 0) and after 21 days in osteogenic medium
	Ct values - day 0 (n=6 independent cell cultures)
	SOXC								SOXCOsxCre
Sample	Sox4	Col1a1	Col3a1	Postn	Runx2	Sp7	Blgap	Hprt	Sox4	Col1a1	Col3a1	Postn	Runx2	Sp7	Blgap	Hprt
1	26.5279	21.7843	22.3338	26.4719	26.2351	26.4281	29.2143	20.3364	27.9116	18.8104	19.5019	25.5919	25.9799	25.1163	25.5808	20.4178
2	26.1972	19.9784	20.5898	25.9283	25.5921	26.4097	29.8217	19.8488	28.6137	20.7349	20.898	25.964	26.2351	26.3065	27.9934	20.8705
3	26.3194	21.171	21.0858	26.8259	25.7646	26.278	29.8444	19.8478	28.2254	18.0546	18.2371	24.8227	25.2553	24.2903	23.956	20.2706
4	25.9364	19.3362	19.9309	26.0152	25.5345	24.1026	25.2976	20.2109	28.92	19.7406	20.0549	26.8972	25.218	23.7626	26.1286	20.4259
5	25.8591	21.8288	21.6594	27.3253	26.0798	26.0151	28.3726	20.0208	28.2246	19.852	20.041	26.2139	25.2773	23.8468	26.3406	20.0645
6	26.496	20.4552	21.2688	26.3989	25.3522	24.7072	26.4649	20.3722	29.8679	21.5574	21.8563	25.9308	26.2948	25.6856	28.0633	21.7856
	P-values for two-sided unpaired Student's t-test SOXC vs SOXCOsxCre
	Sox4	Col1a1	Col3a1	Postn	Runx2	Sp7	Blgap
	<0.0001	0.0624	0.0516	0.0364	0.042	0.0539	0.1588
	Ct values - day 21 (n=3 independent cell cultures)
	SOXC								SOXCOsxCre
Sample	Sox4	Col1a1	Col3a1	Postn	Runx2	Sp7	Blgap	Hprt	Sox4	Col1a1	Col3a1	Postn	Runx2	Sp7	Blgap	Hprt
1	27.0342	14.2466	19.6023	24.1929	23.2927	22.1294	16.6122	20.7435	31.6957	14.0289	21.854	18.6538	22.6005	20.7646	15.3724	20.3404
2	26.8189	14.2589	19.4831	23.7851	22.7309	20.3939	16.6949	21.0414	32.3552	12.9348	21.0537	17.8433	22.7825	20.4449	15.2111	20.7779
3	27.1873	13.1739	19.9034	24.0482	21.882	20.0204	15.6583	20.1566	32.3298	12.9387	20.8409	18.1006	22.2376	19.4097	15.0906	21.1969
	P-values for two-sided unpaired Student's t-test SOXC vs SOXCOsxCre
	Sox4	Col1a1	Col3a1	Postn	Runx2	Sp7	Blgap
	0.0148	0.2271	0.0648	0.0566	0.6122	0.3606	0.0574
Figure 6f. Quantification of the percentage of cell culture surface stained with Alizarin red S (ARS+)
	day 21 (n=3 independent cell cultures)
Sample	SOXC	SOXCOsxCre
1	8.2745	13.2155
2	15.593	28.424
3	13.3105	30.4305
	P-value for two-sided unpaired Student's t-test SOXC vs SOXCOsxCre
	0.117658

## Sheet: Supplementary figure 1
Supplementary figure 1a. Weights of 21-day-old mice in grams
Males									Females
no DOX		DOX		no DOX		DOX			no DOX		DOX		no DOX		DOX
SOXC	SOXCOsxCre	SOXC	SOXCOsxCre	WT	WTOsxCre	WT	WTOsxCre		SOXC	SOXCOsxCre	SOXC	SOXCOsxCre	WT	WTOsxCre	WT	WTOsxCre
n=15 mice	n=13 mice	n=30 mice	n=31 mice	n=10 mice	n=12 mice	n=12 mice	n=12 mice		n=12 mice	n=14 mice	n=26 mice	n=30 mice	n=12 mice	n=12 mice	n=11 mice	n=12 mice
14.7	9.1	12.9	11.3	11.2	10.1	14.2	14.9		13.2	7.3	11.5	9.7	10.1	9.9	13.6	14.8
14.7	7.5	11.7	10	10.5	10.9	14.3	14.3		14.6	7.1	11.2	10.4	11.3	10.3	14	12.6
14.3	6.8	12.2	11.5	10.2	11.8	10.9	11.3		12.5	10.2	11.8	11.8	13.4	9.3	12.4	13.8
13.4	8.7	12.6	12.2	11	11.6	10.2	11.7		14.6	4.9	11.9	13.9	9.8	11.8	11.8	14.3
16.4	9	12.6	11.5	11.5	11.2	11.8	10.7		13	4.2	11.1	11.1	11.1	10.4	14.8	11.5
17	4.8	12.7	11.4	10.9	10.2	11.1	11.5		14.1	7.8	11.1	9.4	10.2	8.4	14.1	10.6
13.4	6	11.6	12.2	10.5	9.8	11.7	11.4		14.7	7.4	11.1	9.5	10.6	8.3	10.7	10.2
20.6	7.3	11.9	12	9.3	9.9	10.4	10.6		13.6	10.6	10.2	10.4	9.5	8.9	11.7	10.8
17.7	6.8	12.9	10.4	10.3	10.9	11.3	11.5		16	5.2	10.3	9.4	8.6	7.2	10.4	12.3
19.6	10.1	11.7	10.2	8.4	10.3	15.2	10.3		11.8	4.9	13.9	9.1	10.1	8.2	12.6	12.4
20.1	8.4	11.9	10.1		9.9	10.8	9.1		12	8	8.4	8.7	9.3	6.3	14	14
13.9	10	10.5	9.2		9.9	9.5	13.2		13.5	9.7	12	12.2	11	4.4		12.3
13.4	5.4	10.3	8.7							6	12.2	8.2
13.3		10.1	10.9							8.3	7.6	8.3
14.2		10.7	13.2								8	11.3
		11.2	12.9								13.3	10
		12	13.6								13.5	9.4
		10.9	10.6								14.3	10
		11.2	10.6								12.3	9.4
		12.3	10.2								11.7	13
		12.1	15.3								10.6	12.8
		13	11.2								13.1	10
		14.2	12.3								13.4	9
		14.9	11								13.2	8.3
		14.2	10.1								13.2	13
		15.3	9.3								13.1	11.3
		12.5	11									10
		18.9	9.4									9.7
		19.8	10.2									8.9
		14	7.7									10.9
			14.4
P-values for two-sided unpaired Student's t-test									P-values for two-sided unpaired Student's t-test
SOXC vs SOXCOsxCre - no DOX		SOXC vs SOXCOsxCre - DOX		WT vs WTOsxCre - no DOX		WT vs WTOsxCre - DOX			SOXC vs SOXCOsxCre - no DOX		SOXC vs SOXCOsxCre - DOX		WT vs WTOsxCre - no DOX		WT vs WTOsxCre - DOX
<0.0001		0.0016		0.6482		0.9168			<0.0001		0.0026		0.0142		0.6705
Supplementary figure 1b. Growth curves of mice raised with DOX food until P21
Males																									Males
P21		2 months		3 months		4 months		5 months		6 months		7 months		8 months		9 months		10 months		11 months		12 months			P21		2 months		3 months		6 months		12 months
SOXC	SOXCOsxCre	SOXC	SOXCOsxCre	SOXC	SOXCOsxCre	SOXC	SOXCOsxCre	SOXC	SOXCOsxCre	SOXC	SOXCOsxCre	SOXC	SOXCOsxCre	SOXC	SOXCOsxCre	SOXC	SOXCOsxCre	SOXC	SOXCOsxCre	SOXC	SOXCOsxCre	SOXC	SOXCOsxCre		WT	WTOsxCre	WT	WTOsxCre	WT	WTOsxCre	WT	WTOsxCre	WT	WTOsxCre
n=30 mice	n=31 mice	n=49 mice	n=53 mice	n=43 mice	n=54 mice	n=11 mice	n=11 mice	n=11mice	n=11mice	n=14 mice	n=24 mice	n=11 mice	n=11 mice	n=11 mice	n=11 mice	n=11 mice	n=11 mice	n=9 mice	n=6 mice	n=11 mice	n=9 mice	n=23 mice	n=27 mice		n=12 mice	n=12 mice	n=12 mice	n=12 mice	n=21 mice	n=20 mice	n=0 mice	n=0 mice	n=7 mice	n=5 mice
12.1	10.6	28.5	23.4	37.6	26.1	33.1	37.4	37.6	40.2	38.7	40.2	43.9	43.9	46.3	44.2	47.2	45.6	47.6	46.6	47.7	47	46.6	47.1		14.2	14.9	24.5	23	27.1	24.8			45	48.9
13	10.2	32.1	26.5	40.8	33.1	38.4	29.8	40.6	33.4	41	33	43.2	34.8	44.3	36.1	45.3	38.5	45.9	38.5	46.3	39.2	47	38.8		14.3	14.3	23.2	24	26	26.5			44.8	44.4
14.2	15.3	23.1	27.2	24.9	31.8	33.8	28.9	37.3	31.6	36.2	33	40	34.5	39.7	34.4	42.6	35.7	49.3	33.9	40.3	34.3	41.3	33.6		10.9	11.3	25	25	28.1	29.7			43	40.1
14.9	11.2	28	25.2	30.2	30.5	33.5	30.4	33.6	31.1	35.9	31.6	39.6	35.9	41	35.3	41.4	37.4	45.3	37.6	38.4	34	40	33.3		10.2	11.7	22.5	25.8	22	27.3			44.5	44.7
14.2	12.3	29.7	26	35.4	30.6	35.1	30.6	41.3	33.4	43.4	33.4	44.5	37.2	44	34	47.4	36.6	40.5	36.9	51.4	40	50.8	36.3		11.8	10.7	28.3	25.8	33.3	26.3			50.7	40.3
15.3	11	28.3	25	31	28.1	37.5	25.4	40	24.7	41.4	26.1	43.4	29.2	44.2	30.2	44.5	31.1	47.9	40.3	45.4	34.3	45.4	33.1		11.1	11.5	28.5	24.5	32.3	28.1			45.7
12.5	10.1	27.2	24.1	31.6	25.6	29.6	34	31.7	33.4	34.3	36.9	34.6	39	35.3	39.5	38.6	40	45.4		41.4	32.8	40.1	40.6		11.7	11.4	24.4	28.4	26	33.3			46.5
18.9	9.3	29.5	22	37.7	27.1	36.6	27.8	40	29.4	43.9	32.1	45.3	34	47	33.5	47.9	34.4	48.6		49	37.6	47	34.2		10.4	10.6	23.9	28.5	26.1	33.8
19.8	11	26.6	20.4	31.2	26.5	37.9	27	40.6	28	43.6	28.4	44.5	30.4	45.6	31	45.9	32.8	44.8		46.4	41.9	45.4	34.6		11.3	11.5	23.5	29	25.7	33.7
14	9.4	26.3	21.3	29	26.4	33.5	26.1	36.8	30.9	39.5	31.6	45.3	34.3	44	34.8	46.3	34.6			49.6		48	37.7		15.2	10.3	31.1	25	37.8	29.7
12.3	10.2	32.5	22	31	26.7	29.9	33.2	34.6	35.4	39	37.2	44.5	39.5	43.1	40.5	43.6	42.5			44.8		44.2	29.4		10.8	9.1	27.9	21.9	32.1	24.5
12	7.7	28.2	20.5	35.3	25					38.1	30											45.8	39.2		9.5	13.2	27.6	29	30.8	32.1
10.9	14.4	27.3	28.5	30.8	33.6					37.5	34.7											47.3	43.6						28.9	29.7
11.2	10.6	25.5	26.1	29.5	33.9					34.7	31.9											43.9	30						30.8	28.2
10.3	10.9	29.3	24.5	35.2	27.7						34.3											32.8	36.9						33.4	27.9
10.1	13.2	30.3	26.1	34	26.1						33.5											40.4	36.2						29.6	30.5
10.7	12.9	27.1	26	30.2	27						27.4											41.7	29.5						28.5	28.4
11.2	13.6	27.3	21.1	30.1	27.7						34.5											34.3	32.9						28.7	29.3
11.7	9.2	28.8	24.2	31.8	22.5						35.6											38.3	27.3						31.1	27.5
11.9	8.7	25.7	24	32.5	28.2						30.9											31	27.6						28.2	27.6
10.5	12.2	24.5	24	28.9	24.1						32.4											38.5	32.9						27.2
11.9	12	26.5	22.6	29.8	25.9						26.7											31.6	31.3
12.9	10.4	22.5	26	31.7	24.9						26.3											39	38.3
12.6	10.2	23.4	23.5	26.7	29.2						26												32.9
12.6	10.1	21.3	22.9	32	28.4																		40.8
12.7	11.5	22.7	24.8	33.2	29.4																		35.2
11.6	11.4	23.2	22.3	29.1	28.2																		29.6
12.9	11.5	24.7	21.9	29.5	29.2
11.7	12.2	23.7	19.7	26.1	28.4
12.2	11.3	24.5	17.8	34.3	26
	10	22.6	19	25.9	28.3
		21.1	21.5	29.3	30.6
		20.5	22.9	33.4	32.9
		21.2	22.9	31.4	28.6
		22	24	32.8	28.8
		22.3	23.2	29.5	27.7
		22.5	23.8	28.5	26.8
		25.1	20.4	26.4	25
		25.4	19.6	26.2	24.8
		25.9	22.6	27.5	24.3
		23.8	22.7	34.5	24.6
		25.2	23.7	35	26.9
		25	24.4	30.6	30.3
		22.3	22.9		28.9
		23.2	24.4		30.7
		24.3	24.1		28.9
		22.9	22.5		30.4
		22.1	23.1		25.4
		17.4	21.2		24.3
			21.4		32
			21.1		33.9
			22.8		28.9
			17.4		30
					26.3
P-values for two-sided unpaired Student's t-test																									P-values for two-sided unpaired Student's t-test
P21		2 months		3 months		4 months		5 months		6 months		7 months		8 months		9 months		10 months		11 months		12 months			P21		2 months		3 months		6 months		12 months
0.0016		0.0002		<0.0001		0.0059		0.0016		<0.0001		0.0003		0.0002		0.0001		0.0014		0.001		<0.0001			0.9168		0.9685		0.7763		-		0.2642
Females																									Females
P21		2 months		3 months		4 months		5 months		6 months		7 months		8 months		9 months		10 months		11 months		12 months			P21		2 months		3 months		6 months		12 months
SOXC	SOXCOsxCre	SOXC	SOXCOsxCre	SOXC	SOXCOsxCre	SOXC	SOXCOsxCre	SOXC	SOXCOsxCre	SOXC	SOXCOsxCre	SOXC	SOXCOsxCre	SOXC	SOXCOsxCre	SOXC	SOXCOsxCre	SOXC	SOXCOsxCre	SOXC	SOXCOsxCre	SOXC	SOXCOsxCre		WT	WTOsxCre	WT	WTOsxCre	WT	WTOsxCre	WT	WTOsxCre	WT	WTOsxCre
n=35 mice	n=34 mice	n=42 mice	n=41 mice	n=50 mice	n=59 mice	n=21 mice	n=24 mice	n=21 mice	n=24 mice	n=35 mice	n=45 mice	n=11 mice	n=12 mice	n=11 mice	n=12 mice	n=11 mice	n=12 mice	n=8 mice	n=7 mice	n=11 mice	n=12 mice	n=20 mice	n=24 mice		n=11	n=12	n=11	n=12	n=18	n=20	n=6	n=7	n=4	n=4
13.3	13	19.7	17.3	21.7	17.8	25.6	19.2	27.4	22.2	28.8	23.7	33.4	32.1	35.4	32.1	37.2	33.7	38.1	37	39.6	36.7	41.1	37.2		13.6	14.8	22.3	21.1	23.5	23.3	31.8	31.3	38.5	46.1
13.5	12.8	20.3	19.5	22	20.6	25.8	20.5	26.8	22.6	32	22.9	35.5	27.6	39.5	26.6	40.4	27	43.6	27.2	44.3	28.5	46.5	28.8		14	12.6	20.1	20.7	23.1	22.3	29.5	28.1	36	44.2
14.3	10	20.1	20.3	24.7	22.5	22.1	20	24.7	23	29.7	23.4	33.2	29.4	35.4	27.8	36.2	29.4	38.7	31.1	38.5	31.9	39	34.8		12.4	13.8	21.8	22.2	24.8	24	23.5	24.1	40.4	48.6
12.3	9	20.2	17.4	24.8	20.3	30.3	20.3	31.9	19.3	24.4	21.3	23.8	29.6	28.9	30.3	27	31.8	29	33.8	32	35.1	33.7	35.4		11.8	14.3	23.1	21.9	26.3	25.5	21.3	23.2	35.8	36.6
11.7	8.3	24	15.4	29.6	17.8	25.5	21	26.5	27	34.5	28.9	33.4	23.9	33.9	24.2	37.1	25.2	37.2	26.9	37.3	27	37.4	35.4		14.8	11.5	27.5	22.5	30.3	24.3	25.4	30.3
10.6	13	19.8	18.7	21.4	21.3	25.6	22.2	26.2	23.5	28	25.3	30.6	30	32.4	28.8	32.6	30.8	39.6	31.8	25.6	33.2	26.1	25		14.1	10.6	26	19.6	28.5	20.6	29.1	29.3
13.1	11.3	21	18.4	21.4	20.1	27.4	25.5	29.3	30.3	34	30.6	35.6	30.8	37	32.5	37.5	32.5	46.8	34.5	29.1	34.3	23.7	24.5		10.7	10.2	20	18.3	21.2	19.8		31.8
13.4	10	20.9	17.1	20.7	18.7	25.3	24.2	28.4	27.4	30.7	28.1	44	35.7	44.5	35.2	46.2	36.3	38.2		49	38.2	48.9	22.6		11.7	10.8	23.1	20.2	25	24.8
13.2	9.7	21.2	17.5	24.8	19.2	21.9	21	23	22.3	22.9	23.8	34.4	21.8	37	23.5	38.3	26.6			41.3	26.1	42.2	29.8		10.4	12.3	21.5	21.1	25.1	23.5
13.2	8.9	20.3	16.7	22.3	17.3	21.1	20.4	29	22	21.8	23	43.3	22.8	46.2	23.1	47.9	23.4			49	22.9	49.8	25.8		12.6	12.4	21.8	20.2	22.8	22.1
13.1	10.9	22.4	17.8	25.3	19.2	25.1	25.8	27.3	29.4	30.9	30.9	32.9	19.7	33.5	21.8	36.2	21.1			40.1	22.6	37.9	35.6		14	14	22.8	21.3	25.4	23.8
12.5	10.9	20.5	16.4	24	19.6	28.7	21.8	32.8	24.9	36.7	26		27.7		28.1		28.4				29.6	27	35.7			12.3		19.1	24.3	20.9
10.8	10.7	20.7	18.3	26	19	24.2	24.8	26.6	26.6	28.6	25.8											52.1	35						23.6	24.2
11	12.4	20.6	17.7	20	19.1	20.2	21.6	21.6	22	22.1	22.9											31.9	27.4						21.3	22.2
12.6	13.7	20.4	17.3	26.7	19.4	25	22.5	29.2	23.9	29.3	25.3											35.9	39.5						21.5	24
13.6	9.4	21.2	21	26.4	22.3	31.2	21.8	31.5	23.5	31.7	27											31.1	25.2						20.9	21.8
10.2	9.1	20.8	18.5	24.6	21.5	30.7	19.7	34.9	20.7	33.1	23											27.5	29						22.8	22.1
12	8.7	19	21	22.5	25.2	36.2	21.4	38.2	23.6	40.6	25.2											33.6	30.4						18.4	20.6
9.9	12.2	20.4	20.5	22.5	23.5	29.3	21.3	30.6	25.2	32.6	28.6											39.2	28.2							19.8
9.7	8.2	19.9	19.7	20.3	22.2	29.1	24.5	37.8	27.1	38.6	29.2											24.8	26.2							20.2
10.3	8.3	18.3	17.2	20.9	18.9	25.2	21.9	31.2	20.9	33.7	21.7												22.8
13.9	11.3	22	20.2	25.3	24.5		20.2		20.5	31.7	21.1												24.9
8.4	10	22.4	16.6	21.6	19.7		19.7		18.6	33.4	19.1												28.6
12	9.4	18.9	19.5	22.9	22.3		23.9		27.2	24.6	25.4												23.9
12.2	10	22.1	19	26.9	20.3					29.9	23.3
7.6	9.4	20.7	19.4	25.1	21.4					37.9	27.1
8	13.9	22.3	18.7	26.1	21.2					26.5	28.6
11.1	11.1	20.7	20	25.1	21.3					38.4	34.3
11.1	9.4	19.6	18.6	24.6	20.6					37.1	33.3
11.1	9.5	17.5	16.6	23.6	19.8					21.7	26
10.2	10.4	17.6	16.2	22.5	21.7					24.2	24.9
11.5	9.7	19.5	20.1	20.9	19.3					43.6	21
11.2	10.4	18	20.6	26.5	18.2					43.3	22
11.8	11.8	16.9	18.6	23.6	16.8					31.3	25
11.9		15.2	15.1	25.2	20					30.6	23.6
		15.5	15.7	29.6	21.6						26.4
		16.3	18.1	20	24.2						31.1
		18.8	14.1	22.5	21.5						25.6
		17.6	14.1	25	28.7						26.8
		17.4	16.6	24.1	26.8						26.2
		18.6	17.4	25.9	25.7						27.5
		18.6		23.4	22.1						28.5
				25	20.2						27.6
				28.6	20.3						29.4
				28.3	22						31.6
				28.4	20.4
				30.9	19.9
				31.1	19.5
				21	26.8
				20.6	20.6
					21.6
					26.3
					19.7
					20.6
					22.6
					21
					21.5
					20.2
					21.8
P-values for two-sided unpaired Student's t-test																									P-values for two-sided unpaired Student's t-test
P21		2 months		3 months		4 months		5 months		6 months		7 months		8 months		9 months		10 months		11 months		12 months			P21		2 months		3 months		6 months		12 months
0.0057		<0.0001		<0.0001		<0.0001		<0.0001		<0.0001		0.0037		0.0002		0.0004		0.0098		0.0059		0.0022			0.6705		0.0135		0.0865		0.472		0.0695

## Sheet: Supplementary figure 2
Supplementary figure 2b. Cortical bone analysis by µCT of WT and WTOsxCre mice raised with doxycycline
Cortical Area (mm2)							Cortical Thickness (mm)							Marrow Area (mm2)							Tissue Mineral Density (mg HA/cm3)
Males							Males							Males							Males
5 weeks		13 weeks		52 weeks			5 weeks		13 weeks		52 weeks			5 weeks		13 weeks		52 weeks			5 weeks		13 weeks		52 weeks
WT	WTOsxCre	WT	WTOsxCre	WT	WTOsxCre		WT	WTOsxCre	WT	WTOsxCre	WT	WTOsxCre		WT	WTOsxCre	WT	WTOsxCre	WT	WTOsxCre		WT	WTOsxCre	WT	WTOsxCre	WT	WTOsxCre
n=4 mice	n=7 mice	n=6 mice	n=6 mice	n=6 mice	n=6 mice		n=4 mice	n=7 mice	n=6 mice	n=6 mice	n=6 mice	n=6 mice		n=4 mice	n=7 mice	n=6 mice	n=6 mice	n=6 mice	n=6 mice		n=4 mice	n=7 mice	n=6 mice	n=6 mice	n=6 mice	n=6 mice
0.65051	0.61668	0.8445	0.90613	0.89559	0.80397		0.124	0.122	0.161	0.17	0.168	0.169		1.39882	1.39685	1.37116	1.5059	1.43298	1.10419		1072.27	1070.7	1174.68	1167.9	1224.65	1230
0.57197	0.65226	0.86778	0.90617	0.99977	0.93882		0.118	0.126	0.164	0.165	0.175	0.17		1.26927	1.39612	1.39908	1.45097	1.5949	1.38561		1069.73	1094.58	1140.11	1137.11	1202.73	1230.39
0.60612	0.76702	0.83501	0.85289	0.87076	0.81689		0.124	0.15	0.168	0.166	0.169	0.173		1.3194	1.41422	1.24277	1.44883	1.27302	1.12113		1079.05	1112.32	1153.42	1183.95	1225.5	1254.79
0.78046	0.69335	0.93623	0.83209	0.80159	0.78925		0.147	0.127	0.177	0.161	0.134	0.169		1.53116	1.2657	1.45648	1.34262	1.4867	1.1165		1107.43	1092.62	1145.59	1136.33	1232.42	1204.17
	0.63676	0.95677	0.77498	0.75413	0.87866			0.124	0.179	0.156	0.14	0.159			1.23027	1.50054	1.29788	1.61083	1.65744			1080.55	1147.94	1140.37	1222.96	1203
	0.70603	0.90349	0.83985	0.8088	0.82791			0.135	0.17	0.165	0.158	0.175			1.31851	1.45251	1.32538	1.37169	1.07078			1087.21	1175.4	1140.96	1205.08	1239.53
	0.5276							0.125							1.03019							1101.56
P-values for two-sided unpaired Student's t-test WT vs WTOsxCre							P-values for two-sided unpaired Student's t-test WT vs WTOsxCre							P-values for two-sided unpaired Student's t-test WT vs WTOsxCre							P-values for two-sided unpaired Student's t-test WT vs WTOsxCre
5 weeks		13 weeks		52 weeks			5 weeks		13 weeks		52 weeks			5 weeks		13 weeks		52 weeks			5 weeks		13 weeks		52 weeks
0.9266		0.2082		0.7735			0.8191		0.1164		0.1319			0.3122		0.8701		0.0724			0.3502		0.6303		0.42
Females							Females							Females							Females
5 weeks		13 weeks		52 weeks			5 weeks		13 weeks		52 weeks			5 weeks		13 weeks		52 weeks			5 weeks		13 weeks		52 weeks
WT	WTOsxCre	WT	WTOsxCre	WT	WTOsxCre		WT	WTOsxCre	WT	WTOsxCre	WT	WTOsxCre		WT	WTOsxCre	WT	WTOsxCre	WT	WTOsxCre		WT	WTOsxCre	WT	WTOsxCre	WT	WTOsxCre
n=5 mice	n=5 mice	n=6 mice	n=6 mice	n=6 mice	n=6 mice		n=5 mice	n=5 mice	n=6 mice	n=6 mice	n=6 mice	n=6 mice		n=5 mice	n=5 mice	n=6 mice	n=6 mice	n=6 mice	n=6 mice		n=5 mice	n=5 mice	n=6 mice	n=6 mice	n=5 mice	n=6 mice
0.42423	0.50479	0.72807	0.78192	0.83205	0.85469		0.093	0.106	0.154	0.157	0.182	0.182		1.13224	1.20805	1.0106	1.09668	1.11482	1.08937		1099.21	1114.87	1239.02	1219.75	1325.18	1312.6
0.5115	0.4213	0.76317	0.75158	0.80418	0.95461		0.111	0.101	0.164	0.163	0.18	0.213		1.12789	1.06074	1.03099	1.04366	1.03423	0.96087		1105.41	1122.43	1261.34	1222.8	1331.07	1312.02
0.42059	0.43255	0.75633	0.65397	0.90894	0.85231		0.092	0.102	0.167	0.152	0.186	0.185		1.191	1.09919	0.94606	0.83975	1.1633	1.09732		1069.07	1082.58	1239.38	1194.23	1307.37	1278.79
0.52051	0.5086	0.70144	0.70794	0.80552	0.85101		0.115	0.113	0.155	0.159	0.181	0.188		1.1917	1.14584	1.04917	0.91058	1.00564	0.96689		1100.65	1113.3	1235.6	1232.18	1273.63	1275.52
0.36623	0.47147	0.70324	0.68884	0.79209	0.8045		0.088	0.104	0.158	0.144	0.18	0.176		1.07893	1.1944	0.93493	0.99951	0.99644	1.03597		1073.7	1082.45	1218.59	1157.14	1301.62	1281.27
		0.67657	0.71359	0.836	0.77635				0.157	0.156	0.182	0.163				0.91355	1.0176	1.03788	1.14753				1247.67	1238.07		1273.41
P-values for two-sided unpaired Student's t-test WT vs WTOsxCre							P-values for two-sided unpaired Student's t-test WT vs WTOsxCre							P-values for two-sided unpaired Student's t-test WT vs WTOsxCre							P-values for two-sided unpaired Student's t-test WT vs WTOsxCre
5 weeks		13 weeks		52 weeks			5 weeks		13 weeks		52 weeks			5 weeks		13 weeks		52 weeks			5 weeks		13 weeks		52 weeks
0.5939		0.8277		0.5415			0.386		0.2685		0.7035			0.9404		0.9347		0.8291			0.2701		0.0552		0.1606
Supplementary figure 2c. Cortical bone analysis by µCT of SOXC, SOXCOsxCre, WT and WTOsxCre mice raised without doxycycline
Cortical Area (mm2)									Cortical Thickness (mm)									Marrow Area (mm2)									Tissue Mineral Density (mg HA/cm3)
Males - no DOX									Males - no DOX									Males - no DOX									Males - no DOX
5 weeks		13 weeks		5 weeks		13 weeks			5 weeks		13 weeks		5 weeks		13 weeks			5 weeks		13 weeks		5 weeks		13 weeks			5 weeks		13 weeks		5 weeks		13 weeks
SOXC	SOXCOsxCre	SOXC	SOXCOsxCre	WT	WTOsxCre	WT	WTOsxCre		SOXC	SOXCOsxCre	SOXC	SOXCOsxCre	WT	WTOsxCre	WT	WTOsxCre		SOXC	SOXCOsxCre	SOXC	SOXCOsxCre	WT	WTOsxCre	WT	WTOsxCre		SOXC	SOXCOsxCre	SOXC	SOXCOsxCre	WT	WTOsxCre	WT	WTOsxCre
n=5 mice	n=5 mice	n=6 mice	n=6 mice	n=7 mice	n=6 mice	n=6 mice	n=6 mice		n=5 mice	n=5 mice	n=6 mice	n=6 mice	n=7 mice	n=6 mice	n=6 mice	n=6 mice		n=5 mice	n=5 mice	n=6 mice	n=6 mice	n=7 mice	n=6 mice	n=6 mice	n=6 mice		n=3 mice	n=3 mice	n=6 mice	n=6 mice	n=7 mice	n=7 mice	n=6 mice	n=6 mice
0.52991	0.33475	1.11289	0.71216	0.48396	0.44994	0.63354	0.6801		0.109	0.09	0.198	0.153	0.11	0.106	0.157	0.158		1.15162	0.82144	1.46318	0.84078	1.16831	1.01576	0.89014	0.88938		1063.44	1082.69	1269.54	1192.03	1070.7	1077.68	1211.87	1160.86
0.35358	0.35046	0.76555	0.8048	0.45089	0.36227	0.60795	0.63229		0.095	0.095	0.182	0.168	0.097	0.087	0.16	0.146		0.71212	0.69091	0.8761	0.91105	1.21669	0.98923	0.78277	1.0248		1091.41	1087.41	1280.29	1178.01	1094.58	1059.16	1188.19	1161.7
0.48161	0.33475	0.77615	0.70496	0.50268	0.54241	0.71423	0.60432		0.111	0.11	0.192	0.156	0.114	0.106	0.173	0.146		1.03663	1.17009	0.77701	0.90422	1.17202	1.26919	0.83908	0.89643		1081.53	1070.12	1224.43	1214.04	1112.32	1085.51	1216.89	1173.32
0.52991	0.52162	0.85152	0.71932	0.48305	0.40504	0.6862	0.6185		0.109	0.09	0.176	0.156	0.104	0.101	0.163	0.155		1.15162	0.82144	1.15153	0.84673	1.16525	1.01574	0.93211	0.85301				1213.02	1223.48	1092.62	1076.32	1171.55	1248.92
0.35358	0.35046	0.82806	0.78243	0.65624	0.50056	0.69784	0.77271		0.095	0.095	0.188	0.171	0.127	0.107	0.154	0.168		0.71212	0.69091	0.94059	0.84844	1.35772	1.19649	1.03977	1.09536				1278.41	1195.08	1080.55	1091.58	1156.48	1253.11
		0.99721	0.72547	0.60073	0.48619	0.56533	0.62148				0.183	0.169	0.123	0.108	0.146	0.152				1.39271	0.83077	1.32676	1.00637	0.83583	0.90667				1198.35	1230.24	1087.21	1090.54	1228.89	1280.94
				0.56778									0.116									1.22578									1101.56	1059.48
P-values for two-sided unpaired Student's t-test									P-values for two-sided unpaired Student's t-test									P-values for two-sided unpaired Student's t-test									P-values for two-sided unpaired Student's t-test
5 weeks - SOXC vs SOXCOsxCre		13 weeks - SOXC vs SOXCOsxCre		5 weeks - WT vs WTOsxCre		13 weeks - WT vs WTOsxCre			5 weeks - SOXC vs SOXCOsxCre		13 weeks - SOXC vs SOXCOsxCre		5 weeks - WT vs WTOsxCre		13 weeks - WT vs WTOsxCre			5 weeks - SOXC vs SOXCOsxCre		13 weeks - SOXC vs SOXCOsxCre		5 weeks - WT vs WTOsxCre		13 weeks - WT vs WTOsxCre			5 weeks - SOXC vs SOXCOsxCre		13 weeks - SOXC vs SOXCOsxCre		5 weeks - WT vs WTOsxCre		13 weeks - WT vs WTOsxCre
0.2229		0.0313		0.0758		0.9104			0.1685		0.0003		0.0696		0.3744			0.4183		0.0695		0.0194		0.3055			0.9009		0.0465		0.8566		0.4964
Females - no DOX									Females - no DOX									Females - no DOX									Females - no DOX
5 weeks		13 weeks		5 weeks		13 weeks			5 weeks		13 weeks		5 weeks		13 weeks			5 weeks		13 weeks		5 weeks		13 weeks			5 weeks		13 weeks		5 weeks		13 weeks
SOXC	SOXCOsxCre	SOXC	SOXCOsxCre	WT	WTOsxCre	WT	WTOsxCre		SOXC	SOXCOsxCre	SOXC	SOXCOsxCre	WT	WTOsxCre	WT	WTOsxCre		SOXC	SOXCOsxCre	SOXC	SOXCOsxCre	WT	WTOsxCre	WT	WTOsxCre		SOXC	SOXCOsxCre	SOXC	SOXCOsxCre	WT	WTOsxCre	WT	WTOsxCre
n=7 mice	n=9 mice	n=5 mice	n=6 mice	n=5 mice	n=5 mice	n=6 mice	n=6 mice		n=7 mice	n=9 mice	n=5 mice	n=6 mice	n=5 mice	n=5 mice	n=6 mice	n=6 mice		n=7 mice	n=9 mice	n=5 mice	n=6 mice	n=5 mice	n=5 mice	n=6 mice	n=6 mice		n=6 mice	n=9 mice	n=5 mice	n=6 mice	n=5 mice	n=5 mice	n=6 mice	n=6 mice
0.44395	0.26691	0.76604	0.40579	0.38227	0.26284	0.69867	0.65546		0.099	0.079	0.197	0.135	0.093	0.082	0.163	0.164		1.06141	0.50785	0.78475	0.5087	1.07129	0.61693	0.98726	0.82884		1088.32	1084.04	1320.1	1272.17	1105.02	1062.81	1188.06	1161.7
0.4766	0.2757	0.73845	0.4871	0.46491	0.42399	0.68107	0.60673		0.098	0.088	0.184	0.159	0.106	0.101	0.174	0.147		1.22546	0.51394	0.79776	0.49536	1.12255	1.02524	0.77767	0.88556		1109.98	1091.26	1327.08	1261.9	1093.8	1084.01	1202.93	1173.12
0.42036	0.32158	0.75901	0.60616	0.39654	0.38695	0.79341	0.69175		0.1	0.094	0.188	0.17	0.098	0.09	0.198	0.143		1.01317	0.63302	0.78793	0.66953	0.98571	1.12554	0.77177	1.15659		1071.58	1102.96	1333.73	1276.63	1062.81	1081.79	1194.12	1145.33
0.34463	0.20782	0.7831	0.56173	0.42069	0.30835	0.67249	0.58544		0.09	0.076	0.164	0.16	0.094	0.091	0.169	0.149		0.8964	0.40942	0.77371	0.67676	1.19585	0.71302	0.84542	0.86048		1093.59	1080.66	1329.79	1255.5	1072.99	1104.69	1169.2	1153.68
0.29769	0.23397	0.87952	0.6167	0.39471	0.3281	0.7071	0.55212		0.083	0.074	0.17	0.169	0.092	0.096	0.176	0.141		0.8416	0.54565	1.01391	0.67592	1.10589	0.73498	0.81068	0.83839		1084.94	1070.49	1329.86	1286.64	1070.96	1119.69	1180.75	1133.59
0.41819	0.26529		0.45713			0.70102	0.56874		0.102	0.081		0.138			0.174	0.138		0.9626	0.6158		0.6203			0.83102	0.87893		1075.72	1087.05		1267.97			1202.87	1141.48
0.39071	0.334								0.092	0.091								1.07089	0.77888									1097.29
	0.33582									0.093									0.75517									1110.81
	0.35776									0.093									0.73074									1092.94
P-values for two-sided unpaired Student's t-test									P-values for two-sided unpaired Student's t-test									P-values for two-sided unpaired Student's t-test									P-values for two-sided unpaired Student's t-test
5 weeks - SOXC vs SOXCOsxCre		13 weeks - SOXC vs SOXCOsxCre		5 weeks - WT vs WTOsxCre		13 weeks - WT vs WTOsxCre			5 weeks - SOXC vs SOXCOsxCre		13 weeks - SOXC vs SOXCOsxCre		5 weeks - WT vs WTOsxCre		13 weeks - WT vs WTOsxCre			5 weeks - SOXC vs SOXCOsxCre		13 weeks - SOXC vs SOXCOsxCre		5 weeks - WT vs WTOsxCre		13 weeks - WT vs WTOsxCre			5 weeks - SOXC vs SOXCOsxCre		13 weeks - SOXC vs SOXCOsxCre		5 weeks - WT vs WTOsxCre		13 weeks - WT vs WTOsxCre
0.0015		0.0002		0.0616		0.0056			0.0256		0.0173		0.2924		0.0009			<0.0001		0.0032		0.0409		0.2644			0.6134		<0.0001		0.4731		0.0007
Figure 2d. Osteoclast number quantification at endosteal surfaces by static histomorphometry
Oc.N./BS (mm-1)
Males					Females
13 weeks		52 weeks			13 weeks		52 weeks
SOXC	SOXCOsxCre	SOXC	SOXCOsxCre		SOXC	SOXCOsxCre	SOXC	SOXCOsxCre
n=5 mice	n=5 mice	n=7 mice	n=7 mice		n=5 mice	n=5 mice	n=8 mice	n=8 mice
6.90762	6.7762	6.86733	5.72174		4.40419	3.42188	6.53122	6.64995
6.89715	5.6134	6.81801	9.03916		4.54898	5.49502	7.43588	5.55942
4.67559	4.63348	8.00263	6.90132		4.59556	5.65856	7.76133	6.41608
4.62263	5.67453	7.04009	6.63387		5.75339	4.38882	6.88393	6.37623
5.63629	3.48485	7.14801	6.80349		4.65177	4.3498	9.27922	8.15395
		6.66843	6.04467				6.98129	8.90541
		5.80048	6.29188				7.95756	7.72488
							5.51646	6.90317
P-values for two-sided unpaired Student's t-test SOXC vs SOXCOsxCre					P-values for two-sided unpaired Student's t-test SOXC vs SOXCOsxCre
5 weeks		7 weeks			5 weeks		7 weeks
0.5143		0.7906			0.7961		0.7124
Supplementary figure 2e. Biomechanical analysis of bones from WT and WTOsxCre mice raised with doxycycline
Stiffness (N/mm)					Max Load (N)					Young's Modulus (Mpa)
Males		Females			Males		Females			Males		Females
13 weeks		13 weeks			13 weeks		13 weeks			13 weeks		13 weeks
WT	WTOsxCre	WT	WTOsxCre		WT	WTOsxCre	WT	WTOsxCre		WT	WTOsxCre	WT	WTOsxCre
n=7 mice	n=7 mice	n=7 mice	n=7 mice		n=7 mice	n=7 mice	n=7 mice	n=7 mice		n=7 mice	n=7 mice	n=7 mice	n=7 mice
65.049	73.086	99.135	82.433		17.971	15.069	18.133	16.886		6056.15	5168.07	6048.66	2579.62
67.791	70.195	84.466	80.807		14.409	14.787	14.88	17.056		3548.45	2979.63	6571.49	4711.99
95.699	88.28	87.784	90.751		19.146	20.76	14.937	20.157		4192.06	3452.51	3619.51	6484.2
72.932	74.55	85.446	79.734		14.881	17.338	16.381	12.913		3520.63	4400.11	6717.54	8089.19
68.079	70.666	86.183	81.584		13.998	15.513	14.088	17.967		3556.97	3924.93	6417.81	4243.94
94.799	86.733	89.576	85.572		22.831	17.392	16.96	17.397		2336.23	4430.47	5439.37	5406.83
92.894	95.496	97.014	92.48		23.91	23.919	16.137	18.281		2174.16	3346.1	5750.21	7344.63
P-values for two-sided unpaired Student's t-test SOXC vs SOXCOsxCre					P-values for two-sided unpaired Student's t-test SOXC vs SOXCOsxCre					P-values for two-sided unpaired Student's t-test SOXC vs SOXCOsxCre
13 weeks - males		13 weeks - females			13 weeks - males		13 weeks - females			13 weeks - males		13 weeks - females
0.97		0.1007			0.8679		0.2092			0.57		0.7729

## Sheet: Supplementary figure 3
Supplementary figure 3a. Trabecular bone analysis by µCT of SOXC and SOXCOsxCre mice raised with doxycycline
Connectivity Density (mm-3)											SMI
Males											Males
5 weeks		7 weeks		10 weeks		13 weeks		52 weeks			5 weeks		7 weeks		10 weeks		13 weeks		52 weeks
SOXC	SOXCOsxCre	SOXC	SOXCOsxCre	SOXC	SOXCOsxCre	SOXC	SOXCOsxCre	SOXC	SOXCOsxCre		SOXC	SOXCOsxCre	SOXC	SOXCOsxCre	SOXC	SOXCOsxCre	SOXC	SOXCOsxCre	SOXC	SOXCOsxCre
n=5 mice	n=6 mice	n=7 mice	n=7 mice	n=11 mice	n=6 mice	n=8 mice	n=8 mice	n=8 mice	n=7 mice		n=5 mice	n=6 mice	n=7 mice	n=7 mice	n=11 mice	n=6 mice	n=8 mice	n=8 mice	n=8 mice	n=8 mice
1778.26	2130.05	800.319	1010.61	432.901	777.148	204.62	415.161	98.46	211.714		0.1773	1.2673	0.8902	1.2761	0.3305	0.0007	1.0631	0.5566	0.9366	1.1189
1500.96	2131.57	963.843	1715.3	464.522	755.957	252.371	352.748	103.806	271.902		0.5891	0.5859	0.2126	0.6434	0.614	0.2175	0.8564	1.0948	1.3571	1.3931
1961.17	2517.34	388.659	1427.41	316.603	758.771	198.841	563.977	108.132	400.759		0.7121	0.9912	1.8784	0.5441	1.4908	0.6116	0.7786	0.3361	0.9865	0.8827
1773.83	902.283	727.352	642.679	365.612	792.487	233.375	542.486	67.3036	440.152		0.9081	1.8473	0.7733	1.7707	0.5765	0.0617	0.5507	0.4019	2.8318	1.2992
1715.38	1933.24	751.441	779.942	330.435	779.384	227.494	493.475	235.125	396.809		0.2874	1.1898	0.3953	0.7868	1.3195	0.4426	0.8935	0.8278	0.1754	1.0406
	928.852	948.391	1814.41	541.864	684.895	277.909	357.683	124.734	231.478			1.7206	0.2133	1.2337	0.2293	0.3067	0.7116	1.6305	1.2778	1.3606
		1216.93	1315.46	393.938		180.109	575.988	136.023	535.86				0.8898	0.4598	0.6006		1.8195	0.9059	0.792	0.7111
				405.582		225.927	652.428	110.305							0.6013		0.4549	0.858	0.6288	0.6167
				300.353											0.9182
				852.301											0.1401
				345.667											0.282
P-values for two-sided unpaired Student's t-test SOXC vs SOXCOsxCre											P-values for two-sided unpaired Student's t-test SOXC vs SOXCOsxCre
5 weeks		7 weeks		10 weeks		13 weeks		52 weeks			5 weeks		7 weeks		10 weeks		13 weeks		52 weeks
0.972		0.0554		0.0002		<0.0001		0.0002			0.0147		0.4772		0.0735		0.7626		0.8157
P-values for ordinary two-way ANOVA											P-values for ordinary two-way ANOVA
Age	Genotype	Age/Genotype									Age	Genotype	Age/Genotype
<0.0001	0.0002	0.4342									0.0099	0.4442	0.0593
Females											Females
5 weeks		7 weeks		10 weeks		13 weeks		52 weeks			5 weeks		7 weeks		10 weeks		13 weeks		52 weeks
SOXC	SOXCOsxCre	SOXC	SOXCOsxCre	SOXC	SOXCOsxCre	SOXC	SOXCOsxCre	SOXC	SOXCOsxCre		SOXC	SOXCOsxCre	SOXC	SOXCOsxCre	SOXC	SOXCOsxCre	SOXC	SOXCOsxCre	SOXC	SOXCOsxCre
n=8 mice	n=7 mice	n=11 mice	n=6 mice	n=7 mice	n=9 mice	n=9 mice	n=9 mice	n=9 mice	n=9 mice		n=8 mice	n=7 mice	n=11 mice	n=6 mice	n=7 mice	n=9 mice	n=9 mice	n=9 mice	n=9 mice	n=9 mice
904.104	550.819	368.792	585.987	229.619	505.062	299.389	968.462	155.572	812.962		1.2764	2.0506	1.9349	1.5325	2.2846	1.2864	1.6739	0.9288	1.4594	0.2216
786.987	858.417	451.783	437.59	297.103	767.911	202.429	1223.52	160.664	1324.73		1.3598	1.8943	1.5309	2.0387	1.8636	0.7751	1.4802	1.2906	0.7491	0.6775
1145.82	653.605	439.141	862.563	294.517	890.097	205.187	538.842	88.6608	888.021		1.2113	1.7469	1.4458	1.7822	1.8035	0.7952	1.8779	1.438	1.5668	0.644
640.508	1526.98	375.866	601.027	211.971	777.505	194.978	680.816	151.937	1185.16		1.4744	1.0371	1.6415	1.6743	2.2181	1.1036	1.7625	0.3527	0.6273	0.076
521.829	1092.26	398.494	455.61	325.194	1181.55	316.38	1098.71	125.461	1312.72		1.7661	1.4316	1.4852	2.0274	1.7326	0.79	1.6107	0.7291	0.7181	0.5245
852.768	1204.94	621.072	758.967	304.169	816.257	365.252	677.164	116.214	1342.83		1.3063	1.5367	1.3474	1.8228	1.3383	1.5366	1.3763	0.9858	0.4952	0.7845
682.451	608.968	659.602		280.233	837.988	208.915	451.797	123.258	1301.72		1.5202	1.8941	1.5633		1.7181	1.2817	1.9563	1.4586	0.7327	0.2678
659.98		356.798			536.542	175.179	412.779	107.262	349.255		1.4022		1.6542			1.5672	1.7687	1.2643	1.0295	0.5715
		293.448			671.123	221.346	901.12	73.7773	979.504				1.7482			1.09	1.7088	1.4011	1.3644	0.1533
		516.154											1.245
		444.359											1.6732
P-values for two-sided unpaired Student's t-test SOXC vs SOXCOsxCre											P-values for two-sided unpaired Student's t-test SOXC vs SOXCOsxCre
5 weeks		7 weeks		10 weeks		13 weeks		52 weeks			5 weeks		7 weeks		10 weeks		13 weeks		52 weeks
0.3153		0.0242		<0.0001		<0.0001		<0.0001			0.1063		0.0259		0.0005		0.0006		0.0037
P-values for ordinary two-way ANOVA											P-values for ordinary two-way ANOVA
Age	Genotype	Age/Genotype									Age	Genotype	Age/Genotype
<0.0001	<0.0001	<0.0001									<0.0001	<0.0001	<0.0001
Supplementary figure 3b. Trabecular bone analysis by µCT of WT and WTOsxCre mice raised with doxycycline
BV/TV							Trabecular Number (mm-1)							Trabecular Thickness (mm)							Tissue Mineral Density (mg HA/cm3)							Connectivity Density (mm-3)							SMI
Males							Males							Males							Males							Males							Males
5 weeks		13 weeks		52 weeks			5 weeks		13 weeks		52 weeks			5 weeks		13 weeks		52 weeks			5 weeks		13 weeks		52 weeks			5 weeks		13 weeks		52 weeks			5 weeks		13 weeks		52 weeks
WT	WTOsxCre	WT	WTOsxCre	WT	WTOsxCre		WT	WTOsxCre	WT	WTOsxCre	WT	WTOsxCre		WT	WTOsxCre	WT	WTOsxCre	WT	WTOsxCre		WT	WTOsxCre	WT	WTOsxCre	WT	WTOsxCre		WT	WTOsxCre	WT	WTOsxCre	WT	WTOsxCre		WT	WTOsxCre	WT	WTOsxCre	WT	WTOsxCre
n=4 mice	n=8 mice	n=6 mice	n=6 mice	n=6 mice	n=6 mice		n=4 mice	n=8 mice	n=6 mice	n=6 mice	n=6 mice	n=6 mice		n=4 mice	n=8 mice	n=6 mice	n=6 mice	n=6 mice	n=6 mice		n=4 mice	n=8 mice	n=6 mice	n=6 mice	n=6 mice	n=6 mice		n=4 mice	n=8 mice	n=6 mice	n=6 mice	n=6 mice	n=6 mice		n=4 mice	n=8 mice	n=6 mice	n=6 mice	n=6 mice	n=6 mice
0.1978	0.1393	0.1513	0.1508	0.0504	0.0488		6.8896	5.6922	4.2909	4.8465	2.624	3.2527		0.0339	0.0326	0.0489	0.0439	0.0514	0.0364		917.865	915.908	994.056	994.187	1018.65	1032.41		1122.6	584.076	202.226	257.918	33.0506	59.3575		1.488	1.5004	1.4697	1.4403	2.3418	2.4664
0.1682	0.1775	0.1546	0.14	0.102	0.0773		6.7111	6.0473	5.2692	5.0184	3.0958	3.3546		0.0331	0.0356	0.0373	0.0398	0.0576	0.0497		921.975	933.521	993.274	999.21	1029.09	1037.83		826.402	737.887	359.733	280.848	51.2599	61.1449		1.5803	1.3131	1.1339	1.5345	1.8026	2.2357
0.2203	0.1149	0.1247	0.1543	0.0222	0.0503		7.1689	5.8334	4.3861	5.3026	2.7838	3.1646		0.0345	0.0295	0.0454	0.0423	0.034	0.0407		943.11	934.76	990.338	1002.14	988.642	1047.22		1042.77	501.244	211.689	299.667	18.0083	64.2384		0.9307	1.8907	1.879	1.5073	3.1791	2.6134
0.2421	0.2082	0.1605	0.1384	0.0859	0.0429		8.0636	6.9294	5.0669	5.1751	3.1315	3.0641		0.0355	0.0377	0.0427	0.0352	0.0458	0.0387		930.324	948.589	1006.25	1001.82	1037.04	995.426		1380.26	768.124	274.046	354.175	58.7126	49.3544		1.0943	1.105	1.2621	1.2363	1.8351	2.5149
	0.1931	0.1186	0.1419	0.0723	0.1012			7.2096	4.3444	4.976	2.9961	3.4067			0.0334	0.041	0.0384	0.0407	0.0517			927.845	1007.69	988.251	1001.75	1046.44			1129.51	210.062	302.985	69.6474	66.9162			1.4271	1.5061	1.2807	1.7279	1.7668
	0.221	0.1727	0.1759	0.0524	0.0834			8.158	5.1226	5.3565	2.9514	3.3443			0.0336	0.0458	0.0438	0.0469	0.0487			935.673	1012.65	1027.39	1005.34	1013.24			1279.92	304.336	336.444	40.1063	76.7782			1.2633	1.2472	1.2452	2.6786	2.2025
	0.2272							8.1425							0.0336							923.279							1403.77							1.1852
	0.1848							8.6711							0.0281							922.823							1341.38							1.6438
P-values for two-sided unpaired Student's t-test WT vs WTOsxCre							P-values for two-sided unpaired Student's t-test WT vs WTOsxCre							P-values for two-sided unpaired Student's t-test WT vs WTOsxCre							P-values for two-sided unpaired Student's t-test WT vs WTOsxCre							P-values for two-sided unpaired Student's t-test WT vs WTOsxCre							P-values for two-sided unpaired Student's t-test WT vs WTOsxCre
5 weeks		13 weeks		52 weeks			5 weeks		13 weeks		52 weeks			5 weeks		13 weeks		52 weeks			5 weeks		13 weeks		52 weeks			5 weeks		13 weeks		52 weeks			5 weeks		13 weeks		52 weeks
0.3177		0.7671		0.8401			0.8486		0.099		0.0057			0.4602		0.205		0.6905			0.7624		0.8313		0.1999			0.5469		0.1611		0.0609			0.417		0.7369		0.8873
Females							Females							Females							Females							Females							Females
5 weeks		13 weeks		52 weeks			5 weeks		13 weeks		52 weeks			5 weeks		13 weeks		52 weeks			5 weeks		13 weeks		52 weeks			5 weeks		13 weeks		52 weeks			5 weeks		13 weeks		52 weeks
WT	WTOsxCre	WT	WTOsxCre	WT	WTOsxCre		WT	WTOsxCre	WT	WTOsxCre	WT	WTOsxCre		WT	WTOsxCre	WT	WTOsxCre	WT	WTOsxCre		WT	WTOsxCre	WT	WTOsxCre	WT	WTOsxCre		WT	WTOsxCre	WT	WTOsxCre	WT	WTOsxCre		WT	WTOsxCre	WT	WTOsxCre	WT	WTOsxCre
n=7 mice	n=7 mice	n=6 mice	n=6 mice	n=6 mice	n=6 mice		n=7 mice	n=7 mice	n=6 mice	n=6 mice	n=6 mice	n=6 mice		n=7 mice	n=7 mice	n=6 mice	n=6 mice	n=6 mice	n=6 mice		n=7 mice	n=7 mice	n=6 mice	n=6 mice	n=6 mice	n=6 mice		n=7 mice	n=7 mice	n=6 mice	n=6 mice	n=6 mice	n=6 mice		n=7 mice	n=7 mice	n=6 mice	n=6 mice	n=6 mice	n=6 mice
0.0585	0.0723	0.0451	0.0566	0.0362	0.0262		4.1714	4.9118	3.4624	3.9355	2.1436	2.1926		0.0259	0.0267	0.0377	0.0347	0.0445	0.0369		927.659	927.013	1031.86	1020.15	1050.69	1044.3		263.574	330.549	75.4433	143.565	27.1577	30.5915		2.22	2.2477	2.8521	2.4095	2.0957	2.1855
0.0677	0.0754	0.042	0.0604	0.0286	0.0398		4.5485	4.7543	3.1194	3.7625	1.8216	2.3619		0.0267	0.0273	0.0364	0.0381	0.0438	0.0428		919.39	937.737	1044.37	1031.28	1077.45	1068.36		325.016	317.329	90.9408	149.566	18.51	27.1835		2.1461	2.1263	2.6994	2.5461	1.884	2.0467
0.1058	0.0959	0.0279	0.0617	0.0285	0.0208		5.3197	4.8547	2.5104	3.9928	2.134	2.4887		0.028	0.0265	0.0354	0.0352	0.0433	0.0362		932.738	913.298	1031.72	995.214	1048.08	1040.44		606.004	584.564	52.8033	184.4	28.6516	20.1059		1.8226	1.9448	2.3686	2.4055	2.3229	2.7169
0.1191	0.0916	0.0389	0.0425	0.0201	0.062		5.9049	4.9095	3.3988	3.3274	1.6901	2.377		0.0271	0.0292	0.0359	0.0356	0.0403	0.0468		933.455	941.283	1009.47	996.014	1061.6	1087.7		632.631	436.653	79.0326	87.8536	17.1369	45.9045		1.7554	1.9932	2.7976	2.6852	2.3108	1.6238
0.0888	0.0658	0.0679	0.0633	0.041	0.0402		4.8515	4.6217	3.7506	3.8977	2.1346	2.3534		0.0279	0.026	0.0374	0.0366	0.0462	0.0439		921.909	938.804	1030.26	1001.83	1071.56	1079.56		447.123	250.79	195.362	155.918	31.2014	35.1349		1.9829	2.2454	2.3625	2.3977	1.9394	2.2787
0.1129	0.1231	0.0437	0.0648	0.0151	0.0102		5.7333	6.2847	3.3776	3.732	1.862	1.9221		0.0284	0.0275	0.037	0.0427	0.0445	0.0399		936.782	944.154	1051.35	1022.99	1037.46	1055.42		541.454	707.956	92.2482	117.161	5.8402	7.4938		1.8373	1.7148	2.8872	2.6329	3.0109	3.1556
0.0866	0.0949						4.5774	5.3672						0.0273	0.0267						924.127	937.173						438.508	502.485						1.9294	1.8935
P-values for two-sided unpaired Student's t-test WT vs WTOsxCre							P-values for two-sided unpaired Student's t-test WT vs WTOsxCre							P-values for two-sided unpaired Student's t-test WT vs WTOsxCre							P-values for two-sided unpaired Student's t-test WT vs WTOsxCre							P-values for two-sided unpaired Student's t-test WT vs WTOsxCre							P-values for two-sided unpaired Student's t-test WT vs WTOsxCre
5 weeks		13 weeks		52 weeks			5 weeks		13 weeks		52 weeks			5 weeks		13 weeks		52 weeks			5 weeks		13 weeks		52 weeks			5 weeks		13 weeks		52 weeks			5 weeks		13 weeks		52 weeks
0.8008		0.0515		0.5689			0.7989		0.0294		0.0199			0.7016		0.6921		0.183			0.2136		0.0291		0.6387			0.8301		0.1167		0.3618			0.5073		0.2071		0.7938
Supplementary figure 3c. Trabecular bone analysis by µCT of SOXC, SOXCOsxCre, WT and WTOsxCre mice raised without doxycycline
BV/TV									Trabecular Number (mm-1)									Trabecular Thickness (mm)									Tissue Mineral Density (mg HA/cm3)									Connectivity Density (mm-3)									SMI
Males - no DOX									Males - no DOX									Males - no DOX									Males - no DOX									Males - no DOX									Males - no DOX
5 weeks		13 weeks		5 weeks		13 weeks			5 weeks		13 weeks		5 weeks		13 weeks			5 weeks		13 weeks		5 weeks		13 weeks			5 weeks		13 weeks		5 weeks		13 weeks			5 weeks		13 weeks		5 weeks		13 weeks			5 weeks		13 weeks		5 weeks
SOXC	SOXCOsxCre	SOXC	SOXCOsxCre	WT	WTOsxCre	WT	WTOsxCre		SOXC	SOXCOsxCre	SOXC	SOXCOsxCre	WT	WTOsxCre	WT	WTOsxCre		SOXC	SOXCOsxCre	SOXC	SOXCOsxCre	WT	WTOsxCre	WT	WTOsxCre		SOXC	SOXCOsxCre	SOXC	SOXCOsxCre	WT	WTOsxCre	WT	WTOsxCre		SOXC	SOXCOsxCre	SOXC	SOXCOsxCre	WT	WTOsxCre	WT	WTOsxCre		SOXC	SOXCOsxCre	SOXC	SOXCOsxCre	WT
n=9 mice	n=5 mice	n=6 mice	n=6 mice	n=7 mice	n=7 mice	n=6 mice	n=6 mice		n=9 mice	n=5 mice	n=6 mice	n=6 mice	n=7 mice	n=7 mice	n=6 mice	n=6 mice		n=9 mice	n=5 mice	n=6 mice	n=6 mice	n=7 mice	n=7 mice	n=6 mice	n=6 mice		n=9 mice	n=5 mice	n=6 mice	n=6 mice	n=7 mice	n=7 mice	n=6 mice	n=6 mice		n=9 mice	n=5 mice	n=6 mice	n=6 mice	n=7 mice	n=7 mice	n=6 mice	n=6 mice		n=9 mice	n=5 mice	n=6 mice	n=6 mice	n=7 mice
0.1609	0.1427	0.0999	0.0873	0.1331	0.1083	0.0894	0.1203		6.8926	9.1602	4.6785	5.9336	6.0591	4.5473	4.7952	5.697		0.0313	0.023	0.0386	0.0297	0.0286	0.0295	0.0299	0.0306		954.872	948.921	1046.37	1001.76	897.317	932.412	975.4	975.791		746.675	1307.71	242.486	377.21	764.321	547.47	249.634	407.01		1.5281	2.1803	2.0545	2.4183	1.6745
0.2311	0.128	0.1103	0.1546	0.1092	0.0699	0.0757	0.1165		7.3652	8.5866	5.0722	7.6485	5.7806	4.5974	4.4473	5.8245		0.0364	0.0219	0.0362	0.031	0.0271	0.0242	0.0307	0.0283		963.563	954.804	1039.1	1043.1	921.126	913.951	943.24	995.752		952.881	1295.77	320.119	841.902	583.028	385.318	211.324	452.154		0.9901	2.1137	1.9564	1.8629	1.8768
0.2412	0.1861	0.1191	0.0911	0.096	0.1963	0.1439	0.1064		7.8051	7.2902	4.3297	6.4989	5.3409	6.7633	5.4811	5.3292		0.0385	0.0328	0.0443	0.0277	0.0266	0.0353	0.035	0.0293		968.711	933.692	1055.3	1031.18	924.257	940.696	994.904	977.292		1038.31	1092.73	216.19	466.408	513.519	840.482	391.034	378.923		1.0686	1.4555	1.8507	2.4454	2.0888
0.1307	0.1223	0.1452	0.1287	0.0955	0.1081	0.0983	0.097		6.0315	9.856	5.2964	6.676	5.4355	5.125	5.0764	5.2801		0.0301	0.0211	0.0382	0.0316	0.0264	0.029	0.031	0.0285		941.901	946.477	1026.83	1025.3	917.734	930.194	970.573	1035.87		633.27	1288.12	368.66	620.951	492.179	609.082	296.73	345.682		1.7673	2.3427	1.5548	2.0638	2.0497
0.2018	0.1682	0.1407	0.1102	0.169	0.1186	0.1253	0.1409		6.4714	10.273	4.7877	5.9799	6.496	5.5701	4.8315	4.5895		0.039	0.0245	0.0451	0.031	0.0334	0.0283	0.0403	0.0441		927.795	967.472	994.135	1005.47	935.412	931.237	975.269	1039.73		666.795	1791.91	292.441	521.963	758.409	646.212	281.108	253.021		1.1453	2.0326	1.6567	2.0878	1.4697
0.2839		0.1567	0.1083	0.1427	0.0974	0.1322	0.1237		9.2593		5.4199	6.1817	5.7448	5.4997	5.3566	5.3183		0.0368		0.0448	0.0321	0.0327	0.0264	0.0331	0.0342		963.964		999.002	989.63	933.129	927.258	992.426	1066.43		1478.91		386.585	558.857	581.098	589.556	388.338	379.465		0.9663		1.7392	2.2273	1.6607
0.1565				0.2537	0.0412				9.3487				7.7123	3.7315				0.0243				0.0385	0.0223				962.024				936	934.238				1513.46				1008.92	194.48				1.909				0.7046
0.1365									6.6013									0.0282									919.307									965.225									1.9174
0.1247									6.3231									0.0276									926.79									920.158									2.0723
P-values for two-sided unpaired Student's t-test									P-values for two-sided unpaired Student's t-test									P-values for two-sided unpaired Student's t-test									P-values for two-sided unpaired Student's t-test									P-values for two-sided unpaired Student's t-test									P-values for two-sided unpaired Student's t-test
5 weeks - SOXC vs SOXCOsxCre		13 weeks - SOXC vs SOXCOsxCre		5 weeks - WT vs WTOsxCre		13 weeks - WT vs WTOsxCre			5 weeks - SOXC vs SOXCOsxCre		13 weeks - SOXC vs SOXCOsxCre		5 weeks - WT vs WTOsxCre		13 weeks - WT vs WTOsxCre			5 weeks - SOXC vs SOXCOsxCre		13 weeks - SOXC vs SOXCOsxCre		5 weeks - WT vs WTOsxCre		13 weeks - WT vs WTOsxCre			5 weeks - SOXC vs SOXCOsxCre		13 weeks - SOXC vs SOXCOsxCre		5 weeks - WT vs WTOsxCre		13 weeks - WT vs WTOsxCre			5 weeks - SOXC vs SOXCOsxCre		13 weeks - SOXC vs SOXCOsxCre		5 weeks - WT vs WTOsxCre		13 weeks - WT vs WTOsxCre			5 weeks - SOXC vs SOXCOsxCre		13 weeks - SOXC vs SOXCOsxCre		5 weeks - WT vs WTOsxCre
0.2133		0.2897		0.2078		0.6077			0.0281		0.0005		0.0669		0.1781			0.0187		0.0001		0.2862		0.7831			0.7882		0.4367		0.3063		0.0418			0.0503		0.0042		0.246		0.133			0.0373		0.0095		0.2653
Females - no DOX									Females - no DOX									Females - no DOX									Females - no DOX									Females - no DOX									Females - no DOX
5 weeks		13 weeks		5 weeks		13 weeks			5 weeks		13 weeks		5 weeks		13 weeks			5 weeks		13 weeks		5 weeks		13 weeks			5 weeks		13 weeks		5 weeks		13 weeks			5 weeks		13 weeks		5 weeks		13 weeks			5 weeks		13 weeks		5 weeks
SOXC	SOXCOsxCre	SOXC	SOXCOsxCre	WT	WTOsxCre	WT	WTOsxCre		SOXC	SOXCOsxCre	SOXC	SOXCOsxCre	WT	WTOsxCre	WT	WTOsxCre		SOXC	SOXCOsxCre	SOXC	SOXCOsxCre	WT	WTOsxCre	WT	WTOsxCre		SOXC	SOXCOsxCre	SOXC	SOXCOsxCre	WT	WTOsxCre	WT	WTOsxCre		SOXC	SOXCOsxCre	SOXC	SOXCOsxCre	WT	WTOsxCre	WT	WTOsxCre		SOXC	SOXCOsxCre	SOXC	SOXCOsxCre	WT
n=6 mice	n=8 mice	n=10 mice	n=11 mice	n=5 mice	n=5 mice	n=6 mice	n=5 mice		n=6 mice	n=8 mice	n=10 mice	n=11 mice	n=5 mice	n=5 mice	n=6 mice	n=5 mice		n=6 mice	n=8 mice	n=10 mice	n=11 mice	n=5 mice	n=5 mice	n=6 mice	n=5 mice		n=6 mice	n=8 mice	n=10 mice	n=11 mice	n=5 mice	n=5 mice	n=6 mice	n=5 mice		n=6 mice	n=8 mice	n=10 mice	n=11 mice	n=5 mice	n=5 mice	n=6 mice	n=5 mice		n=6 mice	n=8 mice	n=10 mice	n=11 mice	n=5 mice
0.1041	0.0636	0.1209	0.0925	0.1027	0.0671	0.0947	0.0769		5.6139	5.3109	5.0114	6.6876	5.2191	4.5335	3.9439	3.8766		0.0287	0.0227	0.0365	0.0239	0.0279	0.0232	0.0384	0.0322		965.435	975.864	1060.15	1016.68	943.24	926.671	971.029	946.371		541.206	355.243	288.276	564.082	546.857	463.344	191.549	178.623		2.0216	2.3002	1.829	2.2291	1.8342
0.1525	0.031	0.0927	0.1472	0.0843	0.0552	0.0455	0.0737		6.556	3.5521	4.6332	7.4048	4.5779	4.2163	3.2374	3.8787		0.0302	0.022	0.034	0.027	0.0277	0.0243	0.0349	0.0358		953.401	952.799	1061.25	1034.83	919.952	941.674	948.72	965.745		845.742	131.57	255.68	852.226	405.72	251.366	106.178	196.506		1.5427	2.8339	2.1552	1.7001	2.0517
0.1223	0.0997	0.0741	0.1855	0.0808	0.036	0.0955	0.0749		6.0624	7.5205	4.5258	8.7096	4.8253	2.8569	3.9967	3.9902		0.029	0.0218	0.035	0.0277	0.026	0.0219	0.0439	0.0334		953.334	945.378	1050.79	1034.38	916.495	926.41	955.961	943.632		627.749	761.126	208.192	1219.25	455.096	184.665	224.832	186.609		1.7432	2.207	2.5555	1.4981	2.2664
0.1103	0.0622	0.0953	0.1689	0.0749	0.1003	0.0777	0.0761		6.1225	6.2788	4.2121	8.0216	4.412	4.9454	4.0282	3.922		0.0271	0.0177	0.0387	0.0296	0.0267	0.0292	0.0326	0.0335		949.892	972.049	1045.42	1023.14	912.842	935.282	942.001	971.29		738.636	645.617	215.72	1149.04	355.077	504.73	220.462	196.411		2.0599	2.4661	2.1465	1.8197	2.1377
0.1052	0.0542	0.0876	0.2102	0.0597	0.0496	0.068	0.111		6.5179	6.4199	4.4008	8.7277	4.3483	3.8771	3.4859	4.7426		0.0261	0.0186	0.0325	0.0297	0.0265	0.0257	0.0453	0.0354		945.024	944.152	1024.24	1039.42	933.52	921.583	978.14	966.072		667.028	315.245	373.156	1434.19	232.374	213.774	123.871	327.053		2.2732	2.6652	2.1001	1.316	2.175
0.094	0.0351	0.0917	0.0778			0.0813			5.6197	3.9833	4.0626	5.9751			3.8333			0.0257	0.0192	0.0365	0.0241			0.0381			942.627	940.738	1061.77	1014.61			966.528			608.385	272.302	214.447	490.888			195.224			2.0593	2.8806	1.9767	2.3147
	0.0856	0.0938	0.0492							6.4279	4.0191	5.0211							0.0232	0.0422	0.0253							955.122	1067.32	1011.51							665.913	202.101	237.623							2.46	2.2536	2.8472
	0.0675	0.0787	0.1172							7.0441	3.8697	5.9069							0.0184	0.0398	0.0283							959.626	1053.24	1045.04							485.293	165.701	522.467							2.6316	2.4111	1.7854
		0.0684	0.1694								3.781	7.0874								0.0445	0.0314								1076.24	1035.54								113.451	892.263								2.815	1.5944
		0.0963	0.0939								4.6517	5.8502								0.0378	0.0277								1046.65	1019.2								278.465	480.531								2.4203	2.2911
			0.1453									6.9465									0.029									1037.48									780.049									1.7767
P-values for two-sided unpaired Student's t-test									P-values for two-sided unpaired Student's t-test									P-values for two-sided unpaired Student's t-test									P-values for two-sided unpaired Student's t-test									P-values for two-sided unpaired Student's t-test									P-values for two-sided unpaired Student's t-test
5 weeks - SOXC vs SOXCOsxCre		13 weeks - SOXC vs SOXCOsxCre		5 weeks - WT vs WTOsxCre		13 weeks - WT vs WTOsxCre			5 weeks - SOXC vs SOXCOsxCre		13 weeks - SOXC vs SOXCOsxCre		5 weeks - WT vs WTOsxCre		13 weeks - WT vs WTOsxCre			5 weeks - SOXC vs SOXCOsxCre		13 weeks - SOXC vs SOXCOsxCre		5 weeks - WT vs WTOsxCre		13 weeks - WT vs WTOsxCre			5 weeks - SOXC vs SOXCOsxCre		13 weeks - SOXC vs SOXCOsxCre		5 weeks - WT vs WTOsxCre		13 weeks - WT vs WTOsxCre			5 weeks - SOXC vs SOXCOsxCre		13 weeks - SOXC vs SOXCOsxCre		5 weeks - WT vs WTOsxCre		13 weeks - WT vs WTOsxCre			5 weeks - SOXC vs SOXCOsxCre		13 weeks - SOXC vs SOXCOsxCre		5 weeks - WT vs WTOsxCre
0.0009		0.0184		0.183		0.6231			0.6682		<0.0001		0.1666		0.1507			<0.0001		<0.0001		0.1459		0.0677			0.5084		0.0002		0.4699		0.831			0.0479		0.0002		0.3993		0.2657			0.0007		0.0541		0.1827
[truncated: 3 more columns]

## Sheet: Supplementary figure 4
Supplementary figure 4a. Serum levels of bone formation/resorption markers for female mice
P1NP (ng/mL)											CTX-1 (ng/mL)											RANKL (ng/mL)											OPG (ng/mL)
Females											Females											Females											Females
5 weeks		7 weeks		10 weeks		13 weeks		52 weeks			5 weeks		7 weeks		10 weeks		13 weeks		52 weeks			5 weeks		7 weeks		10 weeks		13 weeks		52 weeks			5 weeks		7 weeks		10 weeks		13 weeks		52 weeks
SOXC	SOXCOsxCre	SOXC	SOXCOsxCre	SOXC	SOXCOsxCre	SOXC	SOXCOsxCre	SOXC	SOXCOsxCre		SOXC	SOXCOsxCre	SOXC	SOXCOsxCre	SOXC	SOXCOsxCre	SOXC	SOXCOsxCre	SOXC	SOXCOsxCre		SOXC	SOXCOsxCre	SOXC	SOXCOsxCre	SOXC	SOXCOsxCre	SOXC	SOXCOsxCre	SOXC	SOXCOsxCre		SOXC	SOXCOsxCre	SOXC	SOXCOsxCre	SOXC	SOXCOsxCre	SOXC	SOXCOsxCre	SOXC	SOXCOsxCre
n=7 mice	n=7 mice	n=7 mice	n=7 mice	n=7 mice	n=7 mice	n=9 mice	n=10 mice	n=7 mice	n=9 mice		n=7 mice	n=7 mice	n=7 mice	n=7 mice	n=7 mice	n=8 mice	n=10 mice	n=11 mice	n=8 mice	n=10 mice		n=7 mice	n=6 mice	n=7 mice	n=7 mice	n=7 mice	n=9 mice	n=11 mice	n=11 mice	n=9 mice	n=11 mice		n=7 mice	n=7 mice	n=7 mice	n=7 mice	n=7 mice	n=9 mice	n=11 mice	n=11 mice	n=8 mice	n=11 mice
3.22623	0.754346	3.5571	7.39042	2.42655	3.64268	1.15049	6.10602	3.66129	4.08399		8.70239	5.44649	5.40548	5.3087	4.43018	6.03705	8.74573	6.97897	6.58556	11.4198		0.075884	0.151382	0.307263	0.153636	0.244627	0.230263	0.24816	0.234245	0.298989	0.256585		2.91959	1.43387	2.34296	2.59694	1.57592	1.6033	2.09989	2.75056	1.80365	2.20775
2.20618	0.43459	1.8401	4.02087	1.73335	1.46186	1.54911	4.85822	3.19267	4.27879		6.68878	4.33455	6.25293	6.44706	6.93284	6.31247	9.36871	7.89492	6.91441	5.27464		0.112427	0.161662	0.188344	0.197335	0.257129	0.19031	0.285574	0.24122	0.246659	0.384627		2.22686	1.53942	2.50543	2.32724	2.09989	2.39806	1.52635	2.36739	1.86577	2.34165
1.60399	5.90096	2.38504	4.25616	2.50655	0.854102	1.36366	2.13329	1.83227	2.55355		8.68642	10.5106	6.96051	4.44379	6.32738	6.14323	6.09303	10.744	4.92044	8.28805		0.0566145	0.126973	0.252791	0.223401	0.24122	0.177249	0.168713	0.184137	0.343772	0.228906		3.20455	2.78261	2.69315	2.47836	2.32855	2.52082	2.57968	2.28832	1.828	2.31746
0.676679	6.5622	1.75303	6.10275	2.93363	4.62497	1.2099	2.70525	3.61641	3.47654		3.16723	12.1887	7.26107	4.6656	3.83722	6.81032	4.67937	12.8988	4.75941	6.74324		0.130516	0.100573	0.200726	0.158687	0.208874	0.2841	0.256042	0.230263	0.302706	0.287051		2.36124	3.70076	2.30575	2.58686	1.35296	2.07597	1.81012	1.89681	1.95143	1.94631
3.2431	0.355992	1.89282	5.442	1.16322	1.42214	2.52439	6.76195	3.46201	3.70868		11.6363	3.54565	9.29281	4.13292	8.22909	6.22323	3.88754	7.86276	5.87463	11.2677		0.0256299	0.0556698	0.16988	0.185915	0.180137	0.177635	0.286483	0.083692	0.334792	0.2201		2.99098	2.28334	2.42027	2.39471	1.84818	2.27099	2.05343	2.14411	1.9147	2.67675
0.888985	2.45522	1.05679	3.90458	2.27511	4.48161	1.53482	1.33466	2.5218	2.55531		4.21993	3.8175	3.18121	5.13336	3.47021	6.16986	2.74749	6.55839	5.66189	11.3817		0.0991975	0.127259	0.187293	0.195824	0.176442	0.12882	0.186604	0.202143	0.291737	0.143058		1.9175	2.92885	2.20712	2.25759	2.40477	2.18533	1.92877	2.42976	1.73819	2.08193
3.70999	2.74957	0.988203	2.09602	2.67085	3.47142	2.13931	2.8847	1.53429	4.73224		6.12352	2.44483	3.45202	5.27748	4.03923	5.68123	3.67678	8.9881	3.14358	7.67652		0.0847892		0.225837	0.208014	0.231184	0.196823	0.279519	0.0630808	0.227824	0.210866		2.0268	1.48911	2.3707	2.56095	2.38134	2.30966	2.53559	1.95427	1.82666	2.18038
						0.96549	1.03861		4.52957							7.07773	2.97913	7.92336	6.2712	4.63108							0.185423	0.189762	0.0675973	0.226046	0.147129							2.38401	1.58912	2.25908	1.98959	1.88054
						0.680536	1.22915		4.55941								2.33787	4.02723		5.86785							0.174601	0.202647	0.177412	0.272204	0.152627							2.34554	2.15477	1.71667		2.10045
							1.93568										4.14569	5.6107		7.64355								0.310079	0.176927		0.270751								1.35461	1.41203		2.20817
																		12.3369										0.233292	0.162051		0.206287								1.94911	1.9734		2.22821
P-values for two-sided unpaired Student's t-test SOXC vs SOXCOsxCre											P-values for two-sided unpaired Student's t-test SOXC vs SOXCOsxCre											P-values for two-sided unpaired Student's t-test SOXC vs SOXCOsxCre											P-values for two-sided unpaired Student's t-test SOXC vs SOXCOsxCre
5 weeks		7 weeks		10 weeks		13 weeks		52 weeks			5 weeks		7 weeks		10 weeks		13 weeks		52 weeks			5 weeks		7 weeks		10 weeks		13 weeks		52 weeks			5 weeks		7 weeks		10 weeks		13 weeks		52 weeks
0.6353		0.0022		0.3583		0.0354		0.035			0.5915		0.3131		0.1634		0.0064		0.0221			0.0967		0.1688		0.2023		0.0063		0.059			0.5882		0.5253		0.1947		0.3747		0.0006
P-values for ordinary two-way ANOVA											P-values for ordinary two-way ANOVA											P-values for ordinary two-way ANOVA											P-values for ordinary two-way ANOVA
Age	Genotype	Age/Genotype									Age	Genotype	Age/Genotype									Age	Genotype	Age/Genotype									Age	Genotype	Age/Genotype
0.1198	0.0002	0.2022									0.4843	0.0552	0.0198									<0.0001	0.0087	0.0311									0.0036	0.205	0.3638
Supplementary figure 4b. Trabecular bone surface quantification by static histomorphometry
BS (mm)
Males
5 weeks		7 weeks		10 weeks		13 weeks		52 weeks
SOXC	SOXCOsxCre	SOXC	SOXCOsxCre	SOXC	SOXCOsxCre	SOXC	SOXCOsxCre	SOXC	SOXCOsxCre
n=5 mice	n=5 mice	n=6 mice	n=5 mice	n=8 mice	n=5 mice	n=8 mice	n=8 mice	n=7 mice	n=7 mice
23.1487	34.26	18.6985	59.9486	29.3742	60.6722	31.4158	41.1685	29.1362	48.4213
21.544	17.2682	23.7193	37.9088	49.8827	64.4049	51.7005	67.9451	14.3334	58.0719
29.4643	30.1318	19.1962	41.6175	21.7148	60.4132	40.3171	38.565	35.974	50.9316
30.5257	31.1419	28.2241	34.3143	34.9348	60.5937	46.1388	50.1323	42.6822	53.27
23.1036	30.1154	33.2797	51.1363	48.7544	60.6824	40.7176	39.8028	30.5632	39.2141
		19.2629		38.7121		36.1269	43.7513	36.9878	58.8233
				27.8518		23.5709	40.015	34.5704	34.0078
				44.7895		46.3348	46.3081
P-values for two-sided unpaired Student's t-test SOXC vs SOXCOsxCre
5 weeks		7 weeks		10 weeks		13 weeks		52 weeks
0.4073		0.0021		0.0003		0.1921		0.0047
P-values for ordinary two-way ANOVA
Age	Genotype	Age/Genotype
<0.0001	<0.0001	0.0109
Supplementary figure 4c. Osteoblast number quantification by static histomorphometry
Ob.N./BS (mm-1)
Males
5 weeks		7 weeks		10 weeks		13 weeks		52 weeks
SOXC	SOXCOsxCre	SOXC	SOXCOsxCre	SOXC	SOXCOsxCre	SOXC	SOXCOsxCre	SOXC	SOXCOsxCre
n=5 mice	n=5 mice	n=6 mice	n=5 mice	n=5 mice	n=5 mice	n=6 mice	n=6 mice	n=6 mice	n=6 mice
33.9543	41.8855	22.3213	16.3307	16.0777	12.8889	17.2919	19.4323	30.6148	16.7075
16.9885	49.3393	26.645	27.59	20.0051	14.6573	16.2214	15.3801	44.9998	17.8744
28	33.4862	24.5361	20.1838	19.5507	18.6292	16.9705	27.9009	21.9603	20.714
27.354	30.8908	21.967	26.811	14.7679	12.295	22.0298	22.66	20.5472	20.6683
34.2803	29.8518	17.6384	15.488	17.9014	13.1999	24.3032	26.38	28.7928	27.5411
		23.71				35.3402	21.2337	19.8173	16.2351
P-values for two-sided unpaired Student's t-test SOXC vs SOXCOsxCre
5 weeks		7 weeks		10 weeks		13 weeks		52 weeks
0.1023		0.5834		0.0598		0.9693		0.0953
P-values for ordinary two-way ANOVA
Age	Genotype	Age/Genotype
<0.0001	0.6615	0.0346
Supplementary figure 4e. Trabecular bone analysis by dynamic histomorphometry
MS/BS											MAR (µm/d)											BFR/BS (µm/d)
Males											Males											Males
5 weeks		7 weeks		10 weeks		13 weeks		52 weeks			5 weeks		7 weeks		10 weeks		13 weeks		52 weeks			5 weeks		7 weeks		10 weeks		13 weeks		52 weeks
SOXC	SOXCOsxCre	SOXC	SOXCOsxCre	SOXC	SOXCOsxCre	SOXC	SOXCOsxCre	SOXC	SOXCOsxCre		SOXC	SOXCOsxCre	SOXC	SOXCOsxCre	SOXC	SOXCOsxCre	SOXC	SOXCOsxCre	SOXC	SOXCOsxCre		SOXC	SOXCOsxCre	SOXC	SOXCOsxCre	SOXC	SOXCOsxCre	SOXC	SOXCOsxCre	SOXC	SOXCOsxCre
n=4 mice	n=4 mice	n=5 mice	n=4 mice	n=4 mice	n=4 mice	n=4 mice	n=4 mice	n=4 mice	n=4 mice		n=4 mice	n=4 mice	n=5 mice	n=4 mice	n=4 mice	n=4 mice	n=4 mice	n=4 mice	n=4 mice	n=4 mice		n=4 mice	n=4 mice	n=5 mice	n=4 mice	n=4 mice	n=4 mice	n=4 mice	n=4 mice	n=4 mice	n=4 mice
0.196004	0.245183	0.608078	0.351946	0.913713	0.354908	0.461774	0.294441	0.387762	0.45444		1.47213	1.6253	1.71012	1.54267	1.30977	0.717477	1.31926	0.731921	1.10551	0.792543		0.288543	0.398497	1.03989	0.542935	1.19675	0.254638	0.609203	0.215508	0.428674	0.360163
0.14469	0.381253	0.295696	0.330864	0.4619	0.684595	0.366725	0.424742	0.361785	0.406522		1.62057	1.76816	1.96172	1.17416	1.08949	0.823102	1.23235	0.817334	1.01761	0.7354		0.23448	0.674116	0.580073	0.388488	0.503236	0.563492	0.451932	0.347156	0.368158	0.298956
0.157844	0.265846	0.344499	0.372257	0.45067	0.715665	0.386853	0.422757	0.325724	0.270093		1.76314	1.48221	1.71475	1.4947	1.22967	0.65465	1.23792	0.65465	0.980614	0.826629		0.278302	0.394038	0.59073	0.556414	0.554176	0.46851	0.478893	0.276758	0.31941	0.223267
0.161234	0.293218	0.378212	0.351234	0.426243	0.58123	0.40123	0.38012	0.35612	0.37812		1.6133	1.6234	1.71674	1.4156	1.25965	0.78231	1.26234	0.7321	1.0493	0.78125		0.26128	0.48632	0.649292	0.49642	0.536916	0.4472	0.51732	0.27126	0.37193	0.298732
		0.37122											1.5634											0.580366
P-values for two-sided unpaired Student's t-test SOXC vs SOXCOsxCre											P-values for two-sided unpaired Student's t-test SOXC vs SOXCOsxCre											P-values for two-sided unpaired Student's t-test SOXC vs SOXCOsxCre
5 weeks		7 weeks		10 weeks		13 weeks		52 weeks			5 weeks		7 weeks		10 weeks		13 weeks		52 weeks			5 weeks		7 weeks		10 weeks		13 weeks		52 weeks
0.0062		0.4631		0.888		0.5437		0.6526			0.9314		0.0152		0.0002		<0.0001		0.0002			0.0155		0.1135		0.1898		0.0016		0.076
P-values for ordinary two-way ANOVA											P-values for ordinary two-way ANOVA											P-values for ordinary two-way ANOVA
Age	Genotype	Age/Genotype									Age	Genotype	Age/Genotype									Age	Genotype	Age/Genotype
<0.0001	0.5525	0.5017									<0.0001	<0.0001	<0.0001									0.0019	0.0219	0.0127
Supplementary figure 4g. Osteoclast number quantification by static histomorphometry
Oc.N./BS (mm-1)
Males
5 weeks		7 weeks		10 weeks		13 weeks		52 weeks
SOXC	SOXCOsxCre	SOXC	SOXCOsxCre	SOXC	SOXCOsxCre	SOXC	SOXCOsxCre	SOXC	SOXCOsxCre
n=5 mice	n=5 mice	n=5 mice	n=5 mice	n=8 mice	n=5 mice	n=7 mice	n=8 mice	n=5 mice	n=5 mice
5.07769	2.48102	4.68843	5.07077	2.91972	3.27743	1.6834	2.58776	3.5008	1.79673
7.08462	7.41248	4.63758	4.87775	3.67146	3.4162	2.76802	1.68437	6.13951	2.16973
5.43074	6.57113	4.71228	2.09245	2.3856	3.06514	3.8834	3.02387	3.8361	2.17939
4.8194	4.30288	5.46879	3.16549	3.86764	3.12088	3.82975	2.76911	2.5069	1.83968
5.97309	4.68199	5.42245	2.68563	4.23329	3.01621	2.67698	1.47178	2.912	1.53006
				3.39365		1.56051	1.14093
				2.86732		3.60614	1.35641
				4.16491			2.42279
P-values for two-sided unpaired Student's t-test SOXC vs SOXCOsxCre
5 weeks		7 weeks		10 weeks		13 weeks		52 weeks
0.5574		0.0542		0.4188		0.0907		0.0197
P-values for ordinary two-way ANOVA
Age	Genotype	Age/Genotype
<0.0001	0.0005	0.3405
Supplementary figure 4h. Serum level ratios of bone formation/resorption markers
P1NP/CTX-1											RANKL/OPG
Males											Males
5 weeks		7 weeks		10 weeks		13 weeks		52 weeks			5 weeks		7 weeks		10 weeks		13 weeks		52 weeks
SOXC	SOXCOsxCre	SOXC	SOXCOsxCre	SOXC	SOXCOsxCre	SOXC	SOXCOsxCre	SOXC	SOXCOsxCre		SOXC	SOXCOsxCre	SOXC	SOXCOsxCre	SOXC	SOXCOsxCre	SOXC	SOXCOsxCre	SOXC	SOXCOsxCre
n=5 mice	n=7 mice	n=7 mice	n=7 mice	n=4 mice	n=5 mice	n=7 mice	n=6 mice	n=8 mice	n=6 mice		n=6 mice	n=6 mice	n=6 mice	n=7 mice	n=6 mice	n=6 mice	n=7 mice	n=8 mice	n=8 mice	n=8 mice
0.384485	0.503824	1.6545	0.831335	0.471132	1.50207	0.481144	0.567735	0.295802	0.202198		0.005714	0.016241	0.006742	0.06069	0.015103	0.025984	0.096499	0.0697577	0.0403547	0.0541021
1.15895	0.80775	0.172535	2.78141	2.51541	0.270205	0.27043	0.244359	1.264	0.283251		0.014602	0.031295	0.019193	0.027781	0.095508	0.080371	0.146346	0.163892	0.0422357	0.0302499
1.45866	1.15513	0.632339	0.125393	0.102836	1.38697	0.52654	0.233766	0.19471	0.625639		0.062037	0.062176	0.070652	0.077632	0.142373	0.026413	0.121172	0.189961	0.0489331	0.0397568
1.8822	0.898538	0.228344	0.763461	0.222564	0.27836	0.264875	0.168484	0.781315	0.682792		0.030452	0.024945	0.124374	0.02965	0.112394	0.153255	0.102379	0.0837774	0.023786	0.0717514
2.83584	0.811137	0.606624	0.41682		0.180914	0.124659	0.560308	0.200322	0.149614		0.064955	0.026246	0.034173	0.056663	0.146513	0.023276	0.0692875	0.0805542	0.0419148	0.0299253
	1.82683	0.715749	1.09467			0.118101	0.325	0.64648	0.188555		0.034687	0.032413	0.135107	0.023744	0.12135	0.033982	0.125749	0.054865	0.0901495	0.071504
	0.350512	0.449345	0.316174			0.909117		0.839619						0.108933			0.0642641	0.0592464	0.175311	0.0453157
								0.226305										0.0734222	0.0505489	0.0931544
P-values for two-sided unpaired Student's t-test SOXC vs SOXCOsxCre											P-values for two-sided unpaired Student's t-test SOXC vs SOXCOsxCre
5 weeks		7 weeks		10 weeks		13 weeks		52 weeks			5 weeks		7 weeks		10 weeks		13 weeks		52 weeks
0.1433		0.5014		0.8671		0.7958		0.2901			0.7922		0.686		0.125		0.7642		0.618
P-values for ordinary two-way ANOVA											P-values for ordinary two-way ANOVA
Age	Genotype	Age/Genotype									Age	Genotype	Age/Genotype
0.0073	0.3631	0.4446									0.0011	0.1177	0.6287
Supplementary figure 4i. Serum levels of bone formation/resorption markers for male mice
P1NP (ng/mL)											CTX-1 (ng/mL)											RANKL (ng/mL)											OPG (ng/mL)
Males											Males											Males											Males
5 weeks		7 weeks		10 weeks		13 weeks		52 weeks			5 weeks		7 weeks		10 weeks		13 weeks		52 weeks			5 weeks		7 weeks		10 weeks		13 weeks		52 weeks			5 weeks		7 weeks		10 weeks		13 weeks		52 weeks
SOXC	SOXCOsxCre	SOXC	SOXCOsxCre	SOXC	SOXCOsxCre	SOXC	SOXCOsxCre	SOXC	SOXCOsxCre		SOXC	SOXCOsxCre	SOXC	SOXCOsxCre	SOXC	SOXCOsxCre	SOXC	SOXCOsxCre	SOXC	SOXCOsxCre		SOXC	SOXCOsxCre	SOXC	SOXCOsxCre	SOXC	SOXCOsxCre	SOXC	SOXCOsxCre	SOXC	SOXCOsxCre		SOXC	SOXCOsxCre	SOXC	SOXCOsxCre	SOXC	SOXCOsxCre	SOXC	SOXCOsxCre	SOXC	SOXCOsxCre
n=5 mice	n=7 mice	n=7 mice	n=8 mice	n=4 mice	n=5 mice	n=7 mice	n=6 mice	n=8 mice	n=6 mice		n=7 mice	n=7 mice	n=8 mice	n=8 mice	n=7 mice	n=7 mice	n=7 mice	n=8 mice	n=8 mice	n=6 mice		n=6 mice	n=6 mice	n=6 mice	n=7 mice	n=6 mice	n=6 mice	n=7 mice	n=8 mice	n=8 mice	n=8 mice		n=7 mice	n=7 mice	n=7 mice	n=7 mice	n=7 mice	n=7 mice	n=8 mice	n=8 mice	n=8 mice	n=8 mice
3.87601	8.61638	9.82042	6.07372	0.822751	7.95205	4.73488	4.30603	2.73121	1.21866		13.5735	9.83516	5.93558	4.99998	7.52805	12.7643	7.35314	5.72807	7.44464	6.02707		0.0285903	0.0501143	0.015863	0.0972648	0.0464181	0.0718781	0.198206	0.145823	0.119978	0.109		5.00342	4.96421	2.35278	1.60265	3.07352	2.76626	2.05397	2.09042	2.97309	2.0147
2.74776	7.94435	1.24284	12.2201	2.60055	2.34091	1.43757	0.888539	8.02111	2.98534		10.0811	6.37682	6.88215	7.30598	8.27083	5.29405	4.95403	3.98468	4.53223	10.5396		0.0632654	0.0788096	0.0429627	0.0581562	0.16557	0.122499	0.224717	0.207503	0.0914078	0.109966		4.33258	3.08564	2.23845	2.09336	3.28162	1.52417	1.53552	1.26609	2.16423	3.63526
4.58641	7.36606	1.74073	1.78086	0.169673	5.07065	1.09169	0.398126	2.62103	4.51403		2.3709	4.75406	7.2034	4.39349	3.95439	8.66347	2.10644	2.76666	10.9326	7.21508		0.156751	0.113549	0.13522	0.112497	0.175129	0.0493275	0.181165	0.227857	0.124816	0.140555		2.52674	2.51828	1.91389	1.4491	1.73358	1.86754	1.4951	1.19949	2.55074	3.53537
8.34083	4.2717	2.31173	9.39349	0.650332	1.2016	2.1359	0.503764	2.31541	7.03674		3.14427	10.4209	2.75284	14.2023	1.74633	2.74645	6.81553	4.25665	2.46372	10.3058		0.0865846	0.0566145	0.165213	0.051181	0.136231	0.175311	0.179699	0.144895	0.0698635	0.187751		2.84332	1.82625	1.32835	1.72617	1.23007	1.14392	1.75523	1.72953	2.93716	2.61669
10.0013	8.45282	4.45027	5.08125		1.31671	1.15977	1.78085	3.23978	2.92602		4.43143	5.45677	10.1239	12.3038	1.03384	3.65592	9.26139	2.79947	12.6855	7.04999		0.131572	0.0629183	0.0493275	0.0924416	0.160857	0.044018	0.154132	0.15132	0.0968179	0.109878		2.02558	2.2696	1.44345	1.63142	1.21208	2.13116	2.22453	1.87848	2.30988	3.67175
	9.54752	6.11523	8.11603			3.43844	0.845836	5.2869	1.5273		3.52676	5.22629	7.33613	12.1905	1.64995	4.31673	4.58174	2.90838	6.04184	8.10001		0.0759724	0.0684067	0.137837	0.0516812	0.157416	0.0548365	0.18185	0.114909	0.212405	0.20995		2.19023	2.39727	1.0202	2.17656	1.0979	1.89117	2.01314	2.0944	2.35615	2.9362
	3.58561	3.95197	4.58915			5.676		2.60611			10.1939	10.2296	8.54382	7.41414	2.922	7.27808	3.92325	5.23913	2.52345						0.172134			0.140647	0.123379	0.279077	0.122482		3.29601	2.11048	1.97342	1.58018	1.29721	1.61371	1.44613	2.08247	1.5919	2.70286
			4.58915					2.5578					8.79496	14.5146				5.20789	9.22										0.152724	0.124906	0.187751								2.18858	2.08008	2.47098	2.01549
P-values for two-sided unpaired Student's t-test SOXC vs SOXCOsxCre											P-values for two-sided unpaired Student's t-test SOXC vs SOXCOsxCre											P-values for two-sided unpaired Student's t-test SOXC vs SOXCOsxCre											P-values for two-sided unpaired Student's t-test SOXC vs SOXCOsxCre
5 weeks		7 weeks		10 weeks		13 weeks		52 weeks			5 weeks		7 weeks		10 weeks		13 weeks		52 weeks			5 weeks		7 weeks		10 weeks		13 weeks		52 weeks			5 weeks		7 weeks		10 weeks		13 weeks		52 weeks
0.4553		0.1704		0.1471		0.176		0.7893			0.7194		0.1562		0.1687		0.1515		0.4821			0.3976		0.9919		0.091		0.2477		0.8052			0.4687		0.9942		0.9967		0.8377		0.1215
P-values for ordinary two-way ANOVA											P-values for ordinary two-way ANOVA											P-values for ordinary two-way ANOVA											P-values for ordinary two-way ANOVA
Age	Genotype	Age/Genotype									Age	Genotype	Age/Genotype									Age	Genotype	Age/Genotype									Age	Genotype	Age/Genotype
<0.0001	0.1572	0.2124									0.0069	0.1354	0.3902									<0.0001	0.1388	0.5176									<0.0001	0.9997	0.498

## Sheet: Supplementary figure 5
Supplementary figure 5b. Trabecular bone analysis of L3 vertebrae by static histomorphometry
BV/TV					Trabecular Number (mm-1)					Trabecular Diameter (mm)
Males					Males					Males
13 weeks		52 weeks			13 weeks		52 weeks			13 weeks		52 weeks
SOXC	SOXCOsxCre	SOXC	SOXCOsxCre		SOXC	SOXCOsxCre	SOXC	SOXCOsxCre		SOXC	SOXCOsxCre	SOXC	SOXCOsxCre
n=6 mice	n=6 mice	n=7 mice	n=7 mice		n=6 mice	n=6 mice	n=7 mice	n=7 mice		n=6 mice	n=6 mice	n=7 mice	n=7 mice
0.153466	0.252512	0.139804	0.248503		7.83425	8.22139	6.69718	7.2311		0.056429	0.068975	0.063003	0.077796
0.21892	0.23612	0.199671	0.23951		7.00236	8.33198	7.10366	7.61108		0.075404	0.065813	0.070986	0.072562
0.15679	0.263058	0.115192	0.224013		7.2885	8.45414	6.00905	6.41673		0.061308	0.068462	0.063738	0.083237
0.163943	0.290458	0.141836	0.235611		7.39237	8.08771	6.01537	6.95104		0.06181	0.075199	0.070652	0.078803
0.166494	0.212676	0.15321	0.286867		7.95914	7.46483	6.37432	7.70491		0.057853	0.069717	0.069295	0.078446
0.189461	0.187003	0.183832	0.195494		9.24889	8.15917	7.03023	6.61452		0.053109	0.05981	0.068824	0.075434
		0.079012	0.261987				5.42872	6.85347				0.058431	0.08428
P-values for two-sided unpaired Student's t-test SOXC vs SOXCOsxCre					P-values for two-sided unpaired Student's t-test SOXC vs SOXCOsxCre					P-values for two-sided unpaired Student's t-test SOXC vs SOXCOsxCre
13 weeks		52 weeks			13 weeks		52 weeks			13 weeks		52 weeks
0.0049		0.0002			0.3717		0.0407			0.0935		0.0002
Females					Females					Females
13 weeks		52 weeks			13 weeks		52 weeks			13 weeks		52 weeks
SOXC	SOXCOsxCre	SOXC	SOXCOsxCre		SOXC	SOXCOsxCre	SOXC	SOXCOsxCre		SOXC	SOXCOsxCre	SOXC	SOXCOsxCre
n=8 mice	n=8 mice	n=6 mice	n=7 mice		n=8 mice	n=8 mice	n=6 mice	n=7 mice		n=8 mice	n=8 mice	n=6 mice	n=7 mice
0.090872	0.205754	0.160447	0.259181		6.57045	7.32619	6.93266	7.53908		0.051775	0.06987	0.065202	0.076204
0.065483	0.248725	0.17467	0.207855		5.66108	7.61995	6.49684	7.98648		0.051011	0.073859	0.072594	0.06442
0.161679	0.171076	0.148397	0.230912		6.43684	8.30147	6.3304	8.2466		0.070494	0.056226	0.068672	0.065757
0.199135	0.166924	0.218744	0.17202		6.83896	7.75667	6.85927	6.24466		0.073634	0.05944	0.076946	0.074951
0.164313	0.162047	0.146255	0.210731		7.13691	7.23184	5.55751	8.43131		0.064095	0.062816	0.077655	0.061442
0.173498	0.217291	0.18714	0.296263		7.35992	8.33079	7.97908	6.50702		0.063866	0.063144	0.061182	0.094396
0.14242	0.194055		0.202978		7.28916	6.81282		6.81595		0.058426	0.072968		0.074592
0.165465	0.212185				6.36289	8.3508				0.072143	0.062248
P-values for two-sided unpaired Student's t-test SOXC vs SOXCOsxCre					P-values for two-sided unpaired Student's t-test SOXC vs SOXCOsxCre					P-values for two-sided unpaired Student's t-test SOXC vs SOXCOsxCre
13 weeks		52 weeks			13 weeks		52 weeks			13 weeks		52 weeks
0.0163		0.021			0.0034		0.1619			0.6318		0.6074

[truncated: 6 more sheets: Supplementary figure 6, Supplementary figure 7, Supplementary figure 8, Supplementary figure 9, Supplementary figure 10, Supplementary figure 11]
